# Supplementary material for: Crystal structure and Hirshfeld surface analysis of ethyl (3E)-5-(4-chloro­phen­yl)-3-{[(4-chloro­phen­yl)formamido]­imino}-7-methyl-2H,3H,5H-[1,3]thia­zolo[3,2-a]pyrimidine-6-carboxyl­ate
Source: Acta Crystallogr E Crystallogr Commun. 2022 Jul 26;78(Pt 8):846–50. doi: 10.1107/S205698902200603X (PMC9361367; doi:10.1107/S205698902200603X)
Supplement: Supplementary file 1 [file e-78-00846-sup1.cif]

##############################################################################
#                                                                            #
# This CIF contains the data in a paper accepted for publication in          #
# Acta Crystallographica Section E. It conforms to the requirements of       #
# Notes for Authors for Acta Crystallographica Section E, and has been       #
# peer reviewed under the auspices of the IUCr Commission on Journals.       #
#                                                                            #
# Full details of the Crystallographic Information File format               #
# are given in the paper "The Crystallographic Information File (CIF):       #
# a New Standard Archive File for Crystallography" by S. R. Hall, F. H.      #
# Allen and I. D. Brown [Acta Cryst. (1991), A47, 655-685].                  #
#                                                                            #
# The current version of the core CIF dictionary is obtainable from          #
# ftp://ftp.iucr.org/pub/cif_core.dic.                                       #
#                                                                            #
# Software is freely available for graphical display of the structure(s)     #
# in this CIF. For information consult the CIF software page                 #
# http://www.iucr.org/resources/cif/software.                                #
#                                                                            #
# This file may be used for bona fide research purposes within the           #
# scientific community so long as proper attribution is given to the journal # 
# article from which it was obtained.                                        #
#                                                                            #
##############################################################################
data_I
_audit_creation_method     'SHELXL-2018/1'
_chemical_name_systematic
;\
Ethyl (3<i>E</i>)-5-(4-chlorophenyl)-3-{[(4-chlorophenyl)formamido]imino}-\
7-methyl-2<i>H</i>,3<i>H</i>,5<i>H</i>-[1,3]thiazolo[3,2-<i>a</i>]pyrimidine-\
6-carboxylate
;
_chemical_name_common     ?
_chemical_formula_moiety     'C23 H20 Cl2 N4 O3 S'
_chemical_formula_sum     'C23 H20 Cl2 N4 O3 S'
_chemical_formula_iupac     'C23 H20 Cl2 N4 O3 S'
_chemical_formula_weight     503.39
_chemical_melting_point     ?
_space_group_crystal_system     monoclinic
_space_group_name_H-M_alt     'P 21/c'
_space_group_name_Hall     '-P 2ybc'
loop_
    _space_group_symop_operation_xyz
    'x, y, z'
    '-x, y+1/2, -z+1/2'
    '-x, -y, -z'
    'x, -y-1/2, z-1/2'
_cell_length_a     14.8117(18)
_cell_length_b     10.7086(13)
_cell_length_c     15.1887(19)
_cell_angle_alpha     90
_cell_angle_beta     112.417(3)
_cell_angle_gamma     90
_cell_volume     2227.1(5)
_cell_formula_units_Z     4
_cell_measurement_reflns_used     9966
_cell_measurement_theta_min     3.2276
_cell_measurement_theta_max     74.6219
_cell_measurement_temperature     150(2)
_exptl_crystal_description     plate
_exptl_crystal_colour     'pale yellow'
_exptl_crystal_size_max     0.210
_exptl_crystal_size_mid     0.177
_exptl_crystal_size_min     0.078
_exptl_crystal_density_diffrn     1.501
_exptl_crystal_density_meas     ?
_exptl_crystal_density_method     'not measured'
_exptl_crystal_F_000     1040
_exptl_absorpt_coefficient_mu     3.796
_exptl_absorpt_correction_type     numerical
_exptl_absorpt_process_details
;
(<i>SADABS</i>; Krause <i>et al.</i>, 2015)
;
_exptl_absorpt_correction_T_min     0.59
_exptl_absorpt_correction_T_max     0.76
_diffrn_ambient_temperature     150(2)
_diffrn_source     'INCOATEC I\mS micro--focus source'
_diffrn_radiation_type     CuK\a
_diffrn_radiation_wavelength     1.54178
_diffrn_radiation_monochromator     mirror
_diffrn_measurement_device_type     'Bruker D8 VENTURE PHOTON 100 CMOS'
_diffrn_measurement_method     '\w scans'
_diffrn_detector_area_resol_mean     10.4167
_diffrn_reflns_number     16958
_diffrn_reflns_av_R_equivalents     0.0308
_diffrn_reflns_av_unetI/netI     0.0274
_diffrn_reflns_theta_min     3.227
_diffrn_reflns_theta_max     74.614
_diffrn_reflns_theta_full     71.000
_diffrn_measured_fraction_theta_max     0.985
_diffrn_measured_fraction_theta_full     0.994
_diffrn_reflns_limit_h_min     -18
_diffrn_reflns_limit_h_max     17
_diffrn_reflns_limit_k_min     -13
_diffrn_reflns_limit_k_max     12
_diffrn_reflns_limit_l_min     -18
_diffrn_reflns_limit_l_max     18
_refine_special_details
;
Refinement of F^2^ against ALL reflections.  The weighted R-factor wR and
goodness of fit S are based on F^2^, conventional R-factors R are based
on F, with F set to zero for negative F^2^. The threshold expression of
F^2^ > 2sigma(F^2^) is used only for calculating R-factors(gt) etc. and is
not relevant to the choice of reflections for refinement.  R-factors based
on F^2^ are statistically about twice as large as those based on F, and R-
factors based on ALL data will be even larger. The hydrogen atoms attached
to C10 were included as riding contributions in idealized positions since
independent refinement of them led to an unsatisfactory geometry for this
methyl group.
;
_reflns_number_total     4497
_reflns_number_gt     4000
_reflns_threshold_expression     'I > 2\s(I)'
_refine_ls_structure_factor_coef     Fsqd
_refine_ls_matrix_type     full
_refine_ls_R_factor_all     0.0362
_refine_ls_R_factor_gt     0.0316
_refine_ls_wR_factor_gt     0.0782
_refine_ls_wR_factor_ref     0.0816
_refine_ls_goodness_of_fit_ref     1.046
_refine_ls_restrained_S_all     1.046
_refine_ls_number_reflns     4497
_refine_ls_number_parameters     367
_refine_ls_number_restraints     0
_refine_ls_hydrogen_treatment     mixed
_refine_ls_weighting_scheme     calc
_refine_ls_weighting_details
              'w=1/[\s^2^(Fo^2^)+(0.0409P)^2^+1.0281P] where P=(Fo^2^+2Fc^2^)/3'
_atom_sites_solution_hydrogens     mixed
_atom_sites_solution_primary     direct
_atom_sites_solution_secondary     difmap
_refine_ls_shift/su_max     0.001
_refine_ls_shift/su_mean     0.000
_refine_diff_density_max     0.226
_refine_diff_density_min     -0.352
_refine_ls_extinction_method     none
_refine_ls_extinction_coef     .
loop_
    _atom_type_symbol
    _atom_type_description
    _atom_type_scat_dispersion_real
    _atom_type_scat_dispersion_imag
    _atom_type_scat_source
    'C' 'C' 0.0181 0.0091
                         'International Tables Vol C Tables 4.2.6.8 and 6.1.1.4'
    'H' 'H' 0.0000 0.0000
                         'International Tables Vol C Tables 4.2.6.8 and 6.1.1.4'
    'Cl' 'Cl' 0.3639 0.7018
                         'International Tables Vol C Tables 4.2.6.8 and 6.1.1.4'
    'N' 'N' 0.0311 0.0180
                         'International Tables Vol C Tables 4.2.6.8 and 6.1.1.4'
    'O' 'O' 0.0492 0.0322
                         'International Tables Vol C Tables 4.2.6.8 and 6.1.1.4'
    'S' 'S' 0.3331 0.5567
                         'International Tables Vol C Tables 4.2.6.8 and 6.1.1.4'
_computing_data_collection
;
<i>APEX3</i> (Bruker, 2016)
;
_computing_cell_refinement
;
<i>SAINT</i> (Bruker, 2016)
;
_computing_data_reduction
;
<i>SAINT</i>  (Bruker, 2016)
;
_computing_structure_solution
;
<i>SHELXT</i> (Sheldrick, 2015<i>a</i>)
;
_computing_structure_refinement
;
<i>SHELXL2018/1</i> (Sheldrick, 2015<i>b</i>)
;
_computing_molecular_graphics
;
ORTEP-3 for Windows (Farrugia, 2012)
;
_computing_publication_material
;
PLATON (Spek, 2020)
;
loop_
    _atom_site_type_symbol
    _atom_site_label
    _atom_site_fract_x
    _atom_site_fract_y
    _atom_site_fract_z
    _atom_site_U_iso_or_equiv
    _atom_site_adp_type
    _atom_site_calc_flag
    _atom_site_occupancy
    _atom_site_disorder_assembly
    _atom_site_disorder_group
    Cl Cl1 0.17142(3) 0.13315(4) 0.78029(3) 0.03577(12) Uani d 1 . .
    Cl Cl2 0.88333(3) -0.06239(4) 0.59045(3) 0.03541(12) Uani d 1 . .
    S S1 0.54003(3) 0.68437(3) 0.77522(3) 0.02275(10) Uani d 1 . .
    O O1 0.06386(8) 0.72960(11) 0.49406(8) 0.0282(3) Uani d 1 . .
    O O2 0.12796(7) 0.58575(10) 0.42622(7) 0.0214(2) Uani d 1 . .
    O O3 0.46040(8) 0.25187(11) 0.44901(8) 0.0277(3) Uani d 1 . .
    N N1 0.35416(9) 0.75804(11) 0.71116(9) 0.0191(3) Uani d 1 . .
    N N2 0.39614(8) 0.58809(11) 0.63452(9) 0.0167(2) Uani d 1 . .
    N N3 0.45875(9) 0.42363(11) 0.57852(9) 0.0182(2) Uani d 1 . .
    N N4 0.54188(9) 0.35323(11) 0.58917(9) 0.0185(3) Uani d 1 . .
    H H4 0.5851(16) 0.339(2) 0.6478(16) 0.034(5) Uiso d 1 . .
    C C1 0.29435(10) 0.54883(13) 0.58144(10) 0.0164(3) Uani d 1 . .
    H H1 0.2883(13) 0.5261(17) 0.5176(13) 0.020(4) Uiso d 1 . .
    C C2 0.22891(10) 0.66068(13) 0.57591(10) 0.0174(3) Uani d 1 . .
    C C3 0.25829(11) 0.75263(14) 0.64191(10) 0.0187(3) Uani d 1 . .
    C C4 0.41675(10) 0.68010(13) 0.70116(10) 0.0173(3) Uani d 1 . .
    C C5 0.56960(11) 0.55753(14) 0.71172(12) 0.0222(3) Uani d 1 . .
    H H5A 0.6126(14) 0.5860(18) 0.6802(14) 0.026(5) Uiso d 1 . .
    H H5B 0.6020(14) 0.490(2) 0.7563(14) 0.030(5) Uiso d 1 . .
    C C6 0.47481(10) 0.51442(13) 0.63687(10) 0.0171(3) Uani d 1 . .
    C C7 0.13182(10) 0.66442(14) 0.49758(10) 0.0187(3) Uani d 1 . .
    C C8 0.03585(11) 0.58383(16) 0.34410(11) 0.0242(3) Uani d 1 . .
    H H8A 0.0046(14) 0.6678(18) 0.3345(13) 0.025(5) Uiso d 1 . .
    H H8B 0.0558(14) 0.5674(18) 0.2876(14) 0.031(5) Uiso d 1 . .
    C C9 -0.02993(13) 0.48441(18) 0.35603(13) 0.0312(4) Uani d 1 . .
    H H9A -0.0462(16) 0.505(2) 0.4146(16) 0.046(6) Uiso d 1 . .
    H H9B -0.0915(16) 0.481(2) 0.2994(15) 0.036(5) Uiso d 1 . .
    H H9C 0.0007(15) 0.402(2) 0.3634(15) 0.036(5) Uiso d 1 . .
    C C10 0.19597(11) 0.85945(15) 0.64967(12) 0.0244(3) Uani d 1 . .
    H H10A 0.163647 0.898217 0.586985 0.037 Uiso calc 1 . .
    H H10B 0.237071 0.921446 0.694614 0.037 Uiso calc 1 . .
    H H10C 0.146532 0.828365 0.672479 0.037 Uiso calc 1 . .
    C C11 0.26837(10) 0.43898(13) 0.63133(11) 0.0173(3) Uani d 1 . .
    C C12 0.20906(11) 0.34314(14) 0.57860(11) 0.0225(3) Uani d 1 . .
    H H12 0.1865(15) 0.3439(19) 0.5098(15) 0.033(5) Uiso d 1 . .
    C C13 0.17835(12) 0.24801(15) 0.62368(12) 0.0257(3) Uani d 1 . .
    H H13 0.1355(16) 0.183(2) 0.5870(15) 0.038(6) Uiso d 1 . .
    C C14 0.21023(11) 0.24912(14) 0.72190(12) 0.0237(3) Uani d 1 . .
    C C15 0.27240(12) 0.34069(15) 0.77649(11) 0.0228(3) Uani d 1 . .
    H H15 0.2958(14) 0.3367(18) 0.8437(15) 0.026(5) Uiso d 1 . .
    C C16 0.30021(11) 0.43621(14) 0.73052(11) 0.0208(3) Uani d 1 . .
    H H16 0.3430(14) 0.5015(19) 0.7694(14) 0.029(5) Uiso d 1 . .
    C C17 0.53321(11) 0.26487(14) 0.52138(10) 0.0192(3) Uani d 1 . .
    C C18 0.62243(11) 0.18586(14) 0.54149(10) 0.0195(3) Uani d 1 . .
    C C19 0.71484(11) 0.22052(15) 0.60544(11) 0.0203(3) Uani d 1 . .
    H H19 0.7245(15) 0.2983(19) 0.6372(14) 0.030(5) Uiso d 1 . .
    C C20 0.79527(12) 0.14427(15) 0.62055(11) 0.0222(3) Uani d 1 . .
    H H20 0.8601(14) 0.1693(18) 0.6609(14) 0.025(5) Uiso d 1 . .
    C C21 0.78269(12) 0.03304(15) 0.57072(11) 0.0245(3) Uani d 1 . .
    C C22 0.69176(13) -0.00299(16) 0.50590(12) 0.0274(3) Uani d 1 . .
    H H22 0.6864(15) -0.080(2) 0.4729(15) 0.038(6) Uiso d 1 . .
    C C23 0.61184(12) 0.07413(15) 0.49123(11) 0.0245(3) Uani d 1 . .
    H H23 0.5501(15) 0.0493(18) 0.4452(15) 0.030(5) Uiso d 1 . .
loop_
    _atom_site_aniso_label
    _atom_site_aniso_U_11
    _atom_site_aniso_U_22
    _atom_site_aniso_U_33
    _atom_site_aniso_U_12
    _atom_site_aniso_U_13
    _atom_site_aniso_U_23
    Cl1 0.0475(3) 0.0231(2) 0.0488(3) -0.00518(16) 0.0318(2) 0.00199(17)
    Cl2 0.0330(2) 0.0397(2) 0.0294(2) 0.01712(17) 0.00721(18) -0.00225(17)
    S1 0.01551(18) 0.02385(19) 0.02288(19) -0.00037(13) 0.00060(15) -0.00508(14)
    O1 0.0180(5) 0.0331(6) 0.0285(6) 0.0073(4) 0.0032(5) -0.0054(5)
    O2 0.0141(5) 0.0247(5) 0.0197(5) 0.0017(4) 0.0002(4) -0.0039(4)
    O3 0.0221(6) 0.0340(6) 0.0211(6) 0.0022(5) 0.0016(5) -0.0051(5)
    N1 0.0173(6) 0.0195(6) 0.0184(6) -0.0006(5) 0.0043(5) -0.0012(5)
    N2 0.0127(6) 0.0167(6) 0.0181(6) -0.0003(4) 0.0030(5) -0.0006(5)
    N3 0.0155(6) 0.0189(6) 0.0192(6) 0.0023(5) 0.0053(5) 0.0022(5)
    N4 0.0156(6) 0.0200(6) 0.0177(6) 0.0037(5) 0.0037(5) 0.0006(5)
    C1 0.0124(6) 0.0184(7) 0.0155(7) -0.0002(5) 0.0020(5) -0.0013(5)
    C2 0.0149(7) 0.0178(7) 0.0181(7) 0.0008(5) 0.0046(6) 0.0012(5)
    C3 0.0174(7) 0.0198(7) 0.0180(7) 0.0001(5) 0.0058(6) 0.0018(5)
    C4 0.0167(7) 0.0171(7) 0.0163(7) -0.0021(5) 0.0044(6) 0.0011(5)
    C5 0.0159(7) 0.0218(7) 0.0237(8) 0.0003(6) 0.0019(6) -0.0022(6)
    C6 0.0146(6) 0.0171(7) 0.0183(7) 0.0005(5) 0.0047(6) 0.0038(5)
    C7 0.0170(7) 0.0189(7) 0.0187(7) -0.0001(5) 0.0051(6) 0.0008(5)
    C8 0.0169(7) 0.0306(8) 0.0187(7) 0.0024(6) -0.0004(6) -0.0024(6)
    C9 0.0210(8) 0.0382(10) 0.0296(9) -0.0060(7) 0.0042(7) -0.0050(7)
    C10 0.0213(7) 0.0241(8) 0.0245(8) 0.0031(6) 0.0050(6) -0.0044(6)
    C11 0.0137(6) 0.0167(7) 0.0208(7) 0.0019(5) 0.0056(6) 0.0001(5)
    C12 0.0218(7) 0.0212(7) 0.0225(8) -0.0018(6) 0.0063(6) -0.0025(6)
    C13 0.0248(8) 0.0198(7) 0.0323(9) -0.0051(6) 0.0106(7) -0.0055(6)
    C14 0.0232(8) 0.0183(7) 0.0343(9) 0.0008(6) 0.0162(7) 0.0017(6)
    C15 0.0242(8) 0.0228(7) 0.0220(8) 0.0028(6) 0.0096(6) 0.0017(6)
    C16 0.0196(7) 0.0196(7) 0.0209(7) -0.0006(6) 0.0052(6) -0.0012(6)
    C17 0.0196(7) 0.0211(7) 0.0166(7) -0.0011(6) 0.0063(6) 0.0017(5)
    C18 0.0207(7) 0.0219(7) 0.0162(7) 0.0012(6) 0.0076(6) 0.0014(5)
    C19 0.0208(7) 0.0217(7) 0.0186(7) -0.0001(6) 0.0078(6) 0.0001(6)
    C20 0.0207(7) 0.0259(8) 0.0185(7) 0.0011(6) 0.0058(6) 0.0029(6)
    C21 0.0267(8) 0.0277(8) 0.0199(7) 0.0077(6) 0.0097(7) 0.0032(6)
    C22 0.0319(9) 0.0262(8) 0.0230(8) 0.0042(7) 0.0092(7) -0.0046(6)
    C23 0.0239(8) 0.0266(8) 0.0207(8) 0.0003(6) 0.0060(7) -0.0042(6)
_geom_special_details
;
 All esds (except the esd in the dihedral angle between two l.s. planes)
 are estimated using the full covariance matrix.  The cell esds are taken
 into account individually in the estimation of esds in distances, angles
 and torsion angles; correlations between esds in cell parameters are only
 used when they are defined by crystal symmetry.  An approximate (isotropic)
 treatment of cell esds is used for estimating esds involving l.s. planes.
;
loop_
    _geom_bond_atom_site_label_1
    _geom_bond_atom_site_label_2
    _geom_bond_site_symmetry_2
    _geom_bond_distance
    _geom_bond_publ_flag
    Cl1 C14 . 1.7459(16) ?
    Cl2 C21 . 1.7365(16) ?
    S1 C4 . 1.7421(15) ?
    S1 C5 . 1.8135(16) ?
    O1 C7 . 1.2092(18) ?
    O2 C7 . 1.3566(18) ?
    O2 C8 . 1.4559(18) ?
    O3 C17 . 1.2193(19) ?
    N1 C4 . 1.2987(19) ?
    N1 C3 . 1.4097(19) ?
    N2 C4 . 1.3612(19) ?
    N2 C6 . 1.3963(18) ?
    N2 C1 . 1.4740(17) ?
    N3 C6 . 1.2754(19) ?
    N3 N4 . 1.3995(17) ?
    N4 C17 . 1.3680(19) ?
    N4 H4 . 0.89(2) ?
    C1 C2 . 1.5228(19) ?
    C1 C11 . 1.526(2) ?
    C1 H1 . 0.970(18) ?
    C2 C3 . 1.353(2) ?
    C2 C7 . 1.477(2) ?
    C3 C10 . 1.503(2) ?
    C5 C6 . 1.503(2) ?
    C5 H5A . 0.98(2) ?
    C5 H5B . 0.98(2) ?
    C8 C9 . 1.500(2) ?
    C8 H8A . 1.00(2) ?
    C8 H8B . 1.02(2) ?
    C9 H9A . 1.03(2) ?
    C9 H9B . 0.99(2) ?
    C9 H9C . 0.98(2) ?
    C10 H10A . 0.9800 ?
    C10 H10B . 0.9800 ?
    C10 H10C . 0.9800 ?
    C11 C12 . 1.389(2) ?
    C11 C16 . 1.397(2) ?
    C12 C13 . 1.397(2) ?
    C12 H12 . 0.97(2) ?
    C13 C14 . 1.382(2) ?
    C13 H13 . 0.96(2) ?
    C14 C15 . 1.384(2) ?
    C15 C16 . 1.387(2) ?
    C15 H15 . 0.95(2) ?
    C16 H16 . 0.98(2) ?
    C17 C18 . 1.499(2) ?
    C18 C19 . 1.393(2) ?
    C18 C23 . 1.396(2) ?
    C19 C20 . 1.389(2) ?
    C19 H19 . 0.95(2) ?
    C20 C21 . 1.385(2) ?
    C20 H20 . 0.96(2) ?
    C21 C22 . 1.386(2) ?
    C22 C23 . 1.390(2) ?
    C22 H22 . 0.95(2) ?
    C23 H23 . 0.95(2) ?
loop_
    _geom_angle_atom_site_label_1
    _geom_angle_atom_site_label_2
    _geom_angle_atom_site_label_3
    _geom_angle_site_symmetry_1
    _geom_angle_site_symmetry_3
    _geom_angle
    _geom_angle_publ_flag
    C4 S1 C5 . . 92.48(7) ?
    C7 O2 C8 . . 115.69(11) ?
    C4 N1 C3 . . 116.56(12) ?
    C4 N2 C6 . . 116.21(12) ?
    C4 N2 C1 . . 120.38(12) ?
    C6 N2 C1 . . 121.49(12) ?
    C6 N3 N4 . . 114.05(12) ?
    C17 N4 N3 . . 117.37(12) ?
    C17 N4 H4 . . 117.6(14) ?
    N3 N4 H4 . . 118.2(13) ?
    N2 C1 C2 . . 107.61(11) ?
    N2 C1 C11 . . 110.33(11) ?
    C2 C1 C11 . . 110.98(11) ?
    N2 C1 H1 . . 107.7(10) ?
    C2 C1 H1 . . 109.1(11) ?
    C11 C1 H1 . . 111.0(11) ?
    C3 C2 C7 . . 121.09(13) ?
    C3 C2 C1 . . 120.89(13) ?
    C7 C2 C1 . . 118.01(12) ?
    C2 C3 N1 . . 122.05(13) ?
    C2 C3 C10 . . 125.34(14) ?
    N1 C3 C10 . . 112.60(13) ?
    N1 C4 N2 . . 125.77(13) ?
    N1 C4 S1 . . 121.79(11) ?
    N2 C4 S1 . . 112.44(10) ?
    C6 C5 S1 . . 106.67(10) ?
    C6 C5 H5A . . 108.6(11) ?
    S1 C5 H5A . . 111.1(11) ?
    C6 C5 H5B . . 111.6(12) ?
    S1 C5 H5B . . 109.7(12) ?
    H5A C5 H5B . . 109.2(16) ?
    N3 C6 N2 . . 118.70(13) ?
    N3 C6 C5 . . 129.25(13) ?
    N2 C6 C5 . . 112.05(12) ?
    O1 C7 O2 . . 122.84(13) ?
    O1 C7 C2 . . 126.15(14) ?
    O2 C7 C2 . . 110.99(12) ?
    O2 C8 C9 . . 110.25(13) ?
    O2 C8 H8A . . 110.1(11) ?
    C9 C8 H8A . . 111.8(11) ?
    O2 C8 H8B . . 104.2(11) ?
    C9 C8 H8B . . 112.8(11) ?
    H8A C8 H8B . . 107.4(16) ?
    C8 C9 H9A . . 109.4(13) ?
    C8 C9 H9B . . 110.2(12) ?
    H9A C9 H9B . . 108.5(17) ?
    C8 C9 H9C . . 111.2(12) ?
    H9A C9 H9C . . 110.0(18) ?
    H9B C9 H9C . . 107.6(17) ?
    C3 C10 H10A . . 109.5 ?
    C3 C10 H10B . . 109.5 ?
    H10A C10 H10B . . 109.5 ?
    C3 C10 H10C . . 109.5 ?
    H10A C10 H10C . . 109.5 ?
    H10B C10 H10C . . 109.5 ?
    C12 C11 C16 . . 119.03(14) ?
    C12 C11 C1 . . 120.47(13) ?
    C16 C11 C1 . . 120.43(13) ?
    C11 C12 C13 . . 120.58(15) ?
    C11 C12 H12 . . 119.8(12) ?
    C13 C12 H12 . . 119.5(12) ?
    C14 C13 C12 . . 118.79(15) ?
    C14 C13 H13 . . 120.6(13) ?
    C12 C13 H13 . . 120.6(13) ?
    C13 C14 C15 . . 121.88(15) ?
    C13 C14 Cl1 . . 119.93(12) ?
    C15 C14 Cl1 . . 118.19(13) ?
    C14 C15 C16 . . 118.59(15) ?
    C14 C15 H15 . . 120.0(12) ?
    C16 C15 H15 . . 121.4(12) ?
    C15 C16 C11 . . 121.05(14) ?
    C15 C16 H16 . . 118.2(12) ?
    C11 C16 H16 . . 120.7(12) ?
    O3 C17 N4 . . 123.67(14) ?
    O3 C17 C18 . . 121.81(14) ?
    N4 C17 C18 . . 114.50(13) ?
    C19 C18 C23 . . 119.04(14) ?
    C19 C18 C17 . . 123.16(14) ?
    C23 C18 C17 . . 117.77(14) ?
    C20 C19 C18 . . 120.74(15) ?
    C20 C19 H19 . . 118.7(12) ?
    C18 C19 H19 . . 120.5(12) ?
    C21 C20 C19 . . 119.14(15) ?
    C21 C20 H20 . . 118.8(11) ?
    C19 C20 H20 . . 121.9(11) ?
    C20 C21 C22 . . 121.28(15) ?
    C20 C21 Cl2 . . 118.95(13) ?
    C22 C21 Cl2 . . 119.77(13) ?
    C21 C22 C23 . . 119.08(15) ?
    C21 C22 H22 . . 118.6(13) ?
    C23 C22 H22 . . 122.3(13) ?
    C22 C23 C18 . . 120.70(15) ?
    C22 C23 H23 . . 118.2(12) ?
    C18 C23 H23 . . 121.1(12) ?
loop_
    _geom_torsion_atom_site_label_1
    _geom_torsion_atom_site_label_2
    _geom_torsion_atom_site_label_3
    _geom_torsion_atom_site_label_4
    _geom_torsion_site_symmetry_1
    _geom_torsion_site_symmetry_2
    _geom_torsion_site_symmetry_3
    _geom_torsion_site_symmetry_4
    _geom_torsion
    _geom_torsion_publ_flag
    C6 N3 N4 C17 . . . . -171.54(13) ?
    C4 N2 C1 C2 . . . . 28.34(17) ?
    C6 N2 C1 C2 . . . . -168.05(12) ?
    C4 N2 C1 C11 . . . . -92.88(15) ?
    C6 N2 C1 C11 . . . . 70.74(16) ?
    N2 C1 C2 C3 . . . . -25.06(18) ?
    C11 C1 C2 C3 . . . . 95.74(16) ?
    N2 C1 C2 C7 . . . . 156.14(12) ?
    C11 C1 C2 C7 . . . . -83.05(16) ?
    C7 C2 C3 N1 . . . . -173.09(13) ?
    C1 C2 C3 N1 . . . . 8.2(2) ?
    C7 C2 C3 C10 . . . . 5.8(2) ?
    C1 C2 C3 C10 . . . . -172.92(14) ?
    C4 N1 C3 C2 . . . . 8.7(2) ?
    C4 N1 C3 C10 . . . . -170.30(13) ?
    C3 N1 C4 N2 . . . . -5.4(2) ?
    C3 N1 C4 S1 . . . . 174.58(10) ?
    C6 N2 C4 N1 . . . . -179.75(14) ?
    C1 N2 C4 N1 . . . . -15.3(2) ?
    C6 N2 C4 S1 . . . . 0.26(16) ?
    C1 N2 C4 S1 . . . . 164.71(10) ?
    C5 S1 C4 N1 . . . . -178.09(13) ?
    C5 S1 C4 N2 . . . . 1.90(11) ?
    C4 S1 C5 C6 . . . . -3.28(11) ?
    N4 N3 C6 N2 . . . . -177.82(12) ?
    N4 N3 C6 C5 . . . . 2.2(2) ?
    C4 N2 C6 N3 . . . . 177.12(13) ?
    C1 N2 C6 N3 . . . . 12.9(2) ?
    C4 N2 C6 C5 . . . . -2.92(18) ?
    C1 N2 C6 C5 . . . . -167.18(13) ?
    S1 C5 C6 N3 . . . . -176.04(13) ?
    S1 C5 C6 N2 . . . . 4.01(15) ?
    C8 O2 C7 O1 . . . . -0.2(2) ?
    C8 O2 C7 C2 . . . . -178.77(12) ?
    C3 C2 C7 O1 . . . . -16.0(2) ?
    C1 C2 C7 O1 . . . . 162.79(15) ?
    C3 C2 C7 O2 . . . . 162.47(13) ?
    C1 C2 C7 O2 . . . . -18.75(18) ?
    C7 O2 C8 C9 . . . . -91.73(16) ?
    N2 C1 C11 C12 . . . . -142.35(14) ?
    C2 C1 C11 C12 . . . . 98.47(16) ?
    N2 C1 C11 C16 . . . . 40.59(18) ?
    C2 C1 C11 C16 . . . . -78.60(16) ?
    C16 C11 C12 C13 . . . . 2.6(2) ?
    C1 C11 C12 C13 . . . . -174.50(14) ?
    C11 C12 C13 C14 . . . . -1.8(2) ?
    C12 C13 C14 C15 . . . . -0.8(2) ?
    C12 C13 C14 Cl1 . . . . 178.85(12) ?
    C13 C14 C15 C16 . . . . 2.4(2) ?
    Cl1 C14 C15 C16 . . . . -177.23(12) ?
    C14 C15 C16 C11 . . . . -1.5(2) ?
    C12 C11 C16 C15 . . . . -0.9(2) ?
    C1 C11 C16 C15 . . . . 176.17(13) ?
    N3 N4 C17 O3 . . . . 6.5(2) ?
    N3 N4 C17 C18 . . . . -175.14(12) ?
    O3 C17 C18 C19 . . . . 159.59(15) ?
    N4 C17 C18 C19 . . . . -18.8(2) ?
    O3 C17 C18 C23 . . . . -18.5(2) ?
    N4 C17 C18 C23 . . . . 163.08(13) ?
    C23 C18 C19 C20 . . . . -1.2(2) ?
    C17 C18 C19 C20 . . . . -179.26(14) ?
    C18 C19 C20 C21 . . . . 0.3(2) ?
    C19 C20 C21 C22 . . . . 0.4(2) ?
    C19 C20 C21 Cl2 . . . . -179.59(12) ?
    C20 C21 C22 C23 . . . . -0.3(2) ?
    Cl2 C21 C22 C23 . . . . 179.70(13) ?
    C21 C22 C23 C18 . . . . -0.6(2) ?
    C19 C18 C23 C22 . . . . 1.3(2) ?
    C17 C18 C23 C22 . . . . 179.48(14) ?
loop_
    _geom_hbond_atom_site_label_D
    _geom_hbond_atom_site_label_H
    _geom_hbond_atom_site_label_A
    _geom_hbond_site_symmetry_A
    _geom_hbond_distance_DH
    _geom_hbond_distance_HA
    _geom_hbond_distance_DA
    _geom_hbond_angle_DHA
    _geom_hbond_publ_flag
    N4 H4 N1 2_646 0.89(2) 2.16(2) 3.0076(18) 158(2) yes
    C5 H5A O3 3_666 0.98(2) 2.533(19) 3.081(2) 115.3(14) yes
    C5 H5B N1 2_646 0.98(2) 2.57(2) 3.453(2) 150.1(16) yes
    C8 H8B Cl1 4_565 1.02(2) 2.77(2) 3.4430(17) 123.1(14) yes
    C15 H15 O3 4_566 0.95(2) 2.54(2) 3.1682(19) 124.5(17) yes
_shelx_space_group_comment
;
The symmetry employed for this shelxl refinement is uniquely defined
by the following loop, which should always be used as a source of
symmetry information in preference to the above space-group names.
They are only intended as comments.
;
_shelx_estimated_absorpt_T_min     0.503
_shelx_estimated_absorpt_T_max     0.756
_shelx_hkl_file
;
   1   0   0 1208.68   45.70
  -1   0   0 1391.06   45.80
  -2   0   0  296.67   10.60
   3   0   0 4666.53  169.98
  -3   0   0 5008.80  169.98
  -4   0   0  185.28    7.20
   4   0   0  191.08    7.10
  -5   0   0    3.00    0.80
   5   0   0    2.20    0.70
   6   0   0   12.20    1.20
  -6   0   0   10.20    1.40
   7   0   0  541.55   18.90
   7   0   0  485.15   18.70
   8   0   0  133.49    6.00
   8   0   0  150.88    6.40
   9   0   0   71.29    4.00
  -9   0   0   79.29    4.70
 -10   0   0   31.60    3.30
 -11   0   0  351.96   13.80
 -12   0   0 2110.29   74.19
 -12   0   0 2075.49   74.09
 -13   0   0   52.39    3.60
 -13   0   0   42.40    3.10
 -15   0   0  272.67   10.30
 -15   0   0  248.18   10.00
 -16   0   0   62.69    3.50
 -16   0   0   62.29    3.10
   0   1   0    0.10    0.10
  -1  -1   0  272.77    9.20
   1  -1   0  247.58    9.20
   1   1   0  253.57    9.20
  -1   1   0  266.27    9.20
   2  -1   0  585.74   21.40
  -2  -1   0  648.64   21.40
   2   1   0  568.04   21.40
  -2   1   0  631.24   21.40
   3  -1   0  246.48    9.40
  -3  -1   0  272.47    9.50
  -3   1   0  274.47    9.40
   3   1   0  249.88    9.40
   4  -1   0 1667.03   59.89
  -4  -1   0 1775.22   59.49
  -4   1   0 1720.73   59.49
   4   1   0 1621.94   59.49
  -5  -1   0   -0.40    0.50
   5  -1   0    1.30    0.50
  -5   1   0    0.60    0.50
   5   1   0    2.30    0.70
   6  -1   0 1123.79   41.10
   6  -1   0 1144.29   41.20
  -6  -1   0 1211.08   41.40
  -6   1   0 1138.29   41.30
   6   1   0 1194.78   41.20
   7  -1   0 1283.67   44.10
   7  -1   0 1200.88   43.80
   7   1   0 1227.88   44.00
   8  -1   0  142.49    6.40
   8  -1   0  135.99    5.90
   8   1   0  141.59    6.30
  -9  -1   0    7.30    2.00
   9  -1   0    7.10    2.00
  -9   1   0   12.30    3.10
  10  -1   0   98.19    4.90
 -10  -1   0  105.09    5.20
 -10   1   0   94.19    5.30
  11  -1   0    5.30    1.80
 -11  -1   0    1.30    1.60
 -11  -1   0    3.20    1.30
 -11   1   0    2.10    1.60
 -12  -1   0   99.29    4.90
 -12  -1   0   99.69    5.20
 -12   1   0   96.69    5.20
 -13  -1   0   53.39    3.30
 -13  -1   0   52.49    3.60
 -13   1   0   46.70    3.50
 -14  -1   0   71.19    4.60
 -14  -1   0   69.59    3.90
 -14   1   0   73.79    5.20
 -14   1   0   79.09    4.20
 -15  -1   0   69.99    3.60
 -15  -1   0   67.29    3.90
 -15   1   0   75.69    3.90
 -15   1   0   69.49    3.60
 -16  -1   0    4.20    1.60
 -16  -1   0    7.90    2.20
 -16   1   0   11.80    2.70
 -16   1   0    7.90    1.50
   0   2   0  395.66   13.90
  -1  -2   0  758.42   26.10
   1  -2   0  736.43   26.10
   1   2   0  715.63   26.10
  -1   2   0  771.92   26.20
  -2  -2   0   17.40    0.90
   2  -2   0   16.70    0.80
   2   2   0   15.40    0.80
  -2   2   0   15.10    0.90
  -3  -2   0  974.60   33.00
   3  -2   0  935.41   32.90
   3   2   0  863.01   33.00
  -3   2   0  973.90   32.90
   4  -2   0  348.77   12.40
  -4  -2   0  347.87   12.50
   4   2   0  326.47   12.40
  -4   2   0  344.77   12.40
   5  -2   0  350.86   13.80
  -5  -2   0  376.46   13.90
   5  -2   0  375.96   13.70
  -5   2   0  388.06   13.70
   5   2   0  384.66   13.80
   6  -2   0    7.50    1.40
  -6  -2   0    5.00    1.80
   6  -2   0    5.70    1.30
   6   2   0    8.50    1.30
  -6   2   0    8.70    1.50
   7  -2   0  478.35   17.50
   7  -2   0  476.55   17.70
   7   2   0  473.75   17.60
   8  -2   0  184.58    8.10
  -8  -2   0  205.08    8.90
   8  -2   0  204.68    8.70
   8  -2   0  210.38    8.10
   9  -2   0   12.80    1.90
  -9  -2   0   12.70    3.10
   9  -2   0   11.00    2.00
  -9  -2   0   14.50    2.70
  10  -2   0  623.14   22.00
 -10  -2   0  594.54   22.00
  10  -2   0  599.44   21.90
 -10  -2   0  566.84   22.20
 -10   2   0  587.94   22.10
  11  -2   0  538.65   19.30
 -11  -2   0  502.45   19.40
 -11  -2   0  508.95   19.20
 -11   2   0  500.95   19.30
 -12  -2   0   -1.00    1.50
 -12  -2   0    0.40    1.30
 -12   2   0    0.50    1.60
 -13  -2   0  119.69    5.80
 -13  -2   0  115.99    5.50
  13   2   0  115.19    5.70
 -13   2   0  119.39    5.70
 -14  -2   0    3.60    1.20
 -14  -2   0    9.00    2.40
 -14   2   0    8.00    2.50
 -14   2   0    3.00    1.10
 -15  -2   0  192.58    7.60
 -15  -2   0  171.98    7.30
 -15   2   0  178.18    7.50
 -15   2   0  187.08    7.40
 -16  -2   0   19.50    2.30
 -16  -2   0   15.80    1.90
 -16   2   0   16.20    1.60
   0   3   0    0.30    0.40
   0   3   0   -0.10    0.20
  -1  -3   0  341.77   12.00
   1   3   0  318.57   11.90
  -1   3   0  347.17   11.90
   2  -3   0    5.80    0.60
  -2  -3   0    5.30    0.60
   2   3   0    5.40    0.60
  -2   3   0    5.20    0.50
   3  -3   0    1.70    0.60
  -3  -3   0    0.80    0.40
   3   3   0    1.70    0.50
   4  -3   0 1035.10   36.20
   4  -3   0 1006.00   36.40
  -4  -3   0 1081.79   36.30
  -4   3   0  988.70   36.10
   4   3   0 1009.70   36.20
  -5  -3   0   32.30    2.20
   5  -3   0   32.30    2.10
   5  -3   0   33.60    2.00
  -5   3   0   33.60    2.00
   5   3   0   32.60    2.00
   6  -3   0  638.74   23.20
   6  -3   0  661.43   23.20
  -6   3   0  621.94   23.20
   6   3   0  639.64   23.20
   7  -3   0  123.99    5.20
   7  -3   0  115.39    5.60
   7   3   0  113.69    5.40
   8  -3   0   13.90    1.70
  -8  -3   0    8.60    1.70
  -8  -3   0   15.20    3.20
  -8  -3   0   11.70    2.90
   8  -3   0   10.70    2.00
  -9  -3   0    0.90    1.80
  -9  -3   0    2.50    1.70
   9  -3   0   -0.90    1.20
   9  -3   0    0.20    1.00
  -9  -3   0    1.30    1.40
 -10  -3   0   58.49    3.70
 -10  -3   0   43.90    4.80
  10  -3   0   57.09    3.40
 -11  -3   0  270.97   11.40
  11  -3   0  293.87   11.30
  11  -3   0  270.47   11.00
 -11  -3   0  284.37   11.20
 -11   3   0  274.97   11.20
 -12  -3   0  181.68    7.90
  12  -3   0  167.88    7.50
 -12  -3   0  175.48    7.50
 -12   3   0  170.38    7.70
  13  -3   0    0.50    1.50
 -13  -3   0    0.30    1.20
 -13  -3   0   -0.20    1.40
 -13   3   0   -0.30    1.60
  13   3   0    0.00    1.30
 -14  -3   0   25.50    2.40
 -14  -3   0   25.70    2.70
 -14   3   0   27.80    2.70
  14   3   0   21.70    2.60
 -15  -3   0    1.00    1.20
 -15  -3   0    0.20    1.10
 -15   3   0    2.90    1.50
 -15   3   0    1.50    0.80
 -16  -3   0   95.69    4.50
 -16  -3   0  116.09    4.80
 -16   3   0  112.79    4.50
   0   4   0   18.60    1.10
   0   4   0   15.40    0.90
  -1   4   0  357.36   12.80
   1   4   0  353.76   12.80
  -1   4   0  361.26   12.80
  -2  -4   0  277.17    9.90
  -2   4   0  275.47    9.80
   2   4   0  258.67    9.80
  -3  -4   0 1179.48   40.30
   3  -4   0 1174.88   40.50
  -3   4   0 1052.79   40.20
   3   4   0 1155.58   40.20
  -4  -4   0  582.54   20.40
   4  -4   0  572.74   20.20
   4  -4   0  550.44   20.40
   4   4   0  551.84   20.20
  -4   4   0  551.34   20.10
   5  -4   0  903.51   32.10
  -5  -4   0  878.61   32.30
   5  -4   0  915.61   32.20
   5   4   0  916.51   32.10
  -5   4   0  873.91   32.00
   6  -4   0   64.99    3.70
   6  -4   0   67.19    3.40
   6   4   0   62.79    3.50
  -6   4   0   55.29    3.70
   7  -4   0  192.08    7.50
   7  -4   0  180.68    7.40
  -7  -4   0  176.98    8.00
  -7  -4   0  167.28    7.80
   7  -4   0  178.88    8.10
  -7  -4   0  184.08    7.60
   7  -4   0  178.78    8.10
   7   4   0  162.18    9.00
   8  -4   0    4.90    1.80
   8  -4   0    3.50    1.10
  -8  -4   0    6.80    2.10
  -8  -4   0    1.90    1.90
  -8  -4   0    4.40    2.20
   8  -4   0    6.20    2.00
  -8  -4   0    7.70    2.30
  -9  -4   0   10.70    2.40
   9  -4   0    7.80    1.70
  -9  -4   0   11.80    3.80
  -9  -4   0    7.20    2.00
   9  -4   0   12.70    2.00
  -9  -4   0    9.10    2.00
 -10  -4   0   18.90    3.10
 -10  -4   0   17.90    2.90
  10  -4   0   18.70    2.20
  10  -4   0   24.00    2.40
 -10  -4   0   16.20    5.20
 -11  -4   0   16.30    3.10
 -11  -4   0   21.10    2.80
  11  -4   0   16.60    2.10
  11  -4   0   16.00    3.50
 -11   4   0   13.50    3.00
 -12  -4   0    0.00    1.40
 -12  -4   0   -3.00    1.70
  12  -4   0    1.30    1.30
 -12   4   0    1.40    1.60
 -13  -4   0    3.40    1.60
  13  -4   0    3.00    1.40
 -13  -4   0    4.40    1.40
  13   4   0    3.30    1.20
 -13   4   0    4.70    1.60
 -14  -4   0    8.30    2.20
 -14  -4   0    7.40    2.00
  14  -4   0    7.70    2.00
  14   4   0    6.00    1.90
 -14   4   0   10.10    2.30
 -15  -4   0    4.60    1.40
 -15  -4   0    2.10    1.30
 -15   4   0    5.20    1.30
  15   4   0   10.50    2.40
 -16  -4   0   14.90    2.20
 -16   4   0   17.60    1.50
   0   5   0   -0.30    0.50
   0   5   0    1.70    0.50
  -1   5   0    8.30    0.90
  -1   5   0    8.20    1.00
   1   5   0    8.40    0.90
   2  -5   0   67.49    3.50
  -2   5   0   68.79    2.90
  -2   5   0   72.99    3.00
   2   5   0   68.89    3.00
   3  -5   0  108.29    4.90
   3   5   0  111.59    4.60
  -3   5   0  109.49    4.40
  -4  -5   0  352.16   13.60
   4  -5   0  370.46   13.70
   4   5   0  377.26   13.50
  -4   5   0  345.97   13.30
   5  -5   0    1.20    1.50
   5   5   0    1.90    1.10
  -5   5   0   -1.00    1.40
   6  -5   0  257.27   10.00
  -6  -5   0  251.27   10.30
  -6  -5   0  261.17   10.20
  -6  -5   0  255.87   10.60
   6  -5   0  238.68   10.30
   6  -5   0  265.47   10.10
  -6  -5   0  251.77   10.40
   6   5   0  242.98   10.20
  -7  -5   0  144.79    7.20
  -7  -5   0  139.39    7.00
  -7  -5   0  156.58    6.70
   7  -5   0  155.68    6.60
   7  -5   0  152.88    7.00
  -7  -5   0  154.28    6.90
   7  -5   0  152.58    6.60
   8  -5   0  223.68    9.60
  -8  -5   0  233.08    9.40
  -8  -5   0  226.98    9.70
  -8  -5   0  236.98    9.70
  -8  -5   0  226.48    9.90
   8  -5   0  239.38    9.50
   8  -5   0  224.38    9.30
   9  -5   0   50.89    3.30
   9  -5   0   52.09    3.30
  -9  -5   0   51.79    3.90
  -9  -5   0   50.09    3.50
  -9  -5   0   53.99    4.20
  10  -5   0  481.55   18.50
 -10  -5   0  485.75   19.00
 -10  -5   0  499.05   18.70
 -10  -5   0  483.65   18.70
  10  -5   0  513.75   18.80
  11  -5   0   98.69    5.00
 -11  -5   0   73.19    5.10
  11  -5   0   80.49    4.60
 -11  -5   0   92.49    4.90
  12  -5   0   37.00    2.50
 -12  -5   0   34.00    3.00
 -12  -5   0   34.70    3.20
  12  -5   0   29.80    2.70
 -12   5   0   31.70    3.10
 -13  -5   0   21.40    2.60
 -13  -5   0   19.30    2.60
  13  -5   0   23.90    2.40
 -13   5   0   24.80    2.80
 -14  -5   0    8.50    2.10
 -14  -5   0   13.70    2.40
  14   5   0   11.20    1.90
 -14   5   0   13.50    2.60
 -15  -5   0   42.80    3.40
 -15   5   0   48.50    2.50
  15   5   0   48.10    2.80
   0   6   0  215.18    8.00
   0   6   0  210.78    8.00
   1  -6   0   40.60    2.90
   1   6   0   41.50    2.20
   1   6   0   35.50    2.60
  -1   6   0   42.90    2.20
  -1   6   0   42.00    2.40
   2  -6   0   18.10    2.00
  -2   6   0   12.30    1.70
   2   6   0   19.00    1.80
   2   6   0   14.10    2.30
   3  -6   0  109.89    5.00
   3   6   0  104.59    4.90
  -4  -6   0  320.47   12.60
  -4  -6   0  315.67   12.30
  -4  -6   0  322.17   12.70
   4  -6   0  322.37   12.20
   4  -6   0  326.67   12.20
   4  -6   0  303.47   12.40
  -4  -6   0  314.37   12.40
   4   6   0  304.47   12.40
  -5  -6   0  108.09    5.80
  -5  -6   0  106.79    5.60
   5  -6   0  110.79    5.20
   5  -6   0  110.69    5.60
  -5  -6   0  117.49    5.50
  -5  -6   0  110.19    5.70
   5  -6   0  108.49    5.20
   6  -6   0   85.19    4.40
  -6  -6   0   89.49    5.00
   6  -6   0   85.89    4.40
   6  -6   0   86.69    4.90
  -6  -6   0   87.19    5.10
  -6  -6   0   82.89    4.60
  -6  -6   0   84.89    4.80
   7  -6   0   20.80    2.20
   7  -6   0   21.20    3.20
  -7  -6   0   18.90    2.60
   7  -6   0   24.50    2.30
  -7  -6   0   23.40    3.30
  -7  -6   0   14.10    3.20
  -7  -6   0   23.50    3.10
  -8  -6   0  128.39    5.90
   8  -6   0  120.69    6.20
  -8  -6   0  121.49    6.30
  -8  -6   0  125.39    6.50
   8  -6   0  127.89    5.90
  -8  -6   0  131.59    6.30
   8  -6   0  133.99    6.10
  -9  -6   0   19.50    3.20
   9  -6   0   18.80    2.20
   9  -6   0   22.00    2.40
  -9  -6   0   14.30    3.10
  -9  -6   0   24.70    2.50
  -9  -6   0   24.10    3.10
 -10  -6   0    0.40    2.00
 -10  -6   0    3.90    1.60
  10  -6   0   -0.80    0.90
  10  -6   0    1.90    1.30
 -11  -6   0    3.70    1.70
 -11  -6   0    4.10    1.60
  11  -6   0    5.70    1.70
 -11  -6   0    4.70    1.60
  11  -6   0    4.10    1.30
  12  -6   0    2.50    1.20
 -12  -6   0    8.60    2.40
 -12  -6   0    7.30    2.30
 -12  -6   0    0.30    1.80
  12  -6   0    4.90    1.50
 -12   6   0    4.90    1.60
  13  -6   0   92.29    4.70
 -13  -6   0   84.49    4.40
 -13  -6   0  100.59    4.80
 -13   6   0   97.69    4.70
 -14  -6   0   -0.10    1.60
 -14  -6   0    0.50    1.30
  14   6   0    1.00    0.90
 -15  -6   0    3.60    1.10
 -15   6   0    5.70    1.10
   0  -7   0    0.50    1.50
   0  -7   0    2.60    1.80
   0  -7   0   -0.10    2.40
   1  -7   0    3.60    1.70
   1  -7   0    1.80    1.40
  -1  -7   0    1.00    2.10
  -1  -7   0    2.10    1.60
  -1  -7   0    4.30    1.60
   1  -7   0    0.40    1.60
   2  -7   0   69.69    3.70
   2  -7   0   64.59    4.00
   2  -7   0   63.99    3.70
  -2  -7   0   61.29    5.00
  -2  -7   0   66.29    4.60
  -2  -7   0   61.59    4.20
  -2  -7   0   62.69    3.90
  -3  -7   0  143.19    7.10
  -3  -7   0  149.59    6.90
  -3  -7   0  154.28    6.70
   3  -7   0  144.09    6.70
  -3  -7   0  137.59    7.00
   3  -7   0  151.38    6.40
   3  -7   0  154.78    6.50
   4  -7   0  217.78    8.90
   4  -7   0  225.68    9.20
  -4  -7   0  225.38    9.40
  -4  -7   0  214.78    9.10
  -4  -7   0  210.38    9.40
  -4  -7   0  219.48    9.10
   4  -7   0  215.28    9.00
  -5  -7   0  133.59    6.30
  -5  -7   0  133.29    6.20
   5  -7   0  128.69    6.30
  -5  -7   0  130.59    6.50
   5  -7   0  133.99    6.20
  -5  -7   0  136.39    6.60
   5  -7   0  132.79    6.00
   6  -7   0  275.77   10.70
  -6  -7   0  282.07   11.30
   6  -7   0  277.27   11.00
  -6  -7   0  264.27   10.90
  -6  -7   0  257.07   11.30
   6  -7   0  254.37   11.00
  -6  -7   0  266.67   11.20
  -7  -7   0   32.70    2.90
  -7  -7   0   30.00    3.30
   7  -7   0   29.30    3.30
   7  -7   0   32.20    2.70
  -7  -7   0   31.70    3.40
   7  -7   0   34.50    2.90
  -7  -7   0   31.90    3.50
   8  -7   0   64.19    3.70
  -8  -7   0   62.99    3.80
   8  -7   0   61.39    4.10
  -8  -7   0   63.69    4.20
   8  -7   0   61.49    4.10
  -8  -7   0   57.19    4.10
  -8  -7   0   60.09    4.40
   9  -7   0  103.59    5.30
  -9  -7   0  102.09    5.10
   9  -7   0  106.09    5.10
  -9  -7   0   97.19    5.40
  -9  -7   0  108.39    5.50
  10  -7   0   25.30    2.60
 -10  -7   0   28.30    3.20
 -10  -7   0   31.80    2.90
 -10  -7   0   35.60    3.20
  10  -7   0   23.40    2.70
 -11  -7   0    1.50    2.10
  11  -7   0    0.30    1.10
 -11  -7   0    0.80    1.30
  11  -7   0    0.80    1.00
 -11  -7   0    0.60    1.40
 -12  -7   0   32.70    3.00
 -12  -7   0   27.30    2.80
  12  -7   0   29.20    2.50
  12  -7   0   30.90    2.10
 -12  -7   0   26.20    2.70
 -12   7   0   24.30    2.80
 -13  -7   0   -1.30    1.50
  13  -7   0    0.90    1.20
 -13  -7   0    1.70    1.10
  13   7   0    1.50    0.80
 -14  -7   0   21.00    1.90
   0  -8   0   44.50    4.30
   0  -8   0   51.49    3.40
   0  -8   0   51.69    3.70
   1  -8   0  152.48    7.10
  -1  -8   0  156.68    7.10
   1  -8   0  152.48    6.80
  -1  -8   0  159.88    6.90
  -1  -8   0  164.78    7.40
   2  -8   0  259.77   10.40
  -2  -8   0  247.88   10.90
  -2  -8   0  264.87   10.50
   2  -8   0  276.97   10.60
  -2  -8   0  262.87   10.80
   2  -8   0  256.17   10.60
  -2  -8   0  257.87   10.90
  -3  -8   0   50.49    4.10
   3  -8   0   50.79    3.80
  -3  -8   0   49.20    3.70
  -3  -8   0   44.20    5.40
   3  -8   0   49.10    3.30
   3  -8   0   55.49    3.70
  -4  -8   0   98.99    5.50
  -4  -8   0  106.89    5.30
   4  -8   0   96.59    5.00
   4  -8   0  104.09    5.40
   4  -8   0  106.59    5.30
  -4  -8   0  101.99    5.60
  -4  -8   0  106.29    5.50
  -5  -8   0  266.17   11.40
  -5  -8   0  275.37   11.00
   5  -8   0  265.57   11.20
   5  -8   0  267.97   11.00
  -5  -8   0  277.27   11.30
   5  -8   0  274.57   10.90
  -5  -8   0  282.27   11.10
  -6  -8   0  462.35   17.80
  -6  -8   0  461.65   18.00
   6  -8   0  486.85   18.10
   6  -8   0  466.75   17.70
   6  -8   0  455.45   17.60
  -6  -8   0  460.85   17.60
  -6  -8   0  472.45   18.20
  -7  -8   0  327.27   15.80
  -7  -8   0  342.27   13.60
  -7  -8   0  343.87   13.40
   7  -8   0  337.67   13.80
  -7  -8   0  345.87   14.40
   7  -8   0  352.66   13.40
   7  -8   0  358.66   13.60
  -8  -8   0  241.78   10.60
  -8  -8   0  218.58    9.20
   8  -8   0  224.98    9.80
   8  -8   0  221.08    9.30
  -8  -8   0  220.78   10.10
  -8  -8   0  209.78    9.40
   8  -8   0  225.68    9.20
  -9  -8   0  180.88    8.10
  -9  -8   0  169.58    7.60
  -9  -8   0  179.08    7.70
   9  -8   0  171.48    7.80
   9  -8   0  174.68    7.40
 -10  -8   0    5.10    1.60
  10  -8   0    4.40    1.30
 -10  -8   0    6.60    2.20
 -10  -8   0    4.50    1.50
  10  -8   0    6.30    1.50
 -11  -8   0   24.50    2.40
  11  -8   0   24.50    1.90
  11  -8   0   23.50    2.20
 -11  -8   0   19.10    2.70
 -11  -8   0   23.00    2.50
 -12  -8   0  263.87   10.40
 -12  -8   0  257.07   10.40
  12  -8   0  235.08    9.90
 -13  -8   0    2.00    1.00
  13   8   0    1.30    0.80
   0  -9   0   -0.90    1.30
   0  -9   0   -0.70    1.90
   0  -9   0   -0.30    1.40
   1  -9   0   10.90    2.10
  -1  -9   0    5.80    1.80
  -1  -9   0    7.80    1.70
   1  -9   0   10.40    2.50
  -1  -9   0    9.60    2.10
   2  -9   0   95.09    5.00
  -2  -9   0   98.69    5.00
  -2  -9   0   89.89    5.30
  -2  -9   0   90.89    5.20
   2  -9   0   95.69    4.80
  -3  -9   0   -1.90    1.80
   3  -9   0    0.80    1.40
  -3  -9   0   -0.60    1.60
  -3  -9   0    2.30    1.40
   3  -9   0    1.40    1.10
   3  -9   0   -1.90    1.90
  -3  -9   0    1.80    1.60
  -4  -9   0    9.70    2.80
   4  -9   0   11.10    3.30
   4  -9   0    6.70    1.40
  -4  -9   0    5.50    1.80
  -4  -9   0   11.30    2.90
   4  -9   0    7.30    2.60
  -4  -9   0   10.20    2.60
   5  -9   0  465.35   18.30
  -5  -9   0  479.45   18.70
  -5  -9   0  484.05   18.20
   5  -9   0  460.35   18.00
  -5  -9   0  488.15   18.00
   5  -9   0  474.15   18.10
  -5  -9   0  485.05   18.50
  -6  -9   0  335.07   13.50
   6  -9   0  316.67   13.30
   6  -9   0  330.67   13.30
  -6  -9   0  337.47   13.40
  -6  -9   0  337.37   13.20
  -6  -9   0  347.17   13.00
   6  -9   0  328.17   13.10
  -7  -9   0   62.29    5.20
  -7  -9   0   63.49    3.60
   7  -9   0   62.89    4.00
   7  -9   0   60.99    3.90
  -7  -9   0   64.09    4.20
   7  -9   0   60.59    3.60
  -7  -9   0   63.59    4.00
   8  -9   0  491.95   19.10
  -8  -9   0  467.35   18.80
  -8  -9   0  530.45   19.40
   8  -9   0  512.35   18.80
   8  -9   0  485.45   18.70
  -8  -9   0  524.45   19.00
   9  -9   0  159.78    6.80
  -9  -9   0  170.68    7.10
  -9  -9   0  163.08    7.70
  -9  -9   0  157.58    7.10
   9  -9   0  164.98    7.30
  10  -9   0    1.40    0.80
 -10  -9   0   -1.00    1.50
  10  -9   0    1.80    1.20
 -10  -9   0    1.50    1.30
 -10  -9   0    1.50    1.00
  11  -9   0   17.20    1.50
  11  -9   0   15.90    2.10
 -11  -9   0   19.00    2.70
 -11  -9   0   16.70    1.90
 -12  -9   0   -0.70    0.90
  12   9   0    1.40    0.70
   0 -10   0  750.22   27.10
   0 -10   0  755.62   27.30
   0 -10   0  707.83   27.00
   1 -10   0   56.29    3.50
  -1 -10   0   53.69    3.80
  -1 -10   0   55.09    4.10
  -1 -10   0   56.29    3.60
   1 -10   0   58.99    3.70
   2 -10   0  409.66   15.50
  -2 -10   0  390.86   15.60
   2 -10   0  413.26   15.60
  -2 -10   0  401.46   15.50
  -2 -10   0  406.96   15.80
   3 -10   0  209.78    8.50
  -3 -10   0  198.28    8.80
  -3 -10   0  206.38    8.90
  -3 -10   0  199.28    8.60
   3 -10   0  207.18    8.70
   4 -10   0   14.30    2.00
   4 -10   0   12.70    2.40
  -4 -10   0   12.80    2.60
  -4 -10   0   18.20    2.60
  -4 -10   0   15.80    2.70
  -5 -10   0   10.30    2.30
   5 -10   0    2.10    1.90
  -5 -10   0    2.70    1.60
   5 -10   0    5.50    1.70
  -5 -10   0    4.50    1.60
   5 -10   0    6.80    2.20
   6 -10   0    0.80    1.30
   6 -10   0    1.50    1.00
  -6 -10   0   -0.20    1.40
   6 -10   0    0.20    1.80
   7 -10   0    1.30    1.30
  -7 -10   0   -1.40    1.50
   7 -10   0    0.80    1.70
   7 -10   0    2.20    1.00
  -7 -10   0    1.50    1.40
  -7 -10   0    0.40    1.10
   8 -10   0   19.30    2.70
  -8 -10   0   18.70    2.30
   8 -10   0   15.00    1.70
  -8 -10   0   17.00    2.70
   9 -10   0   18.90    2.60
  -9 -10   0   17.80    2.20
  -9 -10   0   21.90    2.00
   9 -10   0   18.20    1.70
 -10 -10   0   10.50    1.50
  10 -10   0    9.20    2.90
 -10 -10   0    9.00    1.60
  10 -10   0    7.80    1.10
 -11 -10   0   65.49    3.20
  11  10   0   68.89    3.00
   0 -11   0   -0.30    1.10
   0 -11   0    0.30    1.40
  -1 -11   0   31.60    3.20
   1 -11   0   28.90    2.70
   1 -11   0   30.10    2.60
  -1 -11   0   31.00    2.70
  -1 -11   0   36.60    3.20
  -2 -11   0    9.40    2.50
   2 -11   0   13.60    2.00
  -2 -11   0   12.50    2.20
   2 -11   0   13.60    2.30
  -2 -11   0   13.40    2.30
  -3 -11   0    1.60    1.30
   3 -11   0    2.90    1.20
  -3 -11   0    6.40    2.10
  -3 -11   0    3.20    1.30
   3 -11   0    5.40    1.70
   4 -11   0    0.20    1.20
  -4 -11   0   -1.30    1.10
  -4 -11   0   -0.60    1.10
   4 -11   0    1.30    0.90
  -4 -11   0    1.20    1.30
  -5 -11   0   19.40    2.40
   5 -11   0   20.40    2.40
  -5 -11   0   15.60    2.20
   5 -11   0   21.70    2.00
  -5 -11   0   19.20    2.60
  -6 -11   0   58.49    3.50
  -6 -11   0   57.09    3.30
  -6 -11   0   55.29    3.50
   6 -11   0   55.09    3.30
   6 -11   0   57.99    3.10
  -7 -11   0    2.00    1.10
   7 -11   0    2.20    0.80
  -7 -11   0    0.10    0.80
  -8 -11   0    0.90    1.40
   8 -11   0   -0.60    0.70
  -9 -11   0    4.10    1.30
   9 -11   0    5.50    1.10
  -9 -11   0    6.50    1.50
   9  11   0    3.90    1.00
   0 -12   0  329.67   12.40
   0 -12   0  315.47   12.20
  -1 -12   0   56.09    3.20
  -1 -12   0   53.19    3.20
   1 -12   0   50.99    3.10
   1 -12   0   56.39    3.10
   2 -12   0   24.10    2.30
  -2 -12   0   23.30    2.30
  -2 -12   0   21.10    2.40
  -2 -12   0   22.20    2.90
   2 -12   0   21.70    2.00
   3 -12   0    0.70    1.10
  -3 -12   0    2.50    1.40
   3 -12   0    0.00    0.90
  -3 -12   0    1.30    1.30
  -4 -12   0   -0.90    1.50
  -4 -12   0    0.90    1.00
  -4 -12   0    0.30    1.20
  -5 -12   0   -1.30    0.90
  -5 -12   0   -0.60    1.00
   5 -12   0   -0.10    0.90
   5 -12   0   -1.10    1.40
  -6 -12   0   10.90    2.40
  -6 -12   0   14.70    1.70
   6 -12   0   16.00    1.50
  -7 -12   0   -0.10    0.80
  -7 -12   0   -0.70    0.90
   7 -12   0   -0.20    0.80
   0 -13   0   -0.30    1.20
  -1 -13   0   92.29    3.90
   1 -13   0   80.69    4.00
  -2 -13   0   27.00    2.10
  -3 -13   0   40.70    2.50
  -4 -13   0    2.80    1.10
 -17   0   1    0.40    0.90
 -16   0   1   -0.40    0.90
 -15   0   1   -1.10    1.60
 -15   0   1    1.00    1.00
 -14   0   1   -1.80    1.60
 -14   0   1   -0.90    1.00
 -13   0   1    0.40    1.60
 -12   0   1    1.80    1.60
 -11   0   1    3.10    1.80
 -10   0   1    1.50    2.00
   9   0  -1    0.00    1.50
   8   0  -1    0.00    1.30
   8   0  -1    1.10    1.10
  -7   0   1   -1.40    0.90
   7   0  -1    0.10    0.70
   6   0  -1    0.40    0.50
  -6   0   1    0.80    0.70
   5   0  -1    1.20    0.40
  -5   0   1    1.20    0.40
  -3   0   1    1.60    0.40
  -1   0   1    0.10    0.10
   1   0  -1    0.10    0.10
   0   0  -1    0.10    0.10
   0   0   1    0.10    0.10
   2   0   1    0.50    0.20
  -2   0  -1    0.20    0.20
  -3   0  -1    2.00    0.50
   4   0   1    0.00    0.30
  -4   0  -1   -0.10    0.30
   5   0   1    2.70    0.60
  -5   0  -1    0.60    0.60
  -6   0  -1    0.60    0.90
   6   0   1    0.70    0.60
   7   0   1   -1.60    1.10
   7   0   1    0.30    0.90
  -8   0  -1   -1.30    1.80
   8   0   1   -1.90    1.30
  -9   0  -1   -0.90    1.80
   9   0   1    1.90    1.40
 -10   0  -1    2.30    1.60
 -11   0  -1   -0.20    1.50
 -12   0  -1    0.70    1.40
 -12   0  -1    0.40    1.30
 -13   0  -1    0.30    1.20
 -13   0  -1   -0.40    1.30
 -14   0  -1    0.70    1.30
 -14   0  -1    0.60    1.10
 -15   0  -1    1.80    1.00
 -15   0  -1    0.60    1.20
 -16   0  -1   -0.40    1.10
 -16   0  -1   -1.50    1.30
 -17  -1   1    1.10    0.90
 -17   1   1    1.10    0.80
 -16  -1   1   55.59    4.30
 -16  -1   1   53.49    2.90
 -16   1   1   55.89    2.90
 -15  -1   1   72.69    4.10
 -15  -1   1   71.89    3.80
 -15   1   1   76.49    4.20
 -15   1   1   72.79    3.70
 -14  -1   1   23.40    2.30
 -14  -1   1   20.30    2.90
 -14   1   1   19.40    2.90
 -14   1   1   19.90    2.20
 -13  -1   1    3.50    1.70
 -13  -1   1    2.50    1.20
  13   1  -1    0.30    1.80
 -13   1   1    2.00    1.60
 -12  -1   1   12.40    3.00
 -12  -1   1   15.50    2.30
 -12   1   1   15.70    3.10
  12   1  -1   19.50    3.10
  11  -1  -1  352.36   13.10
 -11  -1   1  316.47   13.80
 -11  -1   1  333.27   13.30
  11   1  -1  348.07   13.20
 -11   1   1  332.27   13.20
 -10  -1   1   63.89    4.30
  10  -1  -1   65.59    3.70
 -10   1   1   61.29    4.50
   9  -1  -1  137.89    5.90
  -9  -1   1  124.59    6.50
   9  -1  -1  140.79    5.90
   8  -1  -1   48.30    3.20
   8  -1  -1   45.60    2.70
   8   1  -1   40.10    3.00
  -7  -1   1  106.09    5.20
   7  -1  -1  100.89    4.50
   7  -1  -1   98.19    4.60
  -7   1   1   96.89    4.70
   7   1  -1  102.09    4.50
   6  -1  -1   41.20    2.30
   6   1  -1   39.50    2.20
  -6   1   1   45.70    2.30
  -5  -1   1  112.29    4.60
   5  -1  -1  112.39    4.60
   5   1  -1  116.19    4.60
  -5   1   1  118.59    4.60
   4  -1  -1 3449.05  126.59
  -4  -1   1 3713.43  126.49
   4   1  -1 3502.05  126.89
  -4   1   1 3727.23  126.99
  -3  -1   1  427.86   14.70
   3  -1  -1  410.06   14.70
  -3   1   1  401.76   14.60
   3   1  -1  408.76   14.70
  -2  -1   1  176.48    6.20
   2  -1  -1  173.48    6.20
  -2   1   1  173.88    6.20
   2   1  -1  162.98    6.20
   1  -1  -1  126.29    4.80
  -1  -1   1  136.09    4.80
  -1   1   1  136.49    4.80
   1   1  -1  136.59    4.70
   0  -1  -1  502.85   17.80
   0   1   1  511.05   17.80
   1  -1   1  831.32   28.90
  -1  -1  -1  802.02   28.60
   1   1   1  820.42   28.90
   2  -1   1 1389.96   51.79
  -2  -1  -1 1565.94   52.09
   2   1   1 1479.65   51.99
  -2   1  -1 1456.25   51.69
  -3  -1  -1  155.68    5.60
   3  -1   1  138.89    5.50
  -3   1  -1  155.28    5.50
   3   1   1  140.29    5.50
  -4  -1  -1   29.10    1.60
   4  -1   1   28.60    1.60
  -4   1  -1   29.30    1.60
   4   1   1   27.90    1.50
   5  -1   1   63.19    2.90
  -5  -1  -1   61.29    3.00
  -5   1  -1   61.69    2.90
   6  -1   1   84.59    3.80
   6  -1   1   87.99    3.90
  -6  -1  -1   83.79    4.10
  -6   1  -1   84.29    4.00
   6   1   1   88.49    3.90
   7  -1   1 1100.09   40.40
   7  -1   1 1178.38   40.70
   7   1   1 1135.79   40.70
   8  -1   1   23.00    2.20
   8  -1   1   21.00    2.60
  -8  -1  -1   26.50    3.30
   9  -1   1   38.20    2.70
   9  -1   1   36.20    2.80
  -9  -1  -1   34.70    3.40
  -9   1  -1   39.60    3.40
 -10  -1  -1  302.57   12.50
  10  -1   1  328.17   12.40
 -10  -1  -1  325.27   12.40
 -10   1  -1  317.87   12.50
  11  -1   1  206.48    8.80
 -11  -1  -1  215.38    8.70
 -11  -1  -1  201.58    8.90
 -11   1  -1  214.18    8.90
 -12  -1  -1    7.00    2.40
 -12  -1  -1    6.50    1.50
 -12   1  -1    9.80    2.60
 -13  -1  -1   23.30    2.70
 -13  -1  -1   24.60    2.40
 -13   1  -1   16.90    2.60
 -13   1  -1   17.90    2.30
 -14  -1  -1   39.20    2.70
 -14  -1  -1   35.50    2.90
 -14   1  -1   33.90    2.50
 -14   1  -1   32.80    2.80
 -15  -1  -1    4.60    1.30
 -15  -1  -1    3.30    1.20
 -15   1  -1    6.90    2.00
 -15   1  -1    5.50    1.60
 -16  -1  -1   20.70    2.20
 -16  -1  -1   17.50    2.20
 -16   1  -1   26.90    2.50
 -16   1  -1   19.70    1.80
 -17  -2   1   12.90    1.80
 -17   2   1   17.20    1.40
 -16  -2   1    1.60    0.90
 -15  -2   1    3.70    1.40
 -15  -2   1    0.80    1.00
 -15   2   1    4.30    1.80
 -15   2   1    1.00    1.20
 -14  -2   1   -0.70    1.90
 -14  -2   1    0.80    1.20
  14   2  -1    3.10    1.50
 -14   2   1    0.70    1.60
  13  -2  -1  212.28    9.20
 -13  -2   1  218.58    9.30
 -13  -2   1  214.68    9.00
  13   2  -1  213.38    9.00
 -13   2   1  226.88    9.10
 -12  -2   1  240.08   10.00
 -12  -2   1  243.68    9.70
  12  -2  -1  235.68    9.70
 -12   2   1  233.48    9.80
  12   2  -1  226.58    9.60
 -11  -2   1    9.30    2.30
 -11  -2   1    9.60    2.80
  11  -2  -1    7.50    2.20
 -11   2   1   10.00    3.40
 -10  -2   1  470.05   17.70
  10  -2  -1  480.65   17.40
 -10  -2   1  470.95   17.40
  10  -2  -1  460.55   17.30
 -10   2   1  434.66   17.50
  -9  -2   1  513.25   18.80
  -9  -2   1  494.05   19.00
   9  -2  -1  529.95   18.70
   9  -2  -1  475.25   18.60
   8  -2  -1  371.06   13.40
   8  -2  -1  346.27   13.80
   8   2  -1  350.06   13.70
   7  -2  -1  121.29    5.40
   7  -2  -1  121.29    5.20
   7   2  -1  125.09    5.30
  -6  -2   1 1929.31   65.49
   6  -2  -1 1806.92   65.39
   6  -2  -1 1917.51   65.39
  -6   2   1 1754.52   65.29
   6   2  -1 1869.81   65.29
   5  -2  -1 1029.70   36.50
  -5  -2   1 1045.90   36.60
  -5   2   1 1037.00   36.50
   5   2  -1 1012.80   36.50
   4  -2  -1  840.42   29.80
   4   2  -1  825.72   29.70
  -4   2   1  858.11   29.70
   3  -2  -1 3184.48  114.29
  -3  -2   1 3362.56  114.79
   3   2  -1 3233.78  114.79
  -2  -2   1  140.99    4.90
   2  -2  -1  131.19    5.00
  -2   2   1  136.89    5.00
   2   2  -1  127.79    4.90
  -1  -2   1  839.72   28.50
   1   2  -1  795.72   28.50
  -1   2   1  800.32   28.50
   0   2   1  260.07    9.90
   0   2  -1  291.27    9.70
   0   2  -1  282.17    9.70
  -1  -2  -1  543.85   18.90
   1  -2   1  526.95   18.80
   1   2   1  513.65   18.90
  -1   2  -1  558.54   18.80
   2  -2   1  962.10   33.70
  -2  -2  -1  940.11   33.70
  -2   2  -1  980.80   33.60
   2   2   1  946.81   33.60
   3  -2   1   44.50    1.90
  -3  -2  -1   43.30    2.10
  -3   2  -1   45.30    2.00
   3   2   1   44.90    2.00
  -4  -2  -1  107.89    4.40
   4  -2   1  108.29    4.30
  -4   2  -1  114.29    4.30
   4   2   1   96.19    4.60
  -5  -2  -1  830.42   30.50
   5  -2   1  844.32   30.30
   5  -2   1  854.71   30.40
   5   2   1  856.71   30.40
  -5   2  -1  869.01   30.30
   6  -2   1  578.04   21.10
   6  -2   1  579.24   21.00
   6   2   1  597.44   21.20
  -6   2  -1  567.94   21.10
   7  -2   1  113.79    5.00
   7  -2   1  110.29    5.30
   7   2   1  115.19    5.20
  -8  -2  -1  163.58    7.50
  -8  -2  -1  175.38    7.50
  -8  -2  -1  166.98    7.50
   8  -2   1  171.98    7.10
   8  -2   1  174.88    7.10
   9  -2   1   70.89    3.60
  -9  -2  -1   69.19    4.20
   9  -2   1   66.99    3.70
  -9  -2  -1   56.89    4.20
  -9  -2  -1   70.99    4.10
  10  -2   1  126.29    6.80
  10  -2   1  151.18    6.40
 -10  -2  -1  151.68    6.60
 -10   2  -1  146.59    6.80
 -11  -2  -1  100.79    5.20
 -11  -2  -1  101.39    5.30
  11  -2   1  102.99    5.10
 -11   2  -1  101.19    5.20
  12  -2   1   13.30    2.80
 -12  -2  -1   18.90    2.50
 -12  -2  -1   14.70    2.80
 -12   2  -1   15.30    2.70
 -13  -2  -1  145.19    6.60
 -13  -2  -1  139.19    6.30
 -13   2  -1  145.69    6.50
 -14  -2  -1   82.09    4.20
 -14  -2  -1   87.19    4.50
 -14   2  -1   82.19    4.10
 -14   2  -1   88.59    4.40
 -15  -2  -1   38.30    2.60
 -15  -2  -1   44.60    2.80
 -15   2  -1   35.20    2.40
 -15   2  -1   39.80    2.80
 -16  -2  -1  103.69    4.30
 -16   2  -1   90.89    4.00
 -17   3   1  121.49    4.80
 -16  -3   1    1.70    1.50
 -16  -3   1    0.20    1.10
 -16   3   1   -0.60    0.70
 -15  -3   1   90.69    4.40
 -15  -3   1   97.79    4.70
  15   3  -1   93.69    4.50
 -15   3   1   95.09    4.30
 -14  -3   1   49.70    3.20
  14  -3  -1   49.00    3.90
 -14  -3   1   55.39    3.60
  14   3  -1   50.29    3.20
 -14   3   1   48.20    3.60
 -13  -3   1   12.50    2.20
  13  -3  -1   13.00    2.40
 -13  -3   1   16.00    2.90
  13   3  -1   13.70    2.30
 -13   3   1   11.80    3.00
 -12  -3   1   -0.60    1.70
  12  -3  -1   -1.30    1.30
 -12   3   1   -1.10    1.90
  11  -3  -1  308.37   12.20
  11  -3  -1  336.67   12.50
 -11  -3   1  304.17   12.60
 -11  -3   1  311.27   12.30
 -11   3   1  305.67   12.40
 -10  -3   1  257.87   10.80
  10  -3  -1  272.67   10.50
  10  -3  -1  251.77   10.30
 -10  -3   1  258.37   10.50
   9  -3  -1   -1.00    1.20
   9  -3  -1    1.90    1.10
  -9  -3   1    0.60    1.60
  -9  -3   1   -1.80    2.00
  -8  -3   1  116.09    6.50
   8  -3  -1  140.99    5.70
   8  -3  -1  129.89    5.60
  -8  -3   1  122.29    6.00
  -8  -3   1  127.59    6.00
   7  -3  -1 1520.15   52.39
   7  -3  -1 1420.46   52.49
   7   3  -1 1486.45   52.39
   6  -3  -1  187.98    7.40
   6  -3  -1  186.98    7.40
  -6  -3   1  184.98    7.60
  -6   3   1  173.58    7.30
   6   3  -1  191.88    7.30
   5  -3  -1   10.70    1.50
  -5  -3   1    8.70    1.40
   5  -3  -1    9.90    1.30
   5   3  -1    9.20    1.10
  -5   3   1    9.20    1.20
  -4  -3   1  138.49    5.30
   4  -3  -1  132.89    5.30
  -4   3   1  136.09    5.20
   4   3  -1  132.89    5.20
  -3  -3   1 1520.25   51.19
   3  -3  -1 1389.06   51.19
  -3   3   1 1538.55   51.19
   3   3  -1 1394.26   51.19
  -2  -3   1  528.55   18.20
  -2   3   1  531.75   18.30
   2   3  -1  486.75   18.20
   1   3  -1   39.00    1.50
  -1   3   1   36.80    1.70
  -1   3   1   39.00    1.70
   0   3   1  393.16   14.10
   0   3  -1  402.56   13.90
   0   3  -1  391.56   13.90
  -1  -3  -1  870.51   30.10
   1   3   1  842.62   30.10
  -1   3  -1  850.61   29.90
   2  -3   1  130.69    4.80
  -2   3  -1  132.29    4.80
   2   3   1  127.09    5.10
  -3  -3  -1    3.60    0.90
   3  -3   1    4.70    0.70
  -3   3  -1    3.10    0.70
   3   3   1    4.00    0.70
   4  -3   1  609.84   22.70
  -4  -3  -1  619.94   22.70
   4  -3   1  643.24   22.50
  -4   3  -1  643.34   22.50
   4   3   1  634.04   22.60
   5  -3   1    4.60    1.20
   5  -3   1    4.50    1.30
  -5  -3  -1    7.80    1.80
   5   3   1    5.20    1.20
  -5   3  -1    4.70    1.30
   6  -3   1  684.13   23.60
   6  -3   1  632.94   23.50
   6   3   1  660.63   23.60
  -6   3  -1  615.54   23.50
   7  -3   1 1013.30   34.60
  -7  -3  -1  930.71   34.80
   7  -3   1  959.40   34.80
   7  -3   1  906.01   34.50
   7   3   1 1002.00   36.60
  -8  -3  -1  150.98    6.90
   8  -3   1  166.18    6.70
  -8  -3  -1  158.08    7.10
  -8  -3  -1  153.38    7.10
   8  -3   1  151.38    6.60
  -9  -3  -1  810.62   30.40
  -9  -3  -1  835.22   30.20
   9  -3   1  857.51   30.20
  -9  -3  -1  827.82   30.10
   9  -3   1  820.12   30.10
 -10  -3  -1  242.28    9.80
  10  -3   1  235.38    9.60
  10  -3   1  241.28    9.70
 -10  -3  -1  236.18   10.00
  11  -3   1   12.70    2.40
 -11  -3  -1    8.50    2.00
  11  -3   1    8.10    2.10
 -11   3  -1   13.00    2.70
  12  -3   1    7.50    2.20
 -12  -3  -1    2.70    1.60
 -12  -3  -1    5.30    1.60
 -12   3  -1    4.40    1.60
 -13  -3  -1   73.99    4.30
  13  -3   1   69.79    4.30
 -13  -3  -1   70.99    3.90
  13   3   1   75.09    4.10
 -14  -3  -1   35.90    2.70
 -14  -3  -1   37.20    2.90
 -14   3  -1   38.00    2.80
 -15  -3  -1   81.39    3.80
 -15  -3  -1   69.89    3.80
 -15   3  -1   74.69    4.50
 -15   3  -1   81.29    3.60
 -16  -3  -1   14.70    2.00
 -16   3  -1   13.30    1.50
 -16  -4   1   94.79    4.30
 -16   4   1   88.39    4.10
 -15  -4   1    1.90    1.10
 -15  -4   1    2.10    1.40
  15   4  -1    3.20    1.10
 -15   4   1    2.30    0.90
  14  -4  -1  243.38   10.00
 -14  -4   1  250.07   10.10
 -14  -4   1  252.97    9.80
 -14   4   1  246.98    9.90
  14   4  -1  249.78    9.70
 -13  -4   1   26.70    2.60
 -13  -4   1   24.80    3.10
  13  -4  -1   18.10    2.40
  13   4  -1   25.40    2.40
 -13   4   1   25.60    3.20
 -12  -4   1   42.10    3.20
 -12  -4   1   43.20    3.70
  12  -4  -1   41.50    3.00
 -12   4   1   43.10    3.70
 -11  -4   1  458.75   17.80
 -11  -4   1  453.25   17.50
  11  -4  -1  480.05   17.60
  11  -4  -1  459.25   17.30
 -11   4   1  445.76   17.50
 -10  -4   1    2.00    1.70
  10  -4  -1    1.60    1.20
  10  -4  -1    1.60    1.10
 -10  -4   1    0.60    1.70
 -10  -4   1    3.00    2.10
  -9  -4   1   36.60    3.00
   9  -4  -1   34.90    2.70
  -9  -4   1   28.70    3.70
  -9  -4   1   30.90    4.20
  -9  -4   1   40.90    3.30
   9  -4  -1   31.40    2.90
  -8  -4   1   46.60    4.40
  -8  -4   1   50.69    3.70
  -8  -4   1   46.20    3.50
   8  -4  -1   51.29    4.20
   8  -4  -1   52.79    3.10
   8  -4  -1   48.60    3.20
  -8  -4   1   54.49    4.20
  -7  -4   1    5.20    1.90
   7  -4  -1    3.90    1.70
  -7  -4   1    7.50    2.30
  -7  -4   1    6.10    1.60
   7  -4  -1    4.90    1.40
   7  -4  -1    6.40    1.50
   7   4  -1    4.50    1.40
   6  -4  -1    0.90    1.10
   6  -4  -1    1.60    0.90
  -6   4   1    2.90    1.30
   6   4  -1    2.60    1.00
   5  -4  -1 2046.90   71.19
   5  -4  -1 2029.10   71.09
  -5  -4   1 2038.20   71.09
  -5   4   1 1949.60   70.89
   5   4  -1 2033.30   70.99
   4  -4  -1  257.97   10.10
  -4  -4   1  270.37   10.00
   4  -4  -1  268.37   10.00
  -4   4   1  264.07    9.90
   4   4  -1  270.27    9.90
   3  -4  -1  230.28    9.30
  -3  -4   1  255.47    9.00
   3   4  -1  241.18    8.90
  -3   4   1  247.38    9.00
  -2   4   1  921.81   32.60
   2   4  -1  919.31   32.40
  -1   4   1  118.99    4.80
  -1   4   1  125.59    4.80
   1   4  -1  124.49    4.60
   1   4  -1  129.49    4.60
   0   4  -1 1250.97   44.10
   0   4   1 1294.77   44.40
   0   4   1 1220.58   44.30
   0   4  -1 1285.77   44.10
   1   4   1  142.89    5.60
  -1   4  -1  150.48    5.30
  -1   4  -1  147.29    5.30
  -2  -4  -1   88.79    3.70
  -2   4  -1   89.29    3.40
   2   4   1   86.69    3.60
   3  -4   1  539.35   20.00
  -3  -4  -1  558.04   19.90
   3  -4   1  566.54   19.60
  -3   4  -1  542.85   19.60
   3   4   1  547.55   19.80
  -4  -4  -1  301.07   11.50
   4  -4   1  299.87   11.00
   4  -4   1  296.27   11.30
   4   4   1  309.27   11.30
  -4   4  -1  290.87   11.00
   5  -4   1   92.89    4.30
   5  -4   1   87.29    4.40
  -5   4  -1   93.19    4.20
   5   4   1   93.29    4.30
   6  -4   1    9.60    2.70
   6  -4   1   13.10    1.60
   6  -4   1   11.00    3.30
   6   4   1   12.60    2.40
  -6   4  -1    8.00    2.70
   7  -4   1  463.55   16.70
   7  -4   1  455.65   16.70
   7  -4   1  443.16   16.90
   7  -4   1  428.66   17.80
  -7  -4  -1  433.16   17.00
  -7  -4  -1  457.55   16.70
  -7  -4  -1  429.96   17.00
  -7  -4  -1  450.15   16.90
  -8  -4  -1   45.40    4.40
   8  -4   1   44.40    3.10
  -8  -4  -1   45.80    3.90
   8  -4   1   46.10    2.90
  -8  -4  -1   45.00    3.40
  -8  -4  -1   48.30    4.00
  -9  -4  -1  158.48    7.10
  -9  -4  -1  160.48    7.30
   9  -4   1  169.48    7.20
  -9  -4  -1  143.99    7.50
  10  -4   1  297.97   11.70
 -10  -4  -1  292.57   11.50
 -10  -4  -1  287.77   12.00
  10  -4   1  289.07   11.50
 -10  -4  -1  283.77   12.00
 -10  -4  -1  297.67   11.80
  11  -4   1   86.89    4.30
 -11  -4  -1   87.19    4.70
 -11  -4  -1   86.59    4.90
  11  -4   1   72.59    4.40
 -11   4  -1   85.49    4.70
 -12  -4  -1  455.05   17.00
  12  -4   1  429.76   17.10
 -12  -4  -1  454.45   17.30
 -12   4  -1  461.45   17.10
 -13  -4  -1   40.90    3.20
  13  -4   1   38.50    3.10
 -13  -4  -1   43.90    3.10
 -13   4  -1   40.70    3.10
  13   4   1   43.40    2.90
 -14  -4  -1   50.49    3.20
 -14  -4  -1   55.99    3.30
 -14   4  -1   53.19    3.20
  14   4   1   52.49    3.20
 -15  -4  -1   41.30    2.60
 -15   4  -1   39.60    3.00
 -15   4  -1   41.60    2.30
 -16   5   1   70.89    3.00
 -15  -5   1   86.39    4.10
 -15  -5   1   83.29    4.00
 -14  -5   1    1.50    1.10
 -14  -5   1    0.40    1.40
  14  -5  -1   -0.50    1.40
  14   5  -1   -0.40    1.00
 -13  -5   1   -0.10    1.40
 -13  -5   1   -1.70    1.20
  13  -5  -1   -0.70    1.10
 -13   5   1   -2.90    1.80
  12  -5  -1   44.00    2.80
 -12  -5   1   48.50    3.60
  12  -5  -1   35.80    3.00
 -12  -5   1   40.70    3.20
 -12   5   1   47.00    3.60
 -11  -5   1   71.19    4.90
 -11  -5   1   89.59    4.70
  11  -5  -1   80.89    4.20
 -11  -5   1   81.89    5.00
  11  -5  -1   78.99    4.40
 -10  -5   1   17.90    3.30
 -10  -5   1   18.10    2.70
  10  -5  -1   15.70    2.20
  10  -5  -1   13.90    2.10
 -10  -5   1   17.90    3.20
  -9  -5   1   37.10    3.00
  -9  -5   1   35.70    3.80
   9  -5  -1   37.70    2.80
   9  -5  -1   39.70    2.90
  -8  -5   1  262.27   11.10
  -8  -5   1  277.37   10.80
   8  -5  -1  270.07   10.70
   8  -5  -1  254.07   11.10
  -8  -5   1  264.97   11.30
   8  -5  -1  285.47   11.00
  -8  -5   1  287.57   11.00
   7  -5  -1   42.70    4.30
   7  -5  -1   46.50    3.10
   7  -5  -1   49.30    3.10
  -7  -5   1   43.20    4.00
  -7  -5   1   46.10    4.00
  -7  -5   1   49.20    3.60
  -7  -5   1   51.49    3.50
   6  -5  -1  235.08    9.70
  -6  -5   1  233.68    9.90
  -6  -5   1  235.58    9.70
   6  -5  -1  236.18    9.40
  -6  -5   1  231.28    9.90
  -6  -5   1  248.28    9.60
   6  -5  -1  241.18    9.40
   6   5  -1  222.28    9.40
   5  -5  -1   50.39    2.90
  -5  -5   1   49.30    3.50
  -5   5   1   43.70    3.20
   5   5  -1   49.50    2.80
   4  -5  -1   62.09    3.20
  -4  -5   1   62.99    3.20
   4   5  -1   60.09    3.00
  -4   5   1   54.09    3.00
   3  -5  -1  200.48    8.00
  -3   5   1  205.38    7.80
   3   5  -1  206.28    7.70
   2  -5  -1  689.23   25.00
  -2   5   1  689.23   24.80
  -2   5   1  706.93   24.80
   2   5  -1  700.03   24.70
   1   5  -1  443.06   15.50
  -1   5   1  438.56   15.70
  -1   5   1  434.96   15.70
   1   5  -1  428.16   15.50
   0   5   1   81.69    3.50
   0   5  -1   84.69    3.20
   0   5  -1   83.29    3.20
   0   5   1   82.79    3.60
   1  -5   1   12.80    1.90
  -1   5  -1    8.30    0.80
   1   5   1    6.90    1.10
  -1   5  -1    7.60    0.80
   2  -5   1   72.89    3.60
   2   5   1   74.99    3.30
  -2   5  -1   75.79    3.00
  -2   5  -1   74.09    3.00
   3  -5   1    1.50    1.00
   3   5   1    1.70    0.70
  -3   5  -1    1.50    0.70
   4  -5   1    6.90    1.50
  -4   5  -1   10.10    1.80
   4   5   1    6.10    1.70
  -5  -5  -1   48.90    3.70
   5  -5   1   49.90    3.20
   5  -5   1   49.30    2.90
  -5  -5  -1   52.89    4.20
  -5  -5  -1   50.19    4.30
   5   5   1   49.20    3.40
  -6  -5  -1  279.07   11.30
   6  -5   1  282.27   11.00
   6  -5   1  274.97   11.20
  -6  -5  -1  276.77   11.40
   6  -5   1  285.27   11.00
  -6  -5  -1  273.27   11.00
  -6  -5  -1  279.77   11.30
   7  -5   1   64.59    4.10
   7  -5   1   59.49    3.50
  -7  -5  -1   64.89    3.70
  -7  -5  -1   56.69    4.50
  -7  -5  -1   52.29    4.30
   7  -5   1   60.29    3.50
  -7  -5  -1   54.99    4.30
  -8  -5  -1  186.38    8.80
  -8  -5  -1  188.98    8.50
  -8  -5  -1  194.08    8.60
   8  -5   1  195.18    8.50
   8  -5   1  197.58    8.20
  -8  -5  -1  197.18    8.20
   8  -5   1  204.88    8.30
  -9  -5  -1   57.29    4.10
  -9  -5  -1   50.59    3.50
  -9  -5  -1   54.89    4.10
   9  -5   1   57.69    3.40
   9  -5   1   59.29    3.60
  -9  -5  -1   57.39    4.20
  10  -5   1   28.90    2.70
 -10  -5  -1   32.80    3.40
 -10  -5  -1   29.00    3.50
 -10  -5  -1   32.90    3.70
  10  -5   1   24.60    2.50
 -10  -5  -1   31.10    2.70
 -11  -5  -1    0.60    1.90
  11  -5   1    1.10    1.10
 -11  -5  -1   -0.70    1.60
 -11  -5  -1    1.00    1.70
  11  -5   1    0.00    1.00
 -12  -5  -1    0.30    1.50
 -12  -5  -1    2.30    1.60
  12  -5   1    3.50    1.30
 -13  -5  -1   46.00    3.30
 -13  -5  -1   47.30    3.20
  13  -5   1   49.30    3.40
 -13   5  -1   49.80    3.20
 -14  -5  -1   15.60    2.20
  14  -5   1   17.80    2.80
  14   5   1   15.70    1.90
 -14   5  -1   15.80    2.50
 -15  -5  -1   19.80    1.80
 -15  -6   1   73.49    3.50
  15   6  -1   74.79    3.40
 -15   6   1   75.79    3.40
 -14  -6   1   47.50    2.80
 -14  -6   1   50.89    3.10
  14  -6  -1   55.79    3.20
  14   6  -1   48.90    2.80
 -13  -6   1    4.10    1.40
  13  -6  -1    5.10    1.30
 -13  -6   1    3.70    1.30
  13   6  -1    5.80    1.60
 -12  -6   1  164.88    7.70
  12  -6  -1  168.28    7.10
 -12  -6   1  166.78    7.50
  12  -6  -1  153.38    7.30
 -12  -6   1  184.98    7.80
 -12   6   1  171.18    7.50
  11  -6  -1   31.90    2.50
 -11  -6   1   30.60    3.30
  11  -6  -1   27.40    2.60
 -11  -6   1   32.70    3.10
 -11  -6   1   37.80    3.60
 -10  -6   1   30.00    3.20
  10  -6  -1   29.30    2.50
  10  -6  -1   30.90    2.70
 -10  -6   1   34.50    4.00
 -10  -6   1   29.70    3.10
  -9  -6   1  247.38    9.90
   9  -6  -1  240.28    9.90
   9  -6  -1  256.77   10.30
  -9  -6   1  230.98   10.40
  -9  -6   1  240.58   10.20
  -9  -6   1  248.58   10.20
  -8  -6   1   -0.70    1.70
  -8  -6   1   -0.30    1.70
   8  -6  -1    0.10    1.10
  -8  -6   1   -0.90    1.80
   8  -6  -1   -0.20    1.10
   8  -6  -1    2.50    1.90
  -8  -6   1    3.40    1.40
   7  -6  -1   22.00    3.50
  -7  -6   1   16.10    3.00
  -7  -6   1   18.50    2.70
   7  -6  -1   25.20    2.50
  -7  -6   1   27.80    3.50
   7  -6  -1   25.80    2.40
  -7  -6   1   28.70    3.30
  -6  -6   1   55.29    3.70
   6  -6  -1   43.60    4.10
   6  -6  -1   47.00    3.10
   6  -6  -1   48.70    3.20
  -6  -6   1   50.89    3.90
  -6  -6   1   48.50    4.10
  -6  -6   1   54.69    3.60
   5  -6  -1   -0.10    0.90
   5  -6  -1    2.60    1.40
  -5  -6   1    1.90    1.80
  -5  -6   1    1.20    1.70
  -5  -6   1    0.90    1.60
  -5  -6   1    1.90    1.60
   5  -6  -1    0.70    1.90
   4  -6  -1  126.59    5.40
  -4  -6   1  118.39    5.90
   4  -6  -1  111.69    5.40
  -4  -6   1  112.79    5.60
  -4  -6   1  109.79    6.00
  -4   6   1  124.29    5.50
   3  -6  -1   10.00    1.80
  -3   6   1   12.20    1.90
   3   6  -1    7.50    1.90
   2  -6  -1    3.30    1.30
  -2   6   1    1.00    1.10
   2   6  -1    3.40    0.90
  -2   6   1    2.80    1.00
   1  -6  -1  774.72   27.60
  -1   6   1  782.82   27.40
  -1   6   1  745.33   27.40
   1   6  -1  767.62   27.10
   0  -6   1    0.80    1.60
   0   6   1    1.70    0.80
   0   6   1    0.60    1.10
   0   6  -1   -0.10    0.60
   1  -6   1  286.67   10.90
   1   6   1  272.47   10.80
   1   6   1  288.47   10.60
   2  -6   1 1421.06   49.90
   2   6   1 1385.16   49.60
   3  -6   1  130.69    5.70
   3  -6   1  125.59    6.10
   3  -6   1  127.89    5.60
  -3  -6  -1  125.09    6.20
  -3  -6  -1  120.09    6.40
   3   6   1  119.59    5.60
  -4  -6  -1  374.26   14.50
  -4  -6  -1  370.76   14.60
  -4  -6  -1  365.26   14.30
  -4  -6  -1  376.56   14.60
   4  -6   1  370.96   14.10
   4  -6   1  385.46   14.40
   4  -6   1  377.16   14.30
   4   6   1  363.46   14.40
  -5  -6  -1   19.50    2.90
   5  -6   1   20.30    2.90
  -5  -6  -1   20.20    3.40
  -5  -6  -1   17.70    3.20
   5  -6   1   19.80    2.10
   5  -6   1   20.40    2.30
  -5  -6  -1   15.50    3.40
   6  -6   1  147.29    6.80
   6  -6   1  152.78    6.50
  -6  -6  -1  146.69    6.60
  -6  -6  -1  148.09    7.10
  -6  -6  -1  140.09    6.90
  -6  -6  -1  145.79    7.00
   6  -6   1  151.68    6.60
   7  -6   1   39.10    3.40
   7  -6   1   43.00    3.00
  -7  -6  -1   40.50    3.90
  -7  -6  -1   40.30    3.70
   8  -6   1   66.89    3.90
   8  -6   1   67.69    3.80
  -8  -6  -1   63.69    4.30
  -8  -6  -1   65.69    4.60
  -8  -6  -1   64.89    4.50
   8  -6   1   62.99    4.20
  -8  -6  -1   67.69    3.90
  -9  -6  -1   15.80    3.30
  -9  -6  -1   15.50    2.30
   9  -6   1   12.20    2.40
   9  -6   1   13.50    2.10
  -9  -6  -1   12.80    2.80
  -9  -6  -1   19.00    3.00
 -10  -6  -1    2.90    1.60
 -10  -6  -1    3.40    1.90
  10  -6   1    3.70    1.30
  10  -6   1    2.80    1.10
 -10  -6  -1    3.80    1.60
 -11  -6  -1   30.30    3.00
 -11  -6  -1   33.50    4.00
  11  -6   1   31.60    2.40
  11  -6   1   29.30    2.60
 -12  -6  -1   61.19    3.90
 -12  -6  -1   59.49    3.70
  12  -6   1   61.49    3.30
  12  -6   1   62.89    3.60
 -12   6  -1   62.99    3.60
  13  -6   1   47.50    3.00
 -13  -6  -1   44.80    3.10
  13   6   1   46.40    2.70
 -13   6  -1   42.40    2.90
 -14  -6  -1    2.00    1.00
  14   6   1    2.00    0.90
  14   7  -1   21.80    1.60
 -13  -7   1   33.80    2.70
  13  -7  -1   32.60    2.50
 -13  -7   1   32.60    2.50
  13   7  -1   33.80    2.20
  12  -7  -1   12.60    1.60
 -12  -7   1   14.20    2.20
 -12  -7   1   12.70    2.50
  12  -7  -1   12.80    1.90
  11  -7  -1    1.00    1.20
 -11  -7   1   -1.10    1.80
  11  -7  -1    1.40    0.90
 -11  -7   1   -2.70    1.40
 -10  -7   1  103.19    5.40
  10  -7  -1   98.79    5.30
 -10  -7   1  104.39    5.30
  10  -7  -1  105.89    5.00
 -10  -7   1  107.69    5.60
  -9  -7   1  199.38    8.50
  -9  -7   1  190.78    8.80
   9  -7  -1  190.78    8.50
  -9  -7   1  196.38    8.50
   9  -7  -1  191.88    8.20
   8  -7  -1    3.30    1.80
  -8  -7   1    2.90    1.10
  -8  -7   1    2.80    1.80
   8  -7  -1    2.20    1.40
   8  -7  -1    2.40    1.20
  -8  -7   1    4.30    1.50
  -7  -7   1    4.30    1.60
  -7  -7   1    1.50    1.80
   7  -7  -1    0.60    1.70
   7  -7  -1    1.70    1.20
  -7  -7   1    1.70    1.30
   7  -7  -1    1.30    1.30
  -7  -7   1   -0.20    1.50
   6  -7  -1   85.79    4.30
  -6  -7   1   84.69    4.60
  -6  -7   1   74.19    5.10
   6  -7  -1   75.09    4.80
  -6  -7   1   75.09    5.20
  -6  -7   1   77.79    4.40
   6  -7  -1   78.39    4.40
   5  -7  -1  302.07   11.80
  -5  -7   1  300.17   12.30
  -5  -7   1  303.67   12.30
  -5  -7   1  304.17   12.00
   5  -7  -1  302.87   12.10
   5  -7  -1  295.97   12.00
  -5  -7   1  309.97   12.00
   4  -7  -1   15.90    2.20
  -4  -7   1   13.60    3.00
  -4  -7   1   12.70    3.00
   4  -7  -1   15.50    2.20
   4  -7  -1   11.10    3.20
  -4  -7   1   10.80    3.20
  -4  -7   1   10.10    2.60
   3  -7  -1   42.40    3.80
  -3  -7   1   46.40    3.60
  -3  -7   1   47.50    4.40
  -3  -7   1   43.80    3.90
   3  -7  -1   45.40    3.10
   3  -7  -1   45.60    3.20
  -3  -7   1   42.20    3.30
  -2  -7   1   95.79    5.50
   2  -7  -1   93.19    5.10
   2  -7  -1   89.29    4.80
  -2  -7   1   93.49    4.70
   2  -7  -1   91.79    4.70
  -2  -7   1   94.19    5.20
  -1  -7   1   97.59    4.70
  -1  -7   1   92.39    5.40
   1  -7  -1   88.89    5.10
   1  -7  -1   91.19    4.70
  -1  -7   1   94.49    5.10
   0  -7  -1    9.30    1.90
   0  -7   1    6.20    1.80
   0  -7   1   14.80    4.80
   0  -7  -1   10.60    3.10
   0  -7   1    8.50    1.70
   0  -7  -1    6.00    2.40
   1  -7   1  246.78    9.70
  -1  -7  -1  232.48   10.30
  -1  -7  -1  231.08    9.80
   1  -7   1  246.58   10.00
  -1  -7  -1  239.18   10.00
   1  -7   1  261.37    9.80
  -2  -7  -1   56.09    4.40
  -2  -7  -1   58.09    4.10
  -2  -7  -1   58.89    3.90
   2  -7   1   59.39    3.90
   2  -7   1   63.69    3.60
   2  -7   1   57.99    3.50
  -2  -7  -1   58.89    4.50
  -3  -7  -1   96.29    5.50
   3  -7   1  107.29    5.00
   3  -7   1  106.09    5.40
  -3  -7  -1  103.99    5.70
  -3  -7  -1  106.69    5.70
   3  -7   1  107.49    5.10
  -3  -7  -1  108.49    5.60
  -4  -7  -1  222.88    9.40
   4  -7   1  216.48    8.90
  -4  -7  -1  209.28    9.20
   4  -7   1  229.98    9.30
  -4  -7  -1  210.68    9.40
  -4  -7  -1  227.88    9.20
   4  -7   1  218.58    9.10
   5  -7   1  189.88    8.20
   5  -7   1  192.08    8.10
   5  -7   1  196.58    8.30
  -5  -7  -1  189.08    8.50
  -5  -7  -1  195.88    8.60
  -5  -7  -1  191.08    8.40
  -5  -7  -1  193.08    8.20
   6  -7   1   55.29    3.80
  -6  -7  -1   49.99    4.20
  -6  -7  -1   50.19    3.60
  -6  -7  -1   58.39    4.00
   6  -7   1   56.59    3.50
   6  -7   1   54.39    3.50
  -7  -7  -1    0.70    1.90
   7  -7   1    0.00    1.50
  -7  -7  -1    1.10    1.20
  -7  -7  -1    0.20    1.50
   7  -7   1    1.90    1.20
   7  -7   1    1.00    1.10
  -7  -7  -1    3.50    1.90
  -8  -7  -1  470.15   17.60
   8  -7   1  461.05   17.70
  -8  -7  -1  471.55   18.20
  -8  -7  -1  448.36   17.70
  -8  -7  -1  470.65   17.80
   8  -7   1  456.75   17.90
   8  -7   1  471.95   17.80
  -9  -7  -1    3.80    2.20
   9  -7   1    3.10    1.30
  -9  -7  -1    3.50    1.50
  -9  -7  -1   11.50    3.00
   9  -7   1    2.40    1.00
  -9  -7  -1    8.20    2.00
 -10  -7  -1   41.90    3.40
 -10  -7  -1   37.50    3.20
  10  -7   1   40.00    2.70
 -10  -7  -1   36.30    4.00
  10  -7   1   37.50    3.00
  11  -7   1    0.00    0.80
 -11  -7  -1    0.30    1.30
  11  -7   1    0.60    1.10
 -11  -7  -1    1.20    1.40
 -11  -7  -1   -1.60    1.70
 -12  -7  -1    1.80    1.10
 -12  -7  -1    2.50    1.60
  12  -7   1    2.60    1.20
 -12   7  -1    1.80    1.30
 -13  -7  -1   -1.00    1.00
  13  -7   1   -0.40    1.20
 -13   7  -1    1.70    1.60
  13   7   1    0.70    0.80
 -14  -7  -1    0.30    0.90
  14   7   1    0.40    0.90
 -14  -8   1   54.29    2.70
 -13  -8   1    1.40    1.10
 -13  -8   1    1.10    1.50
  13  -8  -1    2.60    1.30
 -12  -8   1    9.80    2.20
  12  -8  -1    7.40    1.80
 -12  -8   1    7.60    2.00
  12  -8  -1    8.80    1.40
 -12  -8   1    6.70    2.00
 -11  -8   1   21.10    2.40
  11  -8  -1   22.90    2.30
 -11  -8   1   22.50    2.40
 -11  -8   1   19.20    2.80
  11  -8  -1   19.40    1.90
  10  -8  -1   20.40    2.40
 -10  -8   1   21.60    2.70
 -10  -8   1   23.80    4.20
  -9  -8   1    3.10    1.60
   9  -8  -1   -0.50    1.00
   9  -8  -1   -1.10    1.20
  -9  -8   1    0.00    1.20
  -9  -8   1   -0.50    1.60
  -8  -8   1    3.60    1.70
  -8  -8   1    3.40    1.50
  -8  -8   1    1.50    1.60
   8  -8  -1   -0.50    1.30
   8  -8  -1    2.60    1.20
   8  -8  -1    3.10    1.80
  -7  -8   1    0.60    1.60
  -7  -8   1    1.20    1.50
   7  -8  -1    2.00    1.40
   7  -8  -1    0.60    1.10
  -7  -8   1    0.90    1.20
   7  -8  -1   -1.90    1.60
  -7  -8   1    0.60    1.70
  -6  -8   1  441.86   16.70
  -6  -8   1  446.66   18.30
   6  -8  -1  449.46   17.00
   6  -8  -1  431.86   16.70
  -6  -8   1  442.86   17.00
  -6  -8   1  431.46   16.80
   6  -8  -1  416.36   16.50
  -5  -8   1    5.90    1.70
   5  -8  -1    3.20    1.60
   5  -8  -1    6.50    2.00
   5  -8  -1    4.50    1.50
  -5  -8   1    5.70    1.70
  -5  -8   1    4.00    1.60
  -5  -8   1    4.90    1.60
  -4  -8   1   21.50    2.90
   4  -8  -1   20.90    2.60
  -4  -8   1   14.90    3.10
  -4  -8   1   24.90    3.30
  -4  -8   1   18.70    3.00
   4  -8  -1   24.50    2.60
  -3  -8   1   49.50    3.80
  -3  -8   1   43.30    3.80
  -3  -8   1   40.70    4.40
  -3  -8   1   45.70    3.30
   3  -8  -1   41.20    3.10
   3  -8  -1   46.90    3.40
   3  -8  -1   41.60    3.50
   2  -8  -1  233.08    9.60
  -2  -8   1  228.18    9.90
   2  -8  -1  236.28    9.50
   2  -8  -1  219.18    9.60
  -2  -8   1  243.48    9.60
  -2  -8   1  240.28    9.80
   1  -8  -1   45.00    3.60
   1  -8  -1   34.60    4.70
  -1  -8   1   45.60    3.20
  -1  -8   1   43.50    4.10
   1  -8  -1   43.90    3.30
  -1  -8   1   40.80    3.40
   0  -8  -1  100.69    5.00
   0  -8  -1   93.59    5.60
   0  -8   1   91.19    5.70
   0  -8  -1   94.89    5.20
   0  -8   1   96.29    4.80
   0  -8   1   96.49    5.20
  -1  -8  -1    4.00    1.70
  -1  -8  -1    3.10    2.00
   1  -8   1    1.70    1.20
  -1  -8  -1    2.90    2.40
   1  -8   1    4.40    1.30
  -1  -8  -1    2.20    1.50
  -2  -8  -1   50.79    4.10
  -2  -8  -1   44.80    3.80
   2  -8   1   52.89    3.60
   2  -8   1   49.80    3.20
  -2  -8  -1   55.59    3.70
  -2  -8  -1   46.90    4.20
   2  -8   1   50.89    3.60
  -3  -8  -1   68.39    4.60
   3  -8   1   75.79    4.30
  -3  -8  -1   70.39    4.30
   3  -8   1   63.89    4.90
  -3  -8  -1   64.09    4.60
   3  -8   1   76.49    4.00
  -3  -8  -1   71.89    4.50
  -4  -8  -1    9.50    2.70
  -4  -8  -1    5.30    2.00
   4  -8   1    7.00    2.20
   4  -8   1    9.30    2.50
  -4  -8  -1   12.30    2.80
   4  -8   1    5.70    1.40
  -4  -8  -1   10.40    3.00
  -5  -8  -1   38.40    3.70
  -5  -8  -1   37.50    3.50
   5  -8   1   35.80    2.80
  -5  -8  -1   40.20    3.70
   5  -8   1   36.10    3.10
  -5  -8  -1   34.50    3.10
   5  -8   1   32.90    3.20
   6  -8   1   41.60    2.90
   6  -8   1   33.90    3.20
  -6  -8  -1   32.10    3.40
  -6  -8  -1   42.50    3.20
  -6  -8  -1   38.50    3.80
  -6  -8  -1   36.90    3.80
   7  -8   1   -1.00    1.50
  -7  -8  -1    2.40    1.90
  -7  -8  -1    1.40    2.30
  -7  -8  -1    3.90    1.50
   7  -8   1   -0.40    1.20
   7  -8   1    0.70    1.30
  -7  -8  -1    0.40    1.20
   8  -8   1    1.40    1.00
  -8  -8  -1    2.10    1.60
  -8  -8  -1    4.00    1.20
   8  -8   1    1.80    1.40
   8  -8   1   -0.10    1.20
  -8  -8  -1    3.60    1.90
  -8  -8  -1    0.70    1.40
  -9  -8  -1   55.79    3.60
  -9  -8  -1   48.60    3.90
   9  -8   1   57.79    3.50
   9  -8   1   50.89    3.50
  -9  -8  -1   52.89    4.70
  10  -8   1  101.09    5.10
 -10  -8  -1   96.39    5.20
 -10  -8  -1  104.09    4.90
  10  -8   1  100.69    4.70
 -10  -8  -1  108.09    6.20
  11  -8   1   12.20    1.90
 -11  -8  -1   15.60    2.20
  11  -8   1   15.50    1.60
 -11  -8  -1   14.40    2.30
 -11   8  -1   13.10    2.20
 -12  -8  -1    0.90    1.00
 -12  -8  -1   -0.60    1.50
  12  -8   1    1.30    1.20
 -13  -8  -1   16.20    1.60
  13   8   1   15.30    1.50
 -13  -9   1    5.80    1.50
  13   9  -1    2.20    0.70
 -12  -9   1   19.70    2.00
  12   9  -1   20.10    1.60
  11  -9  -1   -0.60    0.70
 -11  -9   1   -0.30    1.10
  11  -9  -1   -2.20    1.20
 -11  -9   1    2.50    1.30
 -11  -9   1   -1.00    0.90
 -10  -9   1    2.60    1.00
  10  -9  -1    4.70    1.40
 -10  -9   1    3.10    1.30
 -10  -9   1    1.80    1.30
  10  -9  -1    3.10    1.50
  -9  -9   1   27.60    2.50
  -9  -9   1   29.60    2.90
  -9  -9   1   28.70    2.80
   9  -9  -1   28.80    2.20
   9  -9  -1   29.70    2.70
  -8  -9   1    2.30    1.30
   8  -9  -1    1.50    1.00
   8  -9  -1   -0.30    1.30
   8  -9  -1    0.70    1.60
  -8  -9   1    0.80    1.70
   7  -9  -1    1.50    1.50
  -7  -9   1   -2.90    1.50
  -7  -9   1    1.90    1.20
   7  -9  -1    6.60    1.90
   7  -9  -1    3.20    1.60
  -7  -9   1    1.10    1.50
   6  -9  -1   10.90    2.00
  -6  -9   1   16.90    2.90
  -6  -9   1   10.30    2.50
   6  -9  -1   11.50    2.50
  -6  -9   1    8.10    2.50
   6  -9  -1    8.70    1.80
  -5  -9   1   56.59    3.80
  -5  -9   1   55.69    3.80
  -5  -9   1   52.29    4.00
   5  -9  -1   58.39    3.90
   5  -9  -1   53.09    3.40
  -5  -9   1   56.39    4.00
   5  -9  -1   48.30    3.70
  -4  -9   1  206.08    9.20
   4  -9  -1  210.68    8.80
  -4  -9   1  220.38    9.00
  -4  -9   1  217.18    9.30
   4  -9  -1  208.48    9.70
   4  -9  -1  203.98    9.00
  -4  -9   1  216.48    9.10
   3  -9  -1   20.20    3.60
   3  -9  -1   17.70    2.40
  -3  -9   1   22.10    2.80
  -3  -9   1   15.60    3.00
   3  -9  -1   17.00    2.90
  -3  -9   1   16.20    2.50
   2  -9  -1   50.19    3.70
  -2  -9   1   49.70    4.00
   2  -9  -1   51.19    3.50
  -2  -9   1   56.19    3.50
  -2  -9   1   49.80    3.70
   1  -9  -1   55.99    5.00
   1  -9  -1   69.89    3.90
  -1  -9   1   65.79    3.90
  -1  -9   1   67.09    4.50
   1  -9  -1   61.69    4.00
  -1  -9   1   67.39    4.20
   0  -9   1    4.90    2.00
   0  -9   1   -0.40    1.20
   0  -9  -1    1.70    1.60
   0  -9  -1    0.50    1.50
   0  -9   1    3.20    1.30
   0  -9  -1    5.60    1.90
   1  -9   1  359.46   14.10
  -1  -9  -1  349.07   14.20
  -1  -9  -1  350.86   14.20
  -1  -9  -1  372.26   14.00
   1  -9   1  370.86   14.00
   2  -9   1  469.35   18.20
  -2  -9  -1  484.55   18.50
  -2  -9  -1  488.55   18.20
  -2  -9  -1  482.15   18.50
   2  -9   1  492.15   18.40
  -2  -9  -1  478.15   18.30
  -3  -9  -1  197.18    8.50
  -3  -9  -1  186.38    8.80
  -3  -9  -1  200.88    8.80
   3  -9   1  205.18    8.60
  -3  -9  -1  200.48    8.50
   3  -9   1  204.28    8.70
   3  -9   1  193.68    8.30
  -4  -9  -1   14.00    2.90
   4  -9   1   12.60    2.50
   4  -9   1   11.80    2.80
  -4  -9  -1   13.80    3.00
  -4  -9  -1   18.50    2.80
   4  -9   1   10.80    2.10
   5  -9   1   70.89    4.00
   5  -9   1   66.09    4.30
  -5  -9  -1   64.59    4.40
  -5  -9  -1   74.89    4.60
  -5  -9  -1   75.49    4.20
   5  -9   1   74.09    4.30
  -5  -9  -1   77.69    6.60
  -6  -9  -1    2.40    1.20
  -6  -9  -1   -1.60    1.20
   6  -9   1    1.40    1.00
  -6  -9  -1    1.50    1.60
   6  -9   1    0.70    1.30
   6  -9   1    0.60    1.50
  -6  -9  -1   -1.30    1.80
  -7  -9  -1  229.98   11.40
  -7  -9  -1  240.28    9.70
   7  -9   1  224.78    9.30
   7  -9   1  227.48    9.50
  -7  -9  -1  227.78   10.00
  -7  -9  -1  246.98    9.40
   7  -9   1  213.08    9.70
  -8  -9  -1   76.89    4.50
   8  -9   1   79.09    4.20
  -8  -9  -1   69.79    4.50
   8  -9   1   76.19    4.40
  -8  -9  -1   79.69    4.30
   8  -9   1   75.69    4.00
  -9  -9  -1   23.70    2.70
   9  -9   1   27.00    2.50
  -9  -9  -1   25.00    2.40
   9  -9   1   24.10    2.00
 -10  -9  -1   -0.60    1.30
  10  -9   1    0.70    0.70
 -10  -9  -1    2.20    0.90
  10  -9   1    1.40    1.20
 -11  -9  -1   12.70    1.90
 -11  -9  -1   16.20    1.90
  11  -9   1   12.50    1.40
  11  -9   1   14.50    2.00
 -11   9  -1   15.70    2.50
 -12  -9  -1    5.60    1.40
  12   9   1    4.30    1.10
 -11 -10   1    1.30    0.90
  11  10  -1    0.20    0.70
 -10 -10   1  189.78    8.20
  10 -10  -1  217.98    8.30
  10 -10  -1  224.48    8.70
 -10 -10   1  203.18    8.40
 -10 -10   1  228.18    8.80
  10  10  -1  214.68    8.20
  -9 -10   1   60.09    3.30
  -9 -10   1   50.09    3.40
   9 -10  -1   60.09    3.10
  -9 -10   1   67.89    4.80
   9 -10  -1   62.39    3.80
  -8 -10   1   11.40    2.30
   8 -10  -1   13.30    1.60
  -8 -10   1   14.60    2.00
   8 -10  -1   12.70    2.60
  -8 -10   1   13.60    2.30
   7 -10  -1    2.10    1.80
   7 -10  -1    5.50    1.60
  -7 -10   1    3.30    1.20
  -7 -10   1    8.10    2.30
  -7 -10   1    4.00    1.40
   7 -10  -1    5.80    1.60
  -6 -10   1   16.90    2.40
   6 -10  -1   16.80    2.80
  -6 -10   1   16.30    2.60
  -6 -10   1   17.10    2.50
   6 -10  -1   11.60    2.70
   6 -10  -1   15.00    3.10
   5 -10  -1  132.39    5.90
   5 -10  -1  126.09    6.50
  -5 -10   1  138.59    6.20
  -5 -10   1  128.69    6.30
  -5 -10   1  135.59    6.40
   5 -10  -1  128.89    6.10
  -4 -10   1    7.50    1.70
  -4 -10   1    6.40    1.70
  -4 -10   1    5.70    1.50
   4 -10  -1    7.20    2.50
   4 -10  -1    7.40    2.00
   3 -10  -1   51.19    3.60
  -3 -10   1   46.80    3.40
  -3 -10   1   49.00    3.80
   3 -10  -1   55.49    3.30
  -3 -10   1   48.20    3.60
  -2 -10   1    3.10    1.50
  -2 -10   1    1.20    1.60
  -2 -10   1    1.00    1.20
   2 -10  -1    3.10    1.50
   2 -10  -1    0.60    1.30
   1 -10  -1  620.34   22.40
   1 -10  -1  601.24   22.50
  -1 -10   1  598.44   22.60
  -1 -10   1  622.14   22.40
  -1 -10   1  569.84   22.40
   0 -10   1   69.09    3.90
   0 -10  -1   63.99    4.10
   0 -10   1   61.89    4.80
   0 -10  -1   70.19    4.00
   0 -10   1   65.39    4.10
   0 -10  -1   72.49    4.50
   1 -10   1  101.79    4.90
  -1 -10  -1  100.39    5.10
   1 -10   1  100.89    5.20
  -1 -10  -1   93.89    5.20
  -1 -10  -1   92.79    5.30
   2 -10   1  594.54   22.10
   2 -10   1  596.34   22.20
  -2 -10  -1  588.34   22.10
  -2 -10  -1  600.24   22.40
  -2 -10  -1  595.34   22.40
  -3 -10  -1    2.20    1.50
   3 -10   1    0.70    1.10
  -3 -10  -1    0.60    1.70
  -3 -10  -1    1.00    1.50
  -3 -10  -1    3.20    1.60
   3 -10   1    1.20    1.30
   4 -10   1    5.00    1.40
  -4 -10  -1    5.50    1.80
  -4 -10  -1    3.20    1.40
   4 -10   1    7.50    2.40
  -4 -10  -1    6.40    1.70
   4 -10   1    5.50    1.70
  -4 -10  -1    9.80    2.80
  -5 -10  -1   32.10    4.20
  -5 -10  -1   24.30    3.20
  -5 -10  -1   29.20    3.00
  -5 -10  -1   24.10    3.00
   5 -10   1   27.30    3.40
   5 -10   1   25.20    2.20
   6 -10   1  168.68    7.60
   6 -10   1  163.38    7.00
  -6 -10  -1  152.18    7.20
   6 -10   1  174.98    7.30
  -6 -10  -1  170.48    7.40
  -6 -10  -1  177.38    7.60
   7 -10   1   85.79    5.60
  -7 -10  -1  109.99    6.90
   7 -10   1  101.69    4.80
  -7 -10  -1  100.59    4.90
   7 -10   1  100.69    4.80
  -8 -10  -1    2.50    1.20
   8 -10   1    1.90    0.80
   8 -10   1    1.80    1.50
  -8 -10  -1    2.20    0.90
   9 -10   1   69.09    3.90
  -9 -10  -1   69.69    3.70
   9 -10   1   65.19    3.20
  -9 -10  -1   76.79    4.00
 -10 -10  -1   49.99    2.60
 -10 -10  -1   46.60    3.30
  10 -10   1   54.99    2.90
 -10 -11   1    6.30    1.50
   9 -11  -1   -0.70    0.70
  -9 -11   1   -1.40    1.20
   9  11  -1    0.20    1.00
  -8 -11   1  174.78    7.10
  -8 -11   1  166.88    7.00
   8 -11  -1  186.58    6.90
  -8 -11   1  175.48    7.30
   8  11  -1  178.48    7.00
   7 -11  -1    0.00    0.80
  -7 -11   1    1.00    1.30
  -7 -11   1    0.20    0.90
  -7 -11   1   -0.40    1.10
   6 -11  -1   58.09    3.10
  -6 -11   1   56.99    3.40
  -6 -11   1   62.69    3.60
   6 -11  -1   52.19    3.50
  -5 -11   1   61.89    3.60
   5 -11  -1   56.79    3.60
   5 -11  -1   60.89    3.30
  -5 -11   1   56.19    3.80
  -5 -11   1   57.09    3.50
   4 -11  -1  134.29    6.00
  -4 -11   1  130.19    6.00
   4 -11  -1  135.79    5.80
  -4 -11   1  130.69    6.10
  -4 -11   1  129.69    6.20
  -3 -11   1    7.20    2.40
   3 -11  -1    8.90    1.90
   3 -11  -1    9.30    2.30
  -3 -11   1    7.10    2.10
  -3 -11   1    7.00    2.00
  -2 -11   1    0.80    1.20
   2 -11  -1    0.80    1.20
  -2 -11   1    1.50    1.40
   2 -11  -1   -0.20    1.30
  -2 -11   1    1.30    1.10
  -1 -11   1  119.89    6.10
   1 -11  -1  122.69    5.80
   1 -11  -1  125.59    5.70
  -1 -11   1  130.59    5.70
   0 -11  -1    0.40    1.30
   0 -11  -1   -1.70    1.20
   0 -11   1   -0.20    1.80
   0 -11   1    0.60    1.00
   0 -11  -1   -0.30    1.80
  -1 -11  -1    0.10    1.20
  -1 -11  -1    3.20    1.40
  -1 -11  -1    0.60    1.40
   1 -11   1    1.20    1.20
   1 -11   1    0.50    1.10
   2 -11   1   11.40    2.00
   2 -11   1   18.50    2.30
  -2 -11  -1   14.30    2.60
  -2 -11  -1   14.70    2.50
  -2 -11  -1   18.50    2.40
  -3 -11  -1   26.20    2.80
  -3 -11  -1   23.80    2.60
   3 -11   1   24.30    2.40
  -3 -11  -1   23.30    2.70
   3 -11   1   26.10    2.20
   4 -11   1   33.20    2.60
  -4 -11  -1   30.10    3.00
  -4 -11  -1   33.40    2.90
  -4 -11  -1   34.70    3.00
   4 -11   1   33.10    2.30
  -5 -11  -1  166.38    7.10
   5 -11   1  162.48    6.90
  -5 -11  -1  162.88    7.10
   5 -11   1  167.78    6.80
   6 -11   1  156.38    6.60
  -6 -11  -1  161.08    6.90
  -6 -11  -1  158.38    6.80
   6 -11   1  165.68    6.60
  -7 -11  -1    0.20    0.80
  -7 -11  -1    2.00    1.10
   7 -11   1    0.30    0.70
   8 -11   1    8.50    1.20
  -8 -11  -1    8.50    1.40
  -8 -11  -1    6.40    1.60
  -9 -11  -1   99.69    4.20
   9 -11   1   93.39    3.90
  -9 -11  -1   92.59    4.00
   9  11   1   96.89    4.00
  -7 -12   1   11.50    1.60
   7 -12  -1   12.30    1.50
   6 -12  -1   31.70    2.10
  -6 -12   1   25.70    2.90
  -6 -12   1   33.20    2.20
  -6 -12   1   34.90    2.70
  -5 -12   1   58.09    3.30
   5 -12  -1   61.29    3.10
  -5 -12   1   64.69    3.40
  -5 -12   1   65.29    3.30
   4 -12  -1   67.19    3.40
  -4 -12   1   70.29    3.50
   4 -12  -1   64.89    3.80
  -4 -12   1   68.59    3.80
  -4 -12   1   71.89    3.70
   3 -12  -1   22.80    2.20
  -3 -12   1   22.70    2.20
   3 -12  -1   27.30    2.50
  -3 -12   1   20.70    2.20
  -2 -12   1  149.29    6.20
   2 -12  -1  145.19    6.20
  -2 -12   1  142.89    6.30
   2 -12  -1  151.48    6.20
   1 -12  -1  109.89    5.20
  -1 -12   1  120.89    5.20
   1 -12  -1  122.29    5.30
  -1 -12   1  112.49    5.30
   0 -12   1  177.68    7.20
   0 -12  -1  182.98    7.30
   0 -12   1  178.38    7.40
   0 -12  -1  168.28    7.20
  -1 -12  -1   84.29    4.10
  -1 -12  -1   77.69    4.10
   1 -12   1   82.09    3.90
   1 -12   1   77.19    4.00
   2 -12   1   14.00    1.70
  -2 -12  -1   13.20    2.00
   2 -12   1   12.10    1.90
  -2 -12  -1   14.80    2.60
   3 -12   1   34.20    2.50
  -3 -12  -1   38.30    2.60
  -3 -12  -1   35.20    2.70
   3 -12   1   37.20    2.30
   4 -12   1    3.20    0.90
  -4 -12  -1    0.70    1.00
   4 -12   1    0.70    1.10
  -4 -12  -1   -0.50    1.00
   5 -12   1   27.80    2.20
  -5 -12  -1   19.60    2.20
   5 -12   1   21.40    1.90
  -6 -12  -1   -0.50    0.90
   6 -12   1   -0.20    0.70
  -6 -12  -1   -1.60    1.00
  -7 -12  -1   24.70    2.00
   7 -12   1   24.50    1.60
  -7 -12  -1   25.70    1.90
  -4 -13   1    1.50    1.00
  -3 -13   1   38.00    2.30
  -2 -13   1   32.30    2.10
  -1 -13   1    4.40    1.50
  -1 -13   1    4.00    1.20
   0 -13  -1   55.99    3.90
   0 -13   1   53.29    2.80
   0 -13   1   52.79    2.90
   1 -13   1   20.10    2.10
   1 -13   1   26.50    2.00
  -1 -13  -1   27.40    2.40
  -2 -13  -1   56.79    3.00
   2 -13   1   48.80    2.90
   2 -13   1   51.09    2.70
 -17   0   2    2.00    1.00
 -16   0   2  243.78    9.40
 -15   0   2  209.18    8.60
 -15   0   2  195.48    8.20
 -14   0   2   29.60    3.50
 -14   0   2   26.00    2.40
 -13   0   2  381.56   15.00
 -13   0   2  390.86   14.90
 -12   0   2  579.74   21.50
  12   0  -2  570.34   21.40
 -11   0   2  606.94   22.20
  11   0  -2  585.24   22.10
  10   0  -2   57.19    4.20
 -10   0   2   43.20    4.40
  10   0  -2   43.60    3.40
   9   0  -2   41.90    3.00
   8   0  -2  606.64   21.60
   8   0  -2  562.24   21.20
  -7   0   2    2.60    0.90
   7   0  -2    0.90    0.70
   6   0  -2   99.89    4.20
  -6   0   2   97.39    4.20
   5   0  -2   60.69    2.70
   4   0  -2  800.62   28.90
  -4   0   2  840.02   28.90
  -3   0   2  951.50   31.70
   3   0  -2  854.31   31.70
   2   0  -2  801.02   29.40
  -2   0   2  869.21   29.40
  -1   0   2  786.92   27.50
   0   0  -2   11.90    0.60
   0   0   2   11.20    0.60
  -1   0  -2   42.30    1.70
   1   0   2   43.70    1.70
   2   0   2 2540.05   89.79
  -2   0  -2 2543.95   88.99
  -3   0  -2  942.71   32.40
   3   0   2  893.81   32.40
   4   0   2   11.30    1.00
  -4   0  -2   10.30    1.10
   5   0   2 2305.27   77.89
  -5   0  -2 2130.09   77.89
   6   0   2 1268.37   47.00
   6   0   2 1393.46   47.30
   7   0   2  318.17   12.30
   7   0   2  340.87   12.70
  -8   0  -2  233.08    9.50
   8   0   2  230.88    9.10
   9   0   2  132.89    6.20
  -9   0  -2  137.09    6.30
 -10   0  -2  500.65   18.90
 -11   0  -2  124.49    6.00
 -12   0  -2   76.49    4.20
 -12   0  -2   81.69    5.70
 -13   0  -2   14.50    2.40
 -13   0  -2    8.80    2.30
 -14   0  -2    0.80    1.10
 -14   0  -2   -0.90    1.10
 -15   0  -2   -2.30    1.20
 -15   0  -2    0.20    1.10
 -16   0  -2   29.10    2.40
 -17  -1   2   77.49    3.60
 -17   1   2   82.79    3.90
 -16  -1   2   -0.50    3.00
 -16  -1   2    6.60    1.40
 -16   1   2    2.50    1.00
 -15  -1   2   11.60    3.00
 -15   1   2    8.20    1.60
 -15   1   2    2.80    2.10
 -14  -1   2   71.09    4.50
 -14  -1   2   65.19    3.80
 -14   1   2   82.79    4.70
 -14   1   2   75.69    3.90
  14   1  -2   63.89    4.40
 -13  -1   2    1.40    1.90
 -13  -1   2    1.50    1.20
  13   1  -2    1.20    1.60
 -13   1   2   -2.00    1.90
 -12  -1   2  622.64   22.40
 -12  -1   2  606.54   22.50
  12  -1  -2  614.74   22.30
  12   1  -2  594.94   22.30
 -12   1   2  573.94   22.30
 -11  -1   2  108.49    5.00
  11  -1  -2  100.19    4.90
 -11  -1   2   95.09    5.50
 -11   1   2   86.69    5.60
  11   1  -2   99.69    5.20
 -10  -1   2  395.96   14.70
  10  -1  -2  407.16   14.60
 -10  -1   2  368.46   14.90
 -10   1   2  365.46   14.90
   9  -1  -2   55.49    3.30
   8  -1  -2  150.48    6.30
   8  -1  -2  150.18    6.60
   8   1  -2  151.28    6.50
   7  -1  -2  221.98    8.90
   7  -1  -2  222.88    8.80
   7   1  -2  233.58    8.80
  -6  -1   2   21.10    1.60
   6  -1  -2   21.60    1.60
  -6   1   2   18.60    1.50
   6   1  -2   17.80    1.40
   5  -1  -2  226.18    8.60
  -5  -1   2  242.88    8.70
   5   1  -2  214.38    8.60
  -5   1   2  241.58    8.60
  -4  -1   2    5.80    0.70
   4  -1  -2    5.10    0.70
  -4   1   2    5.20    0.60
   4   1  -2    5.30    0.60
  -3  -1   2    3.20    0.50
   3  -1  -2    2.50    0.50
   3   1  -2    2.60    0.40
  -3   1   2    3.20    0.50
  -2  -1   2  597.14   19.70
   2   1  -2  539.75   19.70
  -2   1   2  549.65   19.80
  -1  -1   2 2094.89   73.29
   0  -1  -2   53.49    2.10
   0   1  -2   56.89    2.00
   0   1   2   49.70    2.10
   1  -1   2 1635.24   56.79
  -1  -1  -2 1467.55   56.49
   1   1   2 1638.04   57.19
  -1   1  -2 1727.43   56.79
  -2  -1  -2  107.99    4.00
   2  -1   2  102.69    3.90
  -2   1  -2  106.09    3.90
   2   1   2   92.49    4.00
   3  -1   2  311.77   11.10
  -3  -1  -2  304.27   11.30
  -3   1  -2  326.77   11.20
   3   1   2  287.47   11.20
   4  -1   2  883.31   30.80
  -4  -1  -2  870.61   30.90
  -4   1  -2  886.01   30.80
   4   1   2  833.12   30.80
   5  -1   2  316.07   11.30
  -5  -1  -2  287.57   11.50
   5  -1   2  301.57   11.20
  -5   1  -2  294.07   11.30
   5   1   2  310.67   11.30
   6  -1   2  427.46   16.10
   6  -1   2  460.35   16.20
  -6   1  -2  411.76   16.30
   6   1   2  454.55   16.30
   7  -1   2  273.17   10.70
   7  -1   2  280.07   10.40
   7   1   2  262.07   10.70
   8  -1   2   88.99    5.10
  -8  -1  -2  101.39    5.20
   8  -1   2  101.29    4.80
  -9  -1  -2   13.00    2.90
   9  -1   2   21.20    2.30
  -9   1  -2   17.60    2.80
 -10  -1  -2  189.88    9.80
 -10  -1  -2  220.98    9.20
  10  -1   2  227.88    8.90
 -10   1  -2  230.28    9.20
 -11  -1  -2    2.00    1.40
 -11  -1  -2    2.90    1.50
  11  -1   2    3.30    3.10
 -11   1  -2    9.10    2.50
 -12  -1  -2   19.60    2.60
 -12  -1  -2   18.10    2.60
 -12   1  -2   16.10    2.50
 -13  -1  -2  118.49    5.40
 -13  -1  -2  103.79    5.10
 -13   1  -2  119.49    5.30
 -13   1  -2   89.09    6.10
 -14  -1  -2   16.30    2.20
 -14  -1  -2   12.70    2.20
 -14   1  -2   18.00    2.00
 -14   1  -2   14.10    2.20
 -15  -1  -2   88.29    4.30
 -15  -1  -2  100.39    4.40
 -15   1  -2   78.49    4.20
 -15   1  -2  107.19    4.40
 -16  -1  -2   99.69    4.30
 -17  -2   2    2.50    0.90
 -17   2   2    4.40    1.20
 -16  -2   2    0.10    0.90
 -16   2   2    0.00    1.20
 -15  -2   2   61.99    3.40
 -15  -2   2   60.49    4.00
 -15   2   2   64.09    3.30
  15   2  -2   60.69    3.80
 -14  -2   2    6.60    2.00
 -14  -2   2    2.30    1.10
  14   2  -2    1.20    1.40
 -14   2   2    1.30    2.40
 -13  -2   2    2.80    1.90
  13  -2  -2    1.70    1.80
 -13  -2   2    2.90    1.40
 -13   2   2    3.40    2.00
  13   2  -2    1.70    1.40
  12  -2  -2  174.68    7.40
 -12  -2   2  167.28    7.80
 -12  -2   2  174.68    7.40
 -12   2   2  164.68    7.80
  12   2  -2  164.58    7.30
 -11  -2   2  106.09    5.80
 -11  -2   2  114.89    6.10
  11  -2  -2  115.19    5.40
 -11   2   2  111.39    6.10
  10  -2  -2  247.88    9.70
  10  -2  -2  259.17    9.80
 -10  -2   2  255.87    9.90
 -10  -2   2  238.68   10.30
 -10   2   2  217.08   10.20
  -9  -2   2  263.17   10.20
  -9  -2   2  234.28   10.60
   9  -2  -2  265.37   10.10
   9  -2  -2  253.77   10.00
   8  -2  -2  342.57   13.70
   8  -2  -2  362.76   13.30
   8   2  -2  350.36   13.50
   7  -2  -2  629.04   22.20
  -7  -2   2  558.84   22.20
   7  -2  -2  617.54   22.30
   7   2  -2  635.44   22.20
  -6  -2   2   51.99    2.70
   6  -2  -2   52.99    2.70
   6  -2  -2   52.39    2.70
  -6   2   2   46.80    2.60
  -5  -2   2  696.43   23.60
   5  -2  -2  639.54   23.50
   5   2  -2  637.24   23.40
   4  -2  -2   43.20    2.30
  -4  -2   2   41.90    1.90
  -4   2   2   42.50    2.00
   4   2  -2   40.10    1.90
  -3  -2   2    9.00    0.70
   3  -2  -2    8.90    0.80
   3   2  -2    8.70    0.60
  -3   2   2   10.10    0.80
  -2  -2   2 4686.13  162.18
   2   2  -2 4588.74  162.18
  -1   2   2  618.74   21.90
   0   2   2  282.77   10.20
   1  -2   2   18.60    0.80
  -1  -2  -2   17.40    1.00
  -1   2  -2   18.70    0.80
   1   2   2   17.30    1.00
  -2  -2  -2  128.99    4.90
   2  -2   2  126.99    4.70
  -2   2  -2  131.99    4.70
   2   2   2  120.99    4.90
   3  -2   2    9.40    0.80
  -3  -2  -2    9.50    1.00
  -3   2  -2    8.80    0.80
   3   2   2    9.00    0.80
   4  -2   2  309.07   11.10
   4  -2   2  296.97   11.20
  -4  -2  -2  306.07   11.30
  -4   2  -2  312.77   11.10
   4   2   2  280.57   11.80
   5  -2   2  400.06   14.70
  -5  -2  -2  376.26   15.00
  -5   2  -2  404.76   14.70
   5   2   2  415.86   14.80
   6  -2   2  337.47   12.50
   6  -2   2  335.37   12.40
   6   2   2  338.07   12.60
  -6   2  -2  309.47   12.60
  -7  -2  -2  144.09    6.80
   7  -2   2  149.49    6.70
   7  -2   2  153.28    6.30
   8  -2   2   21.80    2.40
   8  -2   2   23.90    2.10
  -8  -2  -2   27.30    3.40
  -8  -2  -2   13.60    3.30
  -8  -2  -2   20.60    2.90
  -9  -2  -2   78.39    4.40
   9  -2   2   74.19    3.90
   9  -2   2   69.09    3.80
  -9  -2  -2   65.69    4.30
  -9  -2  -2   69.29    4.20
  10  -2   2  450.55   16.80
 -10  -2  -2  445.76   16.80
 -10  -2  -2  427.56   17.00
 -10   2  -2  450.15   17.00
  11  -2   2    1.00    1.40
 -11  -2  -2    2.50    1.60
 -11  -2  -2    3.20    1.50
 -11   2  -2    2.40    1.50
 -12  -2  -2    2.40    1.40
 -12  -2  -2    2.20    1.50
  12  -2   2    1.00    1.80
 -12   2  -2    2.20    1.40
 -13  -2  -2    2.90    1.50
 -13   2  -2    3.80    1.80
 -14  -2  -2   49.30    3.30
 -14  -2  -2   58.09    3.40
 -14   2  -2   55.79    3.00
 -14   2  -2   56.69    3.20
 -15  -2  -2   18.00    1.90
 -15   2  -2   13.90    1.70
 -15   2  -2   18.00    2.00
 -16  -2  -2   62.29    3.20
 -17  -3   2   21.10    1.70
 -17   3   2   25.30    1.60
 -16  -3   2   81.99    4.10
 -16  -3   2   70.99    3.50
 -16   3   2   70.19    3.40
 -15  -3   2   64.49    3.90
 -15  -3   2   60.39    3.40
  15   3  -2   63.59    3.40
 -15   3   2   60.99    3.30
 -14  -3   2   77.99    4.10
  14  -3  -2   71.49    4.30
  14   3  -2   72.39    4.00
  13  -3  -2   15.80    2.50
 -13  -3   2   15.40    3.20
 -13  -3   2   14.20    2.30
 -13   3   2   11.40    3.50
  13   3  -2   17.20    2.40
 -12  -3   2   31.20    3.50
  12  -3  -2   27.10    2.70
 -12  -3   2   32.60    2.90
 -12   3   2   26.10    3.70
 -11  -3   2   28.20    2.80
  11  -3  -2   28.30    2.50
  11  -3  -2   27.40    2.40
 -11  -3   2   18.20    3.50
 -11   3   2   23.20    3.80
 -10  -3   2  589.14   21.40
  10  -3  -2  570.54   21.20
  10  -3  -2  591.14   21.40
 -10  -3   2  543.85   21.50
   9  -3  -2   15.60    2.00
  -9  -3   2   14.30    2.60
   9  -3  -2   12.00    1.90
  -9  -3   2   12.90    2.60
  -8  -3   2  300.37   11.60
   8  -3  -2  311.87   11.60
   8  -3  -2  290.27   11.50
  -8  -3   2  289.87   11.70
   8  -3  -2  288.07   12.20
   8   3  -2  305.77   11.80
   7  -3  -2   63.39    3.80
   7  -3  -2   63.69    3.30
   7   3  -2   64.29    3.40
   6  -3  -2   59.19    3.00
  -6  -3   2   59.29    3.20
   6  -3  -2   62.39    3.20
   6   3  -2   59.09    2.90
  -6   3   2   53.59    3.00
  -5  -3   2  924.01   31.70
   5  -3  -2  858.01   31.70
   5  -3  -2  922.71   32.00
  -5   3   2  883.41   31.60
   5   3  -2  860.11   31.50
   4  -3  -2  329.77   12.10
  -4  -3   2  338.47   12.00
   4   3  -2  319.27   11.90
  -4   3   2  330.57   12.00
   3  -3  -2    0.70    0.40
  -3  -3   2    1.70    0.50
   3   3  -2    2.60    0.50
  -2  -3   2  204.98    7.20
  -2   3   2  204.68    7.50
   2   3  -2  194.88    7.20
  -1   3   2   68.29    2.90
  -1   3   2   72.59    2.90
   0   3   2  221.98    8.20
  -1  -3  -2  863.91   30.80
   1   3   2  851.21   30.80
  -1   3  -2  900.81   30.40
  -2  -3  -2  690.43   23.90
   2  -3   2  660.33   23.50
  -2   3  -2  671.93   23.50
   2   3   2  650.83   23.80
  -3  -3  -2  249.48    9.30
   3  -3   2  248.48    8.90
   3  -3   2  229.38    9.20
   3   3   2  238.08    9.10
  -3   3  -2  250.77    8.90
   4  -3   2 1125.69   39.80
   4  -3   2 1107.69   39.50
  -4  -3  -2 1102.19   39.90
  -4   3  -2 1127.29   39.50
   4   3   2 1135.69   39.70
   5  -3   2  299.27   11.20
   5   3   2  302.87   11.30
  -5   3  -2  281.47   11.00
   6  -3   2    3.10    1.20
   6  -3   2    2.80    0.90
   6   3   2    1.70    1.10
  -6   3  -2    0.80    1.40
   7  -3   2   13.40    3.60
   7  -3   2   13.10    1.80
   7  -3   2   18.00    2.40
  -7  -3  -2   14.20    2.80
  -7  -3  -2   12.30    3.10
  -8  -3  -2  171.08    7.80
   8  -3   2  172.58    7.30
  -8  -3  -2  146.79    8.20
   8  -3   2  184.18    7.30
  -8  -3  -2  170.18    7.40
  -8  -3  -2  186.98    7.80
  -9  -3  -2   61.69    4.30
  -9  -3  -2   58.69    6.00
   9  -3   2   61.89    3.60
  -9  -3  -2   58.89    3.80
   9  -3   2   63.99    3.50
 -10  -3  -2  329.07   13.20
 -10  -3  -2  324.67   13.00
  10  -3   2  325.17   12.80
  10  -3   2  341.47   13.00
  11  -3   2   49.99    3.30
 -11  -3  -2   48.10    3.70
 -11  -3  -2   48.30    4.90
 -11   3  -2   44.50    3.50
 -12  -3  -2   16.60    2.70
  12  -3   2   18.10    2.70
 -12  -3  -2   20.50    2.70
 -12   3  -2   17.40    2.60
  13  -3   2    0.30    2.00
 -13  -3  -2    1.00    1.30
 -13  -3  -2   -0.60    1.50
 -13   3  -2    0.30    1.20
 -14  -3  -2    3.00    1.50
 -14   3  -2    3.40    1.20
 -14   3  -2    3.00    1.00
 -15  -3  -2    5.70    1.50
 -15   3  -2    2.60    1.20
 -15   3  -2    2.00    1.00
 -16  -4   2    6.70    2.00
 -16  -4   2    8.30    2.80
  16   4  -2    8.80    2.10
 -16   4   2    8.80    1.30
 -15  -4   2   24.00    2.80
 -15  -4   2   22.50    2.10
  15   4  -2   20.80    2.00
  14  -4  -2  140.69    6.40
 -14  -4   2  135.99    6.20
 -14  -4   2  146.09    6.60
  14   4  -2  144.69    6.10
 -13  -4   2  142.89    6.50
 -13  -4   2  147.69    6.90
  13  -4  -2  134.89    6.50
  13   4  -2  150.08    6.40
 -12  -4   2  173.28    7.90
 -12  -4   2  169.28    7.50
  12  -4  -2  167.48    7.50
 -12   4   2  165.68    7.70
  11  -4  -2   44.20    3.00
 -11  -4   2   46.30    3.40
 -11  -4   2   45.70    4.10
  11  -4  -2   50.49    3.30
 -11   4   2   43.60    4.50
 -10  -4   2   26.90    4.10
  10  -4  -2   23.10    2.50
 -10  -4   2   25.20    3.60
  10  -4  -2   20.20    2.20
   9  -4  -2   39.10    2.70
  -9  -4   2   35.00    3.10
  -9  -4   2   31.00    3.90
  -9  -4   2   25.70    3.80
   9  -4  -2   36.20    2.70
  -8  -4   2  168.88    8.10
  -8  -4   2  180.58    7.70
  -8  -4   2  171.68    8.20
   8  -4  -2  183.88    7.60
   8  -4  -2  180.28    7.50
  -8  -4   2  184.38    7.60
   7  -4  -2  480.45   18.40
  -7  -4   2  558.94   19.20
  -7  -4   2  446.36   18.00
   7  -4  -2  478.75   18.00
   7   4  -2  455.95   17.90
   6  -4  -2   37.50    2.50
  -6  -4   2   38.80    2.90
   6  -4  -2   41.90    2.80
   6   4  -2   39.40    2.40
  -5  -4   2  199.28    7.60
   5  -4  -2  197.18    7.70
   5  -4  -2  189.58    7.70
  -5   4   2  191.78    7.60
   5   4  -2  194.88    7.50
  -4  -4   2  158.28    6.00
   4  -4  -2  156.08    6.30
  -4   4   2  155.48    6.10
   4   4  -2  149.79    5.90
  -3  -4   2   80.39    3.10
   3  -4  -2   70.29    3.60
  -3   4   2   79.29    3.40
   3   4  -2   77.49    3.10
  -2   4   2  334.17   11.70
  -2   4   2  309.47   11.70
   2   4  -2  317.87   11.40
  -1   4   2  304.67   10.90
  -1   4   2  285.97   10.80
   0   4   2  541.85   19.40
   1   4   2   75.69    3.20
   2  -4   2  107.09    4.80
  -2  -4  -2  114.29    4.80
   2   4   2  116.99    4.60
  -2   4  -2  114.59    4.20
   3  -4   2  138.99    5.70
  -3  -4  -2  142.99    5.80
   3  -4   2  138.39    5.20
  -3   4  -2  133.49    5.20
   3   4   2  131.39    5.50
   4  -4   2   76.89    3.30
   4  -4   2   74.79    3.60
  -4   4  -2   73.39    3.30
   4   4   2   70.39    3.50
   5  -4   2    8.10    1.90
   5  -4   2    8.80    1.50
  -5   4  -2    5.80    2.00
   5   4   2    8.80    2.00
  -6  -4  -2   40.30    3.90
   6  -4   2   36.40    2.90
   6  -4   2   45.60    2.70
   6  -4   2   38.30    3.40
  -6  -4  -2   37.50    4.30
  -6  -4  -2   39.90    3.40
  -7  -4  -2    9.30    1.80
   7  -4   2    9.90    1.70
   7  -4   2    7.30    1.80
  -7  -4  -2    9.20    3.10
  -7  -4  -2    3.60    2.50
   7  -4   2    7.70    2.10
  -7  -4  -2   10.90    3.80
   8  -4   2  697.43   25.00
   8  -4   2  697.93   25.00
  -8  -4  -2  667.73   25.10
  -8  -4  -2  682.33   24.90
  -8  -4  -2  679.93   25.30
  -8  -4  -2  648.64   25.00
  -9  -4  -2  603.24   23.20
  -9  -4  -2  617.04   23.60
   9  -4   2  657.93   23.50
  -9  -4  -2  633.04   24.10
   9  -4   2  636.94   23.30
  -9  -4  -2  635.84   23.40
  10  -4   2    9.10    2.00
 -10  -4  -2    6.30    1.80
  10  -4   2    5.50    1.80
 -10  -4  -2    5.80    1.50
 -10  -4  -2    1.10    1.90
 -11  -4  -2  101.29    5.60
  11  -4   2  102.59    5.00
 -11  -4  -2  107.39    5.40
  11  -4   2   97.89    5.20
 -11   4  -2  114.39    5.40
 -12  -4  -2    0.50    1.40
 -12  -4  -2    0.70    1.80
  12  -4   2   -0.20    1.30
 -12   4  -2   -0.80    1.40
  13  -4   2    4.70    1.70
 -13  -4  -2    6.90    2.00
 -13  -4  -2    3.90    1.30
 -13   4  -2    2.90    1.30
  13   4   2    4.50    1.30
 -14  -4  -2   11.30    2.00
 -14   4  -2   11.30    1.60
 -14   4  -2   11.20    1.90
 -15  -4  -2   -0.40    1.00
 -15   4  -2    0.50    0.90
 -16  -5   2    2.90    1.00
  16   5  -2    2.20    1.10
 -15  -5   2   35.60    2.40
  15  -5  -2   41.30    3.10
 -15  -5   2   34.70    2.80
  15   5  -2   34.30    2.30
 -14  -5   2    3.30    1.40
  14  -5  -2    1.50    1.50
 -14  -5   2    0.10    1.10
  14   5  -2    0.00    1.00
 -13  -5   2   57.49    3.60
 -13  -5   2   62.09    5.20
  13  -5  -2   56.09    3.60
  13   5  -2   59.99    3.40
  12  -5  -2    3.60    1.30
  12  -5  -2    6.00    1.60
 -12  -5   2    4.40    1.50
 -12  -5   2    5.30    1.80
  11  -5  -2   10.80    1.90
 -11  -5   2    5.40    2.00
 -11  -5   2   10.30    3.20
 -11  -5   2   10.40    2.50
  11  -5  -2   11.10    2.00
 -10  -5   2   79.49    4.70
  10  -5  -2   90.79    4.70
  10  -5  -2   84.99    4.40
 -10  -5   2   94.19    5.10
 -10  -5   2   79.19    5.20
  -9  -5   2 1617.54   58.69
  -9  -5   2 1633.34   58.49
   9  -5  -2 1727.03   58.69
   9  -5  -2 1587.64   58.29
  -9  -5   2 1631.64   58.49
  -8  -5   2   52.59    3.60
   8  -5  -2   49.20    4.90
   8  -5  -2   49.90    3.20
   8  -5  -2   45.90    3.10
  -8  -5   2   46.30    3.30
  -8  -5   2   47.20    4.10
  -8  -5   2   52.09    4.10
   7  -5  -2  101.69    5.00
  -7  -5   2  106.39    5.80
   7  -5  -2  107.49    4.90
  -7  -5   2  106.69    5.20
  -7  -5   2  101.09    5.50
  -7  -5   2  108.29    5.30
   7   5  -2   91.99    5.60
   6  -5  -2  583.74   21.50
  -6  -5   2  580.34   21.50
  -6  -5   2  573.14   21.70
  -6  -5   2  607.54   21.50
  -6  -5   2  569.44   21.80
   6  -5  -2  555.44   21.30
   6   5  -2  605.54   21.30
   5  -5  -2  625.94   22.90
  -5   5   2  654.53   23.10
   5   5  -2  593.94   22.90
   4  -5  -2  504.75   18.00
  -4  -5   2  489.45   17.60
  -4   5   2  472.65   17.80
   4   5  -2  487.75   17.60
   3  -5  -2  128.89    5.40
  -3   5   2  121.69    5.50
   3   5  -2  125.69    4.80
  -3   5   2  125.89    5.20
   2  -5  -2  928.41   33.20
  -2   5   2  939.11   33.10
  -2   5   2  957.10   33.10
   2   5  -2  947.61   32.60
   2   5  -2  886.51   32.60
  -1   5   2   14.50    1.60
  -1   5   2   13.70    1.30
   0   5   2  162.68    6.30
   0   5   2  161.38    6.50
   1  -5   2  431.56   16.20
   1   5   2  447.86   16.00
   2  -5   2  191.78    7.80
   2   5   2  197.78    7.60
   3  -5   2   75.29    3.80
  -3   5  -2   74.39    3.20
   3   5   2   77.69    3.70
   4  -5   2    1.80    1.70
   4   5   2    4.20    1.30
   5  -5   2   11.60    1.70
  -5  -5  -2   10.30    3.30
  -5  -5  -2    6.50    2.00
  -5  -5  -2    8.00    2.50
   5  -5   2    9.30    2.10
   5  -5   2    8.20    2.80
  -6  -5  -2   70.89    5.40
   6  -5   2   83.29    4.10
  -6  -5  -2   71.69    4.90
   6  -5   2   79.69    4.50
  -6  -5  -2   80.69    5.00
   6  -5   2   82.99    4.10
  -6  -5  -2   75.39    4.40
  -7  -5  -2   45.10    4.00
  -7  -5  -2   35.70    3.60
  -7  -5  -2   41.00    3.20
   7  -5   2   42.40    3.40
   7  -5   2   43.30    3.00
   7  -5   2   44.40    2.90
  -7  -5  -2   40.10    4.30
   8  -5   2  214.78    8.80
  -8  -5  -2  206.98    9.30
  -8  -5  -2  206.38    8.80
  -8  -5  -2  209.28    9.20
   8  -5   2  218.58    8.90
   8  -5   2  216.38    9.10
   9  -5   2   46.30    3.20
  -9  -5  -2   49.30    4.00
   9  -5   2   49.70    3.20
  -9  -5  -2   46.20    4.00
  -9  -5  -2   51.89    3.40
  -9  -5  -2   49.50    4.20
 -10  -5  -2   95.39    5.20
  10  -5   2   90.99    4.60
 -10  -5  -2   92.79    5.80
 -10  -5  -2   90.49    4.60
  10  -5   2   80.59    4.60
 -10  -5  -2   86.49    5.20
  11  -5   2   16.90    2.20
 -11  -5  -2   12.00    2.70
 -11  -5  -2   14.30    3.30
  11  -5   2   16.80    2.00
 -11   5  -2   13.80    2.60
 -12  -5  -2  267.87   10.90
  12  -5   2  261.67   10.60
 -12   5  -2  266.57   10.50
 -13  -5  -2   37.30    2.80
  13  -5   2   41.60    3.00
 -13   5  -2   40.70    2.80
  13   5   2   42.00    2.60
 -14  -5  -2   46.40    2.70
 -14   5  -2   45.50    2.40
 -14   5  -2   49.20    2.70
  14   5   2   41.30    2.90
 -15  -5  -2   88.89    3.80
 -15  -6   2   95.99    4.50
 -15  -6   2  112.69    4.80
  15   6  -2  116.59    5.50
  14  -6  -2   61.49    3.50
 -14  -6   2   58.89    3.20
 -14  -6   2   60.69    3.60
  14   6  -2   60.09    3.20
  13  -6  -2  115.49    5.60
 -13  -6   2  114.99    5.40
 -13  -6   2  121.69    5.70
  13   6  -2  116.89    5.20
 -12  -6   2    1.40    1.60
 -12  -6   2    2.20    1.40
  12  -6  -2    2.30    1.30
  12  -6  -2    2.30    0.90
 -11  -6   2    1.50    1.40
 -11  -6   2    5.50    1.70
  11  -6  -2    3.90    1.30
  11  -6  -2    5.50    1.80
 -11  -6   2    3.30    1.90
 -10  -6   2  817.72   29.90
 -10  -6   2  806.32   30.20
  10  -6  -2  821.12   29.70
 -10  -6   2  821.52   30.00
  10  -6  -2  808.82   30.30
   9  -6  -2  118.59    5.60
  -9  -6   2  120.59    6.10
  -9  -6   2  123.39    6.10
   9  -6  -2  129.59    6.00
  -9  -6   2  119.99    6.50
   8  -6  -2   13.80    3.90
   8  -6  -2   15.10    2.20
  -8  -6   2   15.30    3.70
  -8  -6   2   11.10    3.60
  -8  -6   2   15.60    5.50
  -7  -6   2   73.99    4.90
   7  -6  -2   79.99    4.10
   7  -6  -2   74.69    5.20
  -7  -6   2   75.29    4.70
  -7  -6   2   80.19    4.40
  -7  -6   2   79.19    4.50
   7  -6  -2   72.39    4.20
   6  -6  -2   44.10    3.20
   6  -6  -2   44.50    3.10
  -6  -6   2   46.50    3.80
   6  -6  -2   43.30    4.60
  -6  -6   2   50.89    3.60
  -6  -6   2   46.20    3.90
  -6  -6   2   48.70    3.40
   5  -6  -2  209.68    8.80
  -5  -6   2  221.08    9.30
   5  -6  -2  221.38    9.00
  -5  -6   2  214.48    9.30
  -5  -6   2  235.38    9.10
  -5  -6   2  212.18    9.10
   4  -6  -2    1.30    1.10
  -4  -6   2    1.10    1.60
  -4  -6   2    1.60    1.90
  -4  -6   2    0.90    1.40
  -4   6   2    1.50    1.50
   3  -6  -2 1553.84   51.99
  -3   6   2 1377.66   51.79
  -3   6   2 1457.95   51.79
   2  -6  -2   71.69    3.70
  -2   6   2   64.19    3.90
  -2   6   2   75.39    3.60
   1  -6  -2   44.60    2.90
  -1   6   2   38.10    2.90
  -1   6   2   41.00    2.60
   0  -6   2  295.47   11.20
   0   6   2  278.77   11.30
   0   6   2  297.97   11.00
   1  -6   2  213.58    8.30
   1   6   2  192.38    8.60
   1   6   2  213.18    8.20
   2  -6   2 2214.48   78.49
   2  -6   2 2212.98   78.39
  -2  -6  -2 2232.88   78.79
   2  -6   2 2232.68   78.59
   2   6   2 2230.68   78.39
   3  -6   2   11.20    1.90
   3  -6   2   16.70    2.10
   3  -6   2   16.50    2.80
  -3  -6  -2   17.40    3.60
  -3  -6  -2   10.30    3.10
  -3  -6  -2   14.70    2.80
   3   6   2   16.20    2.60
  -4  -6  -2   15.70    3.10
  -4  -6  -2   14.50    3.20
   4  -6   2   11.30    1.80
   4  -6   2   10.70    2.10
   4  -6   2   10.10    2.80
  -4  -6  -2   14.80    4.30
  -4  -6  -2   10.10    2.60
  -5  -6  -2   41.20    3.90
  -5  -6  -2   37.80    4.60
   5  -6   2   48.50    3.60
  -5  -6  -2   49.60    3.50
   5  -6   2   45.20    3.10
   5  -6   2   45.20    3.00
  -5  -6  -2   46.10    4.00
  -6  -6  -2  160.48    7.40
  -6  -6  -2  167.88    7.20
  -6  -6  -2  161.88    7.60
   6  -6   2  164.98    7.20
   6  -6   2  158.58    7.00
   6  -6   2  164.68    7.30
  -6  -6  -2  157.58    7.70
  -7  -6  -2  181.08    8.00
   7  -6   2  192.38    7.90
  -7  -6  -2  171.68    8.20
   7  -6   2  183.68    7.90
   7  -6   2  178.58    7.60
  -7  -6  -2  169.58    8.10
  -7  -6  -2  169.68    7.60
   8  -6   2   82.49    4.80
   8  -6   2   89.79    4.50
  -8  -6  -2   84.99    5.20
  -8  -6  -2   86.79    4.60
  -8  -6  -2   81.99    4.90
  -8  -6  -2   79.79    5.20
   8  -6   2   88.59    4.60
   9  -6   2   42.50    2.90
  -9  -6  -2   46.10    3.80
  -9  -6  -2   38.50    4.00
  -9  -6  -2   41.60    3.00
   9  -6   2   33.90    2.90
  -9  -6  -2   40.00    3.60
  10  -6   2   55.39    3.20
 -10  -6  -2   49.99    3.20
 -10  -6  -2   46.70    3.80
  10  -6   2   49.50    3.40
 -10  -6  -2   45.50    4.30
 -10  -6  -2   59.89    3.80
  11  -6   2  456.45   17.30
 -11  -6  -2  450.25   17.00
  12  -6   2   42.60    2.90
 -12  -6  -2   44.40    3.20
 -12   6  -2   42.00    2.90
 -13  -6  -2    0.20    1.00
  13  -6   2   -0.70    1.30
  13   6   2    1.50    0.90
 -13   6  -2   -0.80    1.10
 -14   6  -2  241.28    9.00
 -15   7   2   33.10    1.80
  15   7  -2   31.80    1.90
 -14  -7   2   25.50    2.30
  14  -7  -2   22.70    2.30
 -14  -7   2   27.30    2.10
  14   7  -2   25.50    1.80
  13  -7  -2    1.20    1.20
 -13  -7   2    2.10    1.30
 -13  -7   2    0.20    1.00
  13   7  -2    1.20    0.80
  12  -7  -2   -0.30    0.80
 -12  -7   2    0.50    1.40
 -12  -7   2    0.30    1.20
  12  -7  -2    0.80    1.10
 -12  -7   2   -0.70    1.30
  11  -7  -2   87.09    4.30
 -11  -7   2   93.59    5.00
 -11  -7   2   85.69    4.60
 -11  -7   2   88.59    4.60
  11  -7  -2   76.99    4.50
  10  -7  -2  126.69    6.40
  10  -7  -2  137.19    6.20
 -10  -7   2  145.89    6.50
 -10  -7   2  142.29    6.60
 -10  -7   2  138.09    6.80
   9  -7  -2  209.58    8.50
  -9  -7   2  206.28    9.10
  -9  -7   2  187.58    9.80
   9  -7  -2  199.88    8.90
  -9  -7   2  216.38    8.90
  -8  -7   2   42.30    3.50
  -8  -7   2   41.00    3.40
   8  -7  -2   39.90    3.10
  -8  -7   2   43.10    3.80
   8  -7  -2   34.30    2.90
   8  -7  -2   39.20    4.20
   7  -7  -2    3.80    1.40
  -7  -7   2    1.60    1.50
   7  -7  -2    3.00    1.30
  -7  -7   2    1.50    1.80
   7  -7  -2   -0.70    2.70
  -7  -7   2    1.50    1.50
  -7  -7   2    3.00    1.40
   6  -7  -2  222.88    9.40
  -6  -7   2  233.58    9.30
  -6  -7   2  225.68    9.70
  -6  -7   2  231.08    9.60
   6  -7  -2  215.68    9.10
  -6  -7   2  226.28    9.30
   6  -7  -2  201.28    9.40
  -5  -7   2  370.46   14.30
   5  -7  -2  365.76   14.10
  -5  -7   2  370.26   14.60
   5  -7  -2  355.96   14.40
  -5  -7   2  384.66   14.30
  -5  -7   2  363.16   14.60
   5  -7  -2  377.26   14.40
   4  -7  -2    0.80    1.10
   4  -7  -2   -1.70    1.40
  -4  -7   2    0.50    1.60
  -4  -7   2    0.70    1.90
  -4  -7   2    2.50    1.70
  -4  -7   2    0.00    1.40
   4  -7  -2    4.00    2.10
  -3  -7   2   16.50    3.20
  -3  -7   2   15.50    3.30
   3  -7  -2   19.20    2.70
   3  -7  -2   22.20    3.40
   3  -7  -2   19.30    2.30
  -3  -7   2   20.00    2.90
  -3  -7   2   20.00    2.60
   2  -7  -2  566.84   22.30
  -2  -7   2  608.84   22.40
  -2  -7   2  606.34   22.50
   2  -7  -2  591.94   22.10
   2  -7  -2  628.94   22.10
  -2  -7   2  613.34   22.20
  -1  -7   2   53.89    3.80
  -1  -7   2   53.49    3.20
   1  -7  -2   49.40    5.10
   1  -7  -2   54.79    3.70
   1  -7  -2   49.10    4.20
  -1  -7   2   48.10    4.40
   0  -7  -2    3.60    1.90
   0  -7   2    0.20    1.30
   0  -7  -2    0.00    2.00
   0  -7   2    1.40    2.20
   0  -7   2    0.60    1.70
   0  -7  -2    1.20    2.40
   0  -7  -2    0.80    2.20
  -1  -7  -2  281.57   11.60
  -1  -7  -2  268.37   11.40
  -1  -7  -2  281.97   11.60
  -1  -7  -2  290.47   12.00
   1  -7   2  296.87   11.50
   1  -7   2  306.37   11.40
   1  -7   2  298.07   11.30
  -2  -7  -2  299.97   12.40
   2  -7   2  309.17   12.00
  -2  -7  -2  303.97   12.10
  -2  -7  -2  296.67   12.20
   2  -7   2  300.47   11.90
   2  -7   2  301.17   11.80
  -2  -7  -2  311.87   12.10
  -3  -7  -2    1.90    1.80
  -3  -7  -2    1.30    1.70
  -3  -7  -2    2.00    2.30
  -3  -7  -2    4.10    1.50
   3  -7   2    7.10    1.60
   3  -7   2    6.40    1.90
   3  -7   2    5.00    1.50
  -4  -7  -2   44.70    4.00
  -4  -7  -2   46.80    3.80
  -4  -7  -2   55.39    4.30
  -4  -7  -2   49.40    3.60
   4  -7   2   50.79    3.60
   4  -7   2   49.10    3.30
   4  -7   2   48.80    3.20
   5  -7   2   15.50    3.30
  -5  -7  -2   11.30    3.20
   5  -7   2   11.60    2.10
  -5  -7  -2   11.50    3.60
  -5  -7  -2   16.30    2.60
  -5  -7  -2   13.20    2.80
   5  -7   2   12.00    2.10
   6  -7   2  168.68    7.20
  -6  -7  -2  158.48    7.20
   6  -7   2  166.18    7.40
  -6  -7  -2  170.48    7.90
   6  -7   2  175.48    7.50
  -6  -7  -2  161.88    7.90
  -6  -7  -2  150.98    7.60
  -7  -7  -2  115.19    6.40
  -7  -7  -2  105.59    6.20
  -7  -7  -2  126.19    6.20
   7  -7   2  123.49    5.90
  -7  -7  -2  118.89    5.70
   7  -7   2  113.19    5.60
   7  -7   2  126.29    5.90
  -8  -7  -2  124.79    5.70
  -8  -7  -2  108.79    6.40
  -8  -7  -2  130.39    6.50
   8  -7   2  118.39    5.90
  -8  -7  -2  124.59    6.80
   8  -7   2  124.99    5.80
   8  -7   2  126.29    6.00
  -9  -7  -2  295.57   11.40
  -9  -7  -2  294.67   11.20
  -9  -7  -2  282.37   12.30
   9  -7   2  265.07   11.50
   9  -7   2  280.07   11.20
  10  -7   2    4.00    1.80
 -10  -7  -2    0.10    2.30
  10  -7   2    2.90    1.20
 -10  -7  -2    3.00    1.30
  11  -7   2    4.80    1.40
 -11  -7  -2    9.50    2.40
 -11  -7  -2    4.30    1.40
  11  -7   2    6.20    1.80
  12  -7   2    2.20    1.20
 -12  -7  -2    0.20    1.10
 -12   7  -2    0.90    1.10
 -13  -7  -2  172.68    7.20
 -13   7  -2  133.89    5.90
  13   7   2  142.69    5.80
 -14  -8   2   79.79    3.70
  14   8  -2   83.09    3.50
 -13  -8   2  120.59    5.20
  13  -8  -2  120.19    5.30
  13   8  -2  119.89    5.00
 -12  -8   2    3.70    1.30
 -12  -8   2    2.60    1.20
  12  -8  -2    2.50    0.90
 -12  -8   2    2.40    1.20
  12  -8  -2    4.50    1.30
  12   8  -2    2.70    0.90
 -11  -8   2   36.10    2.90
  11  -8  -2   40.80    2.60
 -11  -8   2   41.20    3.30
  11  -8  -2   37.70    3.00
 -11  -8   2   40.00    2.90
  10  -8  -2    8.60    2.20
 -10  -8   2    6.70    2.30
 -10  -8   2    7.40    2.00
  10  -8  -2    8.50    1.70
  -9  -8   2  180.78    8.00
  -9  -8   2  167.28    7.50
   9  -8  -2  166.18    7.20
   9  -8  -2  157.38    7.60
  -9  -8   2  174.78    7.90
   8  -8  -2  216.78    9.10
   8  -8  -2  217.88    9.50
  -8  -8   2  226.08    9.40
  -8  -8   2  231.08   11.60
   8  -8  -2  218.18    9.50
  -8  -8   2  220.58    9.70
   7  -8  -2   13.80    2.90
   7  -8  -2   10.70    2.10
  -7  -8   2   16.50    3.60
   7  -8  -2   11.90    2.30
  -7  -8   2   11.90    2.70
  -7  -8   2   16.00    2.70
  -6  -8   2   18.80    2.90
   6  -8  -2   18.00    2.30
  -6  -8   2   18.80    2.70
  -6  -8   2   17.70    3.10
   6  -8  -2   16.80    3.30
  -6  -8   2   15.30    2.60
   6  -8  -2   19.60    2.60
   5  -8  -2  663.63   23.80
   5  -8  -2  632.34   23.40
  -5  -8   2  619.14   23.50
  -5  -8   2  662.73   23.70
  -5  -8   2  622.34   23.80
   5  -8  -2  613.14   23.50
  -5  -8   2  633.24   23.90
  -4  -8   2  812.42   30.90
   4  -8  -2  801.22   30.60
   4  -8  -2  896.51   30.80
  -4  -8   2  850.01   30.90
  -4  -8   2  818.42   30.60
  -4  -8   2  860.81   30.70
   3  -8  -2   70.59    4.60
  -3  -8   2   77.09    4.70
  -3  -8   2   74.19    4.30
   3  -8  -2   76.59    4.20
   3  -8  -2   81.99    4.30
  -3  -8   2   63.99    6.40
   2  -8  -2 1339.77   48.50
  -2  -8   2 1348.47   48.70
  -2  -8   2 1385.16   48.50
  -2  -8   2 1353.46   48.70
   2  -8  -2 1354.76   48.40
  -1  -8   2  335.57   13.00
  -1  -8   2  315.47   13.00
   1  -8  -2  325.07   13.00
   1  -8  -2  325.77   13.30
   1  -8  -2  329.37   12.80
  -1  -8   2  337.47   12.80
   0  -8  -2    5.40    2.40
   0  -8  -2    3.10    2.10
   0  -8   2    3.90    1.30
   0  -8  -2    2.60    1.70
   0  -8  -2    4.50    1.80
   0  -8   2    3.50    2.20
   0  -8   2    3.60    1.60
  -1  -8  -2  610.24   23.40
   1  -8   2  634.94   23.00
  -1  -8  -2  612.34   23.20
  -1  -8  -2  617.64   23.30
  -1  -8  -2  620.54   23.00
   1  -8   2  648.54   23.10
  -2  -8  -2   38.80    3.60
   2  -8   2   30.90    3.90
   2  -8   2   30.70    2.60
   2  -8   2   39.10    3.20
  -2  -8  -2   28.30    3.50
   3  -8   2    1.80    1.50
   3  -8   2    3.00    1.10
  -3  -8  -2    2.90    1.70
  -3  -8  -2   -0.20    2.00
  -3  -8  -2    6.00    1.80
   3  -8   2    1.00    1.30
  -3  -8  -2    5.10    1.90
   4  -8   2  145.39    6.30
  -4  -8  -2  142.09    6.50
  -4  -8  -2  134.79    6.80
   4  -8   2  134.59    6.50
  -4  -8  -2  140.09    6.90
   4  -8   2  141.09    6.60
  -4  -8  -2  138.79    6.80
   5  -8   2    8.20    2.40
  -5  -8  -2    1.70    1.60
   5  -8   2    3.00    1.40
  -5  -8  -2    4.30    1.40
  -5  -8  -2    3.50    1.90
   5  -8   2    2.40    1.20
  -5  -8  -2    3.20    2.10
   6  -8   2  252.97   10.80
  -6  -8  -2  202.88    9.30
  -6  -8  -2  218.48    9.10
  -6  -8  -2  226.38    9.50
   6  -8   2  202.48    9.30
   6  -8   2  221.08    9.30
  -6  -8  -2  212.58    9.70
  -7  -8  -2  345.37   13.00
   7  -8   2  330.67   13.20
  -7  -8  -2  344.27   13.30
   7  -8   2  328.17   13.00
  -7  -8  -2  329.37   13.50
   7  -8   2  315.17   13.30
  -8  -8  -2  167.48    7.20
   8  -8   2  159.48    7.60
   8  -8   2  175.18    7.60
  -8  -8  -2  178.08    7.50
  -8  -8  -2  172.08    7.90
   8  -8   2  171.88    7.30
  -9  -8  -2   13.30    2.30
  -9  -8  -2   14.00    1.80
   9  -8   2   18.00    2.30
   9  -8   2   14.80    1.80
  -9  -8  -2   17.80    2.70
  10  -8   2  234.38    9.30
 -10  -8  -2  237.28    9.70
 -10  -8  -2  231.58    9.30
  10  -8   2  239.18    9.60
  11  -8   2    2.40    1.20
 -11  -8  -2    2.70    1.20
 -11  -8  -2    1.80    1.10
  11  -8   2    1.70    0.70
 -11   8  -2    2.80    1.20
 -12  -8  -2   86.89    4.00
 -12   8  -2   87.19    3.90
 -13  -9   2    8.10    1.60
  13   9  -2    7.70    1.20
 -12  -9   2    4.20    1.10
 -12  -9   2    1.30    1.10
  12  -9  -2    0.50    1.30
  12   9  -2    1.30    0.70
  11  -9  -2  190.28    7.80
 -11  -9   2  180.98    7.50
  11  -9  -2  188.18    7.40
 -11  -9   2  189.38    9.10
 -11  -9   2  182.58    7.50
  11   9  -2  188.28    7.40
  10  -9  -2  125.79    5.80
 -10  -9   2  118.19    5.70
 -10  -9   2  124.49    5.50
  10  -9  -2  118.59    5.30
 -10  -9   2  120.49    5.50
  -9  -9   2   26.80    2.70
  -9  -9   2   26.30    2.80
   9  -9  -2   25.90    2.20
   9  -9  -2   27.30    2.80
  -9  -9   2   23.40    3.00
   8  -9  -2   78.59    4.70
  -8  -9   2   83.49    4.60
  -8  -9   2   83.19    4.90
  -8  -9   2   85.99    4.60
   8  -9  -2   89.89    4.30
  -7  -9   2   -0.20    1.30
   7  -9  -2   -0.10    1.80
  -7  -9   2    1.30    1.20
   7  -9  -2   -0.50    1.10
   7  -9  -2    1.20    1.40
  -6  -9   2    2.20    1.60
   6  -9  -2    0.90    1.60
   6  -9  -2    1.30    1.70
  -6  -9   2    1.70    1.40
   6  -9  -2    0.80    1.20
  -6  -9   2    2.30    1.50
  -5  -9   2   18.80    2.70
  -5  -9   2   20.80    3.00
  -5  -9   2   26.50    3.40
   5  -9  -2   24.20    2.50
   5  -9  -2   19.80    3.10
   5  -9  -2   21.00    2.90
  -4  -9   2  158.18    7.50
   4  -9  -2  174.88    7.80
  -4  -9   2  158.48    7.60
   4  -9  -2  158.58    7.40
  -4  -9   2  166.38    7.30
   4  -9  -2  168.28    7.20
  -3  -9   2   95.19    4.90
  -3  -9   2   98.19    5.30
  -3  -9   2   91.59    5.30
   3  -9  -2   96.39    5.00
   3  -9  -2   98.49    5.20
  -2  -9   2  172.18    7.90
  -2  -9   2  176.08    7.60
  -2  -9   2  175.28    7.90
   2  -9  -2  177.28    7.50
   2  -9  -2  165.08    7.60
   1  -9  -2   47.60    3.30
   1  -9  -2   42.70    3.60
  -1  -9   2   40.30    3.40
  -1  -9   2   40.50    3.90
  -1  -9   2   40.80    3.10
   1  -9  -2   37.30    4.10
   0  -9  -2   96.59    5.00
   0  -9  -2   92.39    5.20
   0  -9   2   94.69    5.60
   0  -9   2   98.19    5.10
   0  -9   2   94.39    4.80
   0  -9  -2   96.99    5.70
  -1  -9  -2   23.10    3.30
   1  -9   2   20.10    2.60
  -1  -9  -2   19.10    3.90
   1  -9   2   19.40    2.20
  -1  -9  -2   18.00    3.10
  -1  -9  -2   23.50    3.10
  -2  -9  -2  421.86   16.20
   2  -9   2  415.96   15.90
  -2  -9  -2  403.76   16.20
   2  -9   2  429.26   16.10
  -2  -9  -2  416.76   16.00
  -2  -9  -2  401.66   15.90
   3  -9   2   39.20    3.80
  -3  -9  -2   42.50    3.70
  -3  -9  -2   38.90    3.70
  -3  -9  -2   49.70    3.60
  -3  -9  -2   43.70    3.90
   3  -9   2   44.60    3.40
   3  -9   2   41.10    3.00
  -4  -9  -2   12.80    4.10
   4  -9   2    8.80    2.70
   4  -9   2    9.50    2.30
   4  -9   2   11.20    2.00
  -4  -9  -2   14.20    2.60
  -4  -9  -2   15.30    4.40
  -4  -9  -2   17.20    3.40
  -5  -9  -2  132.39    7.10
   5  -9   2  139.69    6.90
  -5  -9  -2  155.68    7.10
   5  -9   2  154.78    6.80
  -5  -9  -2  148.49    6.60
   5  -9   2  149.09    6.60
  -5  -9  -2  156.18    7.20
  -6  -9  -2  103.59    5.30
   6  -9   2  100.29    5.00
   6  -9   2  108.19    5.20
  -6  -9  -2  105.39    5.60
   6  -9   2   98.09    5.40
  -6  -9  -2  103.39    5.00
  -7  -9  -2   18.30    2.80
   7  -9   2   13.10    2.40
  -7  -9  -2   19.00    2.30
  -7  -9  -2   15.70    2.50
   7  -9   2   14.30    2.00
  -8  -9  -2   79.49    4.00
  -8  -9  -2   80.09    4.20
  -8  -9  -2   80.39    4.60
   8  -9   2   81.99    4.10
   8  -9   2   81.79    4.40
  -9  -9  -2  101.89    4.80
  -9  -9  -2  102.89    5.10
   9  -9   2  107.99    5.00
   9  -9   2   98.29    4.60
  10  -9   2   39.90    2.30
 -10  -9  -2   38.20    2.80
  10  -9   2   38.20    2.70
 -10  -9  -2   40.20    2.50
 -11  -9  -2    2.40    1.50
 -11  -9  -2    1.60    1.10
 -11   9  -2    4.70    1.30
 -11 -10   2   10.10    1.70
 -11 -10   2   12.40    2.00
  11  10  -2    8.70    1.40
 -10 -10   2   12.30    2.40
 -10 -10   2    9.20    1.80
 -10 -10   2   12.00    1.90
  10 -10  -2   11.40    2.40
  10 -10  -2    7.80    1.30
  10  10  -2   12.40    1.60
  -9 -10   2   42.30    2.70
   9 -10  -2   37.80    3.10
  -9 -10   2   38.00    2.90
   9 -10  -2   40.70    2.50
  -9 -10   2   40.60    2.80
   8 -10  -2   54.19    4.30
  -8 -10   2   57.89    3.50
  -8 -10   2   58.29    4.70
  -8 -10   2   57.99    3.50
   8 -10  -2   59.19    3.10
   7 -10  -2   16.00    3.00
   7 -10  -2   10.80    1.90
  -7 -10   2   14.40    2.30
  -7 -10   2   15.30    2.40
  -7 -10   2   13.60    2.30
  -6 -10   2    8.00    2.40
   6 -10  -2    3.20    2.00
  -6 -10   2    3.30    1.70
  -6 -10   2    3.80    1.30
   6 -10  -2    4.40    1.70
   6 -10  -2    2.50    1.80
   5 -10  -2   59.39    4.50
   5 -10  -2   61.09    5.60
  -5 -10   2   66.99    4.10
   5 -10  -2   63.59    3.60
  -5 -10   2   67.09    4.10
  -5 -10   2   67.19    4.00
  -4 -10   2  150.98    7.10
   4 -10  -2  152.08    6.80
   4 -10  -2  152.98    6.90
  -4 -10   2  159.28    7.00
  -4 -10   2  158.08    7.20
  -3 -10   2  620.84   23.40
  -3 -10   2  599.64   23.20
   3 -10  -2  616.74   23.00
   3 -10  -2  631.74   23.00
  -3 -10   2  638.84   23.10
  -2 -10   2  229.48    9.60
   2 -10  -2  225.38    9.30
   2 -10  -2  227.68    9.50
  -2 -10   2  217.28    9.60
  -2 -10   2  236.38    9.40
   1 -10  -2    3.90    1.50
   1 -10  -2    2.50    1.50
  -1 -10   2    1.60    1.30
   1 -10  -2    1.40    2.10
  -1 -10   2    2.10    1.30
  -1 -10   2   -1.20    1.70
   0 -10   2   -0.50    1.00
   0 -10  -2   -3.50    1.80
   0 -10   2    0.80    1.20
   0 -10  -2    1.10    1.50
   0 -10  -2   -2.70    1.50
  -1 -10  -2   89.29    5.20
  -1 -10  -2   84.59    4.90
   1 -10   2   87.49    4.60
   1 -10   2   87.79    4.80
  -1 -10  -2   96.19    5.00
  -2 -10  -2  181.98    8.20
  -2 -10  -2  192.08    8.50
   2 -10   2  193.98    8.30
  -2 -10  -2  182.18    8.20
  -2 -10  -2  202.78    8.40
   2 -10   2  190.18    8.60
  -3 -10  -2   79.39    4.90
   3 -10   2   83.19    4.40
  -3 -10  -2   82.29    4.70
   3 -10   2   77.19    4.20
  -3 -10  -2   80.49    4.70
  -3 -10  -2   75.59    4.50
  -4 -10  -2    1.10    1.80
  -4 -10  -2   -0.60    1.40
   4 -10   2    3.20    1.30
   4 -10   2   -0.50    2.10
   4 -10   2    2.40    1.20
  -4 -10  -2    1.30    1.40
   5 -10   2    2.00    1.20
  -5 -10  -2    2.10    1.80
   5 -10   2    2.50    1.90
  -5 -10  -2    1.30    1.40
  -5 -10  -2    2.90    1.20
  -6 -10  -2  123.69    5.60
   6 -10   2  118.89    5.50
   6 -10   2  115.69    5.80
   6 -10   2  117.29    5.30
  -6 -10  -2  116.19    5.30
  -6 -10  -2  112.49    5.70
   7 -10   2    0.20    1.50
   7 -10   2    1.20    1.10
  -7 -10  -2   -0.90    1.30
  -7 -10  -2    0.50    1.00
   7 -10   2    0.80    0.80
   8 -10   2   26.80    2.20
   8 -10   2   35.80    2.90
  -8 -10  -2   28.40    2.30
  -8 -10  -2   30.00    2.50
   9 -10   2   99.49    5.00
   9 -10   2   85.49    3.80
  -9 -10  -2   83.29    4.10
  -9 -10  -2   80.29    3.90
  10 -10   2    2.80    0.90
 -10 -10  -2    2.30    0.90
 -10 -10  -2    0.50    0.90
 -10 -11   2    4.30    1.40
  -9 -11   2   38.90    2.60
  -9 -11   2   42.30    2.60
   9 -11  -2   45.60    2.30
   9  11  -2   47.70    2.70
  -8 -11   2   11.60    1.80
  -8 -11   2   12.30    1.90
  -8 -11   2    9.10    1.70
   8 -11  -2   12.10    1.60
   8  11  -2   14.70    2.30
  -7 -11   2   38.30    2.70
   7 -11  -2   43.50    2.50
  -7 -11   2   39.30    2.80
  -7 -11   2   42.00    2.80
  -6 -11   2   23.20    2.50
   6 -11  -2   25.70    2.20
  -6 -11   2   23.60    2.40
  -6 -11   2   27.90    2.40
   5 -11  -2   43.60    3.50
  -5 -11   2   41.10    3.10
   5 -11  -2   40.70    2.80
  -5 -11   2   37.10    2.80
  -5 -11   2   41.40    3.00
   4 -11  -2   92.59    4.60
  -4 -11   2   90.19    4.70
   4 -11  -2   89.29    4.80
  -4 -11   2   92.69    4.60
  -4 -11   2  101.59    4.80
   3 -11  -2   39.00    3.10
  -3 -11   2   36.90    2.70
  -3 -11   2   32.20    3.10
   3 -11  -2   38.10    2.80
  -3 -11   2   31.20    2.90
  -2 -11   2    5.70    2.00
   2 -11  -2    7.00    1.60
   2 -11  -2    8.60    2.20
  -2 -11   2    6.70    1.80
  -2 -11   2    8.60    2.70
  -1 -11   2    1.40    1.00
  -1 -11   2    1.70    1.30
   1 -11  -2    3.90    1.40
   1 -11  -2    1.50    1.50
   0 -11   2   -0.90    1.00
   0 -11   2    0.90    1.00
   0 -11  -2    1.60    1.70
   0 -11  -2    1.80    1.40
   0 -11  -2   -1.90    1.50
   1 -11   2   10.60    1.80
  -1 -11  -2    9.80    2.30
   1 -11   2    8.30    2.00
  -1 -11  -2    8.10    2.70
  -1 -11  -2    9.40    1.90
  -2 -11  -2   30.80    2.90
  -2 -11  -2   31.80    2.90
   2 -11   2   26.90    2.50
   2 -11   2   29.30    2.30
  -3 -11  -2    1.50    1.20
   3 -11   2   -0.60    0.90
  -3 -11  -2    2.50    1.40
   3 -11   2    1.60    1.10
   4 -11   2   10.50    1.90
  -4 -11  -2    8.40    2.30
   4 -11   2    9.60    1.50
  -4 -11  -2    6.60    2.00
   5 -11   2    3.40    1.10
  -5 -11  -2    3.30    1.10
  -5 -11  -2    2.50    1.30
   5 -11   2    6.10    1.40
   6 -11   2   62.99    3.40
  -6 -11  -2   65.29    3.40
   6 -11   2   69.29    3.30
  -6 -11  -2   63.29    3.60
  -7 -11  -2   -0.50    1.00
   7 -11   2    0.40    0.60
  -7 -11  -2   -0.10    0.80
  -8 -11  -2  139.79    5.80
   8 -11   2  140.89    5.60
  -8 -11  -2  149.69    5.80
  -8 -12   2   16.50    1.60
  -7 -12   2   12.40    3.10
   6 -12  -2  122.59    4.90
  -6 -12   2  113.89    5.00
  -6 -12   2  111.89    4.90
  -5 -12   2   19.10    2.10
  -5 -12   2   17.40    1.90
   5 -12  -2   18.20    2.00
   4 -12  -2  174.58    7.10
  -4 -12   2  173.18    7.10
  -4 -12   2  178.78    7.30
   3 -12  -2  113.19    5.40
  -3 -12   2  114.79    5.80
  -3 -12   2  126.79    5.30
   3 -12  -2  124.69    5.60
  -2 -12   2    3.80    1.20
  -2 -12   2    1.20    1.00
   2 -12  -2    8.90    2.50
   2 -12  -2    2.50    1.90
  -1 -12   2  111.09    5.10
   1 -12  -2  111.69    5.10
  -1 -12   2  111.69    5.00
   0 -12   2   36.50    2.50
   0 -12  -2   33.70    2.70
   0 -12   2   32.30    2.30
   1 -12   2   33.20    2.40
   1 -12   2   27.40    2.20
  -1 -12  -2   34.00    3.80
  -1 -12  -2   29.20    2.60
  -2 -12  -2    1.00    1.20
  -2 -12  -2    2.90    1.30
   2 -12   2    1.10    0.80
   2 -12   2    2.30    1.00
  -3 -12  -2   49.99    3.10
   3 -12   2   58.49    2.90
   3 -12   2   55.59    3.00
  -3 -12  -2   53.29    3.20
  -4 -12  -2    8.70    2.00
   4 -12   2    4.20    1.40
   4 -12   2    6.90    1.30
   5 -12   2    4.50    1.20
   5 -12   2    3.00    1.10
  -5 -12  -2    2.60    1.00
  -5 -12  -2    7.10    1.70
   6 -12   2    0.70    0.60
  -6 -12  -2    1.90    0.90
  -6 -12  -2    0.00    1.10
  -4 -13   2   50.29    2.60
  -3 -13   2   46.90    2.50
  -2 -13   2    2.50    0.90
  -2 -13   2    1.00    1.00
  -1 -13   2   14.00    1.60
  -1 -13   2   17.20    1.80
   0 -13   2    4.70    1.40
   0 -13   2    1.80    0.90
   1 -13   2  137.99    5.40
   1 -13   2  136.19    5.50
   2 -13   2   10.40    1.70
   2 -13   2   11.20    1.40
 -18   0   3   -1.30    0.70
 -17   0   3   -0.20    0.80
 -16   0   3   -0.40    0.80
 -15   0   3   -2.10    1.60
 -14   0   3   -2.00    1.10
 -14   0   3    0.20    2.30
  13   0  -3   10.90    3.30
 -13   0   3    0.90    1.10
 -13   0   3   -0.90    2.30
 -12   0   3    1.90    1.30
  11   0  -3    2.30    1.90
 -11   0   3    0.20    2.40
  10   0  -3    3.50    1.90
  10   0  -3    2.10    1.60
   9   0  -3   -0.60    1.40
   8   0  -3    2.50    1.10
   8   0  -3    1.40    1.20
   7   0  -3   -0.20    0.70
  -7   0   3    0.70    0.80
   6   0  -3    2.30    0.70
   5   0  -3    0.20    0.30
  -5   0   3    0.00    0.40
  -4   0   3   -0.20    0.20
   4   0  -3    0.00    0.30
  -3   0   3    0.10    0.20
   3   0  -3    0.20    0.20
   2   0  -3    0.10    0.20
  -2   0   3    0.10    0.20
  -1   0   3    2.60    0.40
   0   0   3    0.40    0.20
   0   0  -3    0.00    0.20
  -1   0  -3    0.40    0.20
   1   0   3   -0.20    0.20
   2   0   3    0.20    0.20
  -2   0  -3    0.10    0.30
  -4   0  -3    0.30    0.60
   4   0   3    0.60    0.50
   5   0   3    1.20    1.00
  -5   0  -3    0.20    0.90
   5   0   3    0.10    0.50
   6   0   3    0.70    1.10
   6   0   3    0.60    0.90
  -7   0  -3    2.20    1.70
   7   0   3   -0.60    1.20
  -8   0  -3    0.80    1.40
  -9   0  -3   -1.30    1.50
 -10   0  -3    1.00    1.40
 -11   0  -3   -0.80    1.40
 -11   0  -3   -1.30    1.50
 -12   0  -3   -0.90    1.20
 -12   0  -3    1.10    1.40
 -13   0  -3    0.70    1.10
 -13   0  -3    0.70    1.30
 -14   0  -3   -0.20    1.50
 -14   0  -3    0.60    1.10
 -15   0  -3    1.10    1.20
 -17  -1   3   30.20    1.90
 -17   1   3   28.00    1.90
 -16  -1   3    1.60    0.90
 -15  -1   3   16.30    2.00
 -15  -1   3   14.20    3.60
 -15   1   3   18.50    2.00
 -14  -1   3  102.39    5.70
 -14  -1   3   94.69    4.90
 -14   1   3  102.19    4.90
  14   1  -3  100.59    5.20
 -13  -1   3    4.30    2.30
 -13  -1   3   -0.30    1.20
  13   1  -3    0.90    1.40
 -13   1   3    0.60    2.50
 -12  -1   3    0.80    2.40
  12  -1  -3   -0.70    1.70
 -12  -1   3    3.40    1.30
  12   1  -3    2.50    1.50
 -11  -1   3  271.07   10.20
  11  -1  -3  266.37   10.20
 -11  -1   3  243.28   10.60
  11   1  -3  252.07   10.10
 -11   1   3  211.88   13.10
  10  -1  -3   41.50    5.00
 -10  -1   3   44.10    3.20
 -10  -1   3   41.30    4.80
  10  -1  -3   39.30    2.80
  10   1  -3   37.90    3.50
   9  -1  -3  332.97   12.70
   8  -1  -3   60.69    3.70
   8  -1  -3   63.09    3.40
   8   1  -3   66.29    3.60
  -7  -1   3   19.40    2.00
   7  -1  -3   20.70    1.90
   7  -1  -3   23.60    1.90
  -7   1   3   20.70    2.00
   7   1  -3   23.40    1.90
   6  -1  -3    5.00    1.10
   6   1  -3    5.10    1.10
  -6   1   3    7.60    1.10
  -5  -1   3    6.50    0.90
   5  -1  -3    5.40    0.90
   5   1  -3    5.70    0.80
  -5   1   3    5.00    0.80
   4  -1  -3  937.01   33.60
  -4  -1   3  981.40   33.50
   4   1  -3  949.01   33.50
  -4   1   3  939.11   33.50
   3  -1  -3  367.36   13.80
  -3  -1   3  410.26   13.70
  -3   1   3  383.96   13.80
   3   1  -3  381.06   13.70
  -2  -1   3    6.90    0.50
   2   1  -3    6.10    0.50
  -2   1   3    6.40    0.60
  -1  -1   3 4306.57  148.99
  -1  -1   3 4429.96  148.99
  -1   1   3 4048.50  149.49
   0  -1   3 1910.21   68.19
   0   1   3 1983.00   68.69
   1  -1   3  905.11   31.40
  -1  -1  -3  897.81   31.50
   1   1   3  814.12   31.50
  -1   1  -3  961.80   31.40
  -2  -1  -3  744.13   26.40
   2  -1   3  735.13   26.20
   2   1   3  721.13   26.30
  -2   1  -3  772.22   26.20
   3  -1   3 1072.29   38.70
  -3  -1  -3 1109.29   38.80
  -3   1  -3 1128.69   38.70
   3   1   3 1079.09   38.90
  -4  -1  -3  416.26   15.30
   4  -1   3  414.86   15.10
   4  -1   3  402.26   15.10
   4   1   3  430.56   15.20
  -4   1  -3  414.46   15.20
   5  -1   3  516.75   19.20
  -5  -1  -3  471.95   19.50
   5  -1   3  577.04   19.30
   5   1   3  581.24   19.40
  -5   1  -3  500.65   19.30
   6  -1   3   10.10    1.90
   6  -1   3    9.80    1.60
   7  -1   3   73.39    3.70
  -7  -1  -3   70.49    4.40
   8  -1   3  129.99    5.80
   8  -1   3  130.49    5.70
  -8  -1  -3  130.89    6.10
  -8   1  -3  121.19    6.00
  -9  -1  -3  134.19    6.20
  -9  -1  -3  121.59    6.10
   9  -1   3  128.99    5.80
  -9   1  -3  130.19    6.10
 -10  -1  -3    7.70    2.50
  10  -1   3    9.70    2.40
 -10  -1  -3   17.00    2.90
 -10   1  -3   11.20    2.60
 -11  -1  -3   43.90    3.90
 -11  -1  -3   46.70    3.60
 -11   1  -3   50.09    3.60
 -12  -1  -3   54.09    3.60
 -12  -1  -3   54.89    3.60
 -12   1  -3   54.09    3.50
 -12   1  -3   51.39    3.40
 -13  -1  -3    2.60    1.50
 -13  -1  -3    0.20    1.20
 -13   1  -3    1.30    1.20
 -13   1  -3    2.50    1.10
 -14  -1  -3   24.30    2.30
 -14   1  -3   23.70    2.20
 -14   1  -3   21.70    2.30
 -15  -1  -3   84.89    4.90
 -15   1  -3   70.99    3.60
 -17  -2   3  188.28    7.50
 -17   2   3  203.28    7.60
 -16  -2   3    0.50    0.90
 -16   2   3    1.60    0.80
 -15  -2   3   96.39    4.80
 -15  -2   3  103.69    5.50
  15   2  -3  105.49    4.90
 -15   2   3  102.79    4.80
 -14  -2   3  412.16   15.50
 -14  -2   3  396.56   15.70
  14   2  -3  409.96   15.40
 -13  -2   3   43.80    4.20
  13  -2  -3   44.40    3.40
 -13  -2   3   45.30    3.20
  13   2  -3   44.80    3.30
 -12  -2   3   13.80    3.70
 -12  -2   3    9.90    2.20
  12   2  -3   13.00    2.50
  11  -2  -3   29.00    2.50
 -11  -2   3   22.60    2.70
 -11  -2   3   19.70    4.00
 -10  -2   3  296.17   13.10
 -10  -2   3  330.87   12.70
  10  -2  -3  341.77   12.60
  10  -2  -3  330.57   12.50
   9  -2  -3   69.69    3.80
   9  -2  -3   74.89    3.70
  -9  -2   3   68.89    4.00
   8  -2  -3   77.19    4.30
   8  -2  -3   76.89    3.80
   8   2  -3   74.99    4.10
   7  -2  -3  962.10   35.00
  -7  -2   3  992.40   35.10
   7  -2  -3  987.90   35.20
   7   2  -3  977.80   35.00
   6  -2  -3   62.49    3.20
  -6  -2   3   64.99    3.10
   6  -2  -3   65.79    3.20
   6   2  -3   64.09    3.00
  -6   2   3   63.99    3.10
   5  -2  -3  674.13   24.30
  -5  -2   3  709.23   24.30
   5   2  -3  658.13   24.20
  -4  -2   3 1005.40   32.60
   4  -2  -3  825.72   33.00
   4   2  -3  897.31   32.50
  -4   2   3  969.80   32.70
   3  -2  -3 8132.09  295.77
  -3  -2   3 8474.95  294.67
   3   2  -3 8330.87  294.37
  -3   2   3 8770.92  295.87
  -2  -2   3 5489.15  191.58
  -2   2   3 5270.57  192.28
   2   2  -3 5692.83  191.48
  -1   2   3  327.57   11.70
  -1   2   3  321.47   11.80
   0   2   3 2603.24   91.99
  -1  -2  -3  247.68    9.30
   1  -2   3  247.48    9.00
  -1   2  -3  262.67    9.00
   1   2   3  249.88    9.20
  -2  -2  -3    3.20    0.80
   2  -2   3    2.70    0.60
  -2   2  -3    3.10    0.50
   2   2   3    2.80    0.60
   3  -2   3 1039.90   36.70
   3  -2   3 1016.50   36.80
  -3  -2  -3 1078.99   37.00
  -3   2  -3 1091.59   36.70
   3   2   3  976.90   36.80
   4  -2   3  172.78    6.80
  -4  -2  -3  171.68    7.10
   4  -2   3  181.18    6.70
   4   2   3  165.68    6.80
  -4   2  -3  168.58    6.70
   5  -2   3   63.49    3.00
   5  -2   3   59.79    3.00
  -5   2  -3   51.49    3.20
   5   2   3   55.29    3.10
   6  -2   3  178.38    7.20
   6  -2   3  186.88    7.50
   6   2   3  172.48    7.60
  -7  -2  -3   80.79    6.90
   7  -2   3   64.49    3.90
   7  -2   3   72.29    3.60
  -7  -2  -3   66.39    4.20
   8  -2   3   16.40    2.40
  -8  -2  -3   11.40    3.30
  -8  -2  -3   12.80    3.70
  -8  -2  -3    9.90    2.60
   8  -2   3    9.90    1.80
  -9  -2  -3  510.05   19.30
   9  -2   3  511.25   19.10
  -9  -2  -3  521.65   19.50
   9  -2   3  542.05   19.30
  -9  -2  -3  489.95   19.10
 -10  -2  -3  210.48    9.00
 -10  -2  -3  212.58    9.10
  10  -2   3  223.58    8.90
 -10   2  -3  212.98    9.10
  11  -2   3  339.87   13.50
 -11  -2  -3  339.67   13.90
 -11  -2  -3  354.86   13.50
 -11   2  -3  360.66   14.60
 -12  -2  -3  179.78    7.80
 -12   2  -3  176.98    7.80
 -13  -2  -3    7.30    2.10
 -13   2  -3    5.60    1.30
 -13   2  -3    5.10    1.20
 -14  -2  -3   83.79    4.20
 -14   2  -3   85.49    4.50
 -14   2  -3   79.19    3.80
 -15  -2  -3   44.30    2.60
 -15   2  -3   47.00    2.60
 -17   3   3   36.80    2.10
 -16  -3   3    1.30    0.90
 -16   3   3    4.60    1.30
  16   3  -3    0.30    1.40
 -15  -3   3   34.70    3.70
 -15  -3   3   34.90    2.60
 -15   3   3   41.00    3.00
  15   3  -3   40.90    2.70
  14  -3  -3   93.09    5.10
 -14  -3   3  107.79    5.50
 -14  -3   3   98.99    4.90
  14   3  -3  104.89    4.90
  13  -3  -3    1.20    1.50
 -13  -3   3    2.90    2.00
 -13  -3   3    2.40    1.50
  13   3  -3   -0.40    1.10
  12  -3  -3  508.15   18.50
 -12  -3   3  476.15   18.40
 -12  -3   3  487.35   18.70
  12   3  -3  475.95   18.30
  11  -3  -3   10.30    2.00
  11  -3  -3   16.30    2.10
 -11  -3   3   11.30    3.90
 -11  -3   3   10.30    2.40
  10  -3  -3  190.68    8.10
  10  -3  -3  191.98    7.90
 -10  -3   3  183.68    8.80
 -10  -3   3  200.88    8.20
   9  -3  -3   83.69    4.30
   9  -3  -3   83.99    4.30
  -9  -3   3   85.39    4.60
  -9  -3   3   83.59    5.70
   8  -3  -3  159.38    6.80
   8  -3  -3  169.38    8.10
   8  -3  -3  159.88    7.40
  -8  -3   3  159.08    7.00
   8   3  -3  156.78    7.00
   7  -3  -3  238.28    9.20
  -7  -3   3  217.88    9.30
   7   3  -3  242.48    9.10
   6  -3  -3  373.46   14.40
  -6  -3   3  391.96   14.40
   6  -3  -3  415.16   14.50
   6   3  -3  386.66   14.30
  -6   3   3  365.56   14.30
   5  -3  -3  848.42   30.50
   5  -3  -3  857.51   30.40
  -5  -3   3  865.31   30.30
   5   3  -3  848.52   30.20
  -5   3   3  838.42   30.40
   4  -3  -3    1.00    0.90
  -4  -3   3    1.80    0.50
   4  -3  -3    3.10    0.90
   4   3  -3    2.90    0.60
  -4   3   3    3.00    0.70
  -3  -3   3  420.26   14.00
  -3   3   3  376.06   14.30
   3   3  -3  388.96   14.00
  -1   3   3  150.98    5.80
  -1   3   3  151.88    5.80
   0   3   3 1514.35   53.29
   1   3   3  113.59    4.50
   2  -3   3    8.40    1.40
  -2  -3  -3   10.40    1.30
   2  -3   3    9.70    0.70
   2   3   3    9.50    1.00
  -2   3  -3    9.50    0.70
   3  -3   3    7.10    1.40
  -3  -3  -3    9.90    1.50
   3  -3   3    7.60    1.00
   3   3   3    9.20    1.10
  -3   3  -3    7.80    1.00
   4  -3   3 1524.65   52.69
   4  -3   3 1422.46   52.39
  -4   3  -3 1513.45   52.39
   4   3   3 1494.55   52.69
   5  -3   3   44.50    2.50
   5  -3   3   37.00    2.70
   5   3   3   41.40    2.90
  -5   3  -3   35.70    2.80
   6  -3   3  106.49    6.50
   6  -3   3   86.29    5.00
   6  -3   3   94.59    5.00
  -6  -3  -3   90.49    5.20
   6  -3   3   95.59    4.40
  -6  -3  -3  106.19    6.30
   7  -3   3  236.88    9.60
  -7  -3  -3  242.48   10.00
  -7  -3  -3  222.38   10.30
  -7  -3  -3  229.58    9.60
   7  -3   3  254.67    9.50
  -8  -3  -3   14.00    4.60
   8  -3   3   10.20    1.80
  -8  -3  -3   14.40    2.70
   8  -3   3   10.20    2.10
  -8  -3  -3   11.20    2.90
  -8  -3  -3    2.30    3.00
  -9  -3  -3   19.40    2.90
   9  -3   3   27.80    2.40
   9  -3   3   21.20    2.50
  -9  -3  -3   22.60    3.10
 -10  -3  -3   26.10    3.00
 -10  -3  -3   28.10    3.80
  10  -3   3   27.00    2.50
  10  -3   3   19.60    2.40
 -10   3  -3   27.90    3.00
 -11  -3  -3    6.20    2.00
  11  -3   3    8.10    2.10
 -11  -3  -3    7.00    2.50
 -11   3  -3   12.90    2.40
 -12  -3  -3   85.59    4.50
  12  -3   3   69.49    4.40
 -12   3  -3   77.19    4.20
 -13  -3  -3   11.70    2.00
 -13   3  -3    9.70    2.00
 -14  -3  -3   85.79    4.20
 -14   3  -3   84.29    3.90
 -14   3  -3   89.89    4.10
 -15  -3  -3  122.99    5.00
 -15   3  -3  119.89    4.90
 -17  -4   3    0.10    0.90
 -17   4   3    1.20    0.70
 -16  -4   3  113.09    4.90
 -16   4   3  116.59    4.90
  16   4  -3  119.19    5.10
 -15  -4   3    0.70    0.90
  15  -4  -3    5.30    1.90
 -15  -4   3    2.60    1.70
  15   4  -3    1.20    1.00
  14  -4  -3   31.40    2.90
 -14  -4   3   30.40    2.90
 -14  -4   3   30.40    3.50
  14   4  -3   36.40    2.60
 -13  -4   3  509.75   19.10
 -13  -4   3  517.25   18.90
  13  -4  -3  475.05   18.90
  13   4  -3  498.05   18.70
 -12  -4   3   38.00    3.20
  12  -4  -3   41.80    3.00
 -12  -4   3   46.30    4.00
  11  -4  -3  119.99    5.50
  11  -4  -3  123.19    5.80
 -11  -4   3  127.09    6.50
 -11  -4   3  104.19    6.30
 -11  -4   3  123.89    5.90
 -10  -4   3    4.00    2.20
 -10  -4   3    4.70    2.00
  10  -4  -3    6.60    1.90
  10  -4  -3    5.50    1.40
 -10  -4   3    7.60    2.40
  -9  -4   3   12.40    3.60
  -9  -4   3   12.70    2.60
   9  -4  -3   13.10    1.90
  -9  -4   3    8.80    2.50
   8  -4  -3  669.83   24.50
  -8  -4   3  657.23   24.80
  -8  -4   3  676.13   24.50
  -8  -4   3  665.83   24.60
   8  -4  -3  663.83   24.30
   8   4  -3  660.93   24.60
   7  -4  -3   35.20    3.50
  -7  -4   3   33.10    3.30
   7  -4  -3   39.10    2.60
   7   4  -3   40.60    3.00
   6  -4  -3 1038.70   36.10
   6  -4  -3 1001.00   36.00
  -6  -4   3  992.30   35.90
   6   4  -3  982.20   35.70
  -5  -4   3   10.50    1.40
   5  -4  -3   11.10    1.60
   5   4  -3    9.80    1.30
  -5   4   3   10.90    1.90
   4  -4  -3 1061.89   37.80
  -4  -4   3 1096.49   37.40
  -4   4   3 1030.30   37.70
   4   4  -3 1058.89   37.30
   3  -4  -3  215.78    8.90
  -3  -4   3  245.18    8.40
  -3   4   3  235.68    8.90
   3   4  -3  236.28    8.30
  -2   4   3 1019.30   35.40
  -2   4   3  976.40   35.40
  -1   4   3  621.54   22.60
  -1   4   3  629.94   22.50
   0   4   3   77.39    3.40
   1  -4   3  806.92   28.90
   1   4   3  807.12   28.80
   2  -4   3  168.68    7.00
   2   4   3  181.88    6.90
   3  -4   3   45.50    2.10
   3  -4   3   45.30    2.60
  -3   4  -3   45.50    2.10
   3   4   3   43.20    2.50
   4  -4   3  364.06   13.50
   4  -4   3  365.46   13.10
   4   4   3  366.56   13.60
  -4   4  -3  334.67   13.10
  -5  -4  -3  390.26   15.10
   5  -4   3  380.66   15.20
  -5  -4  -3  383.66   15.40
   5  -4   3  422.96   15.60
   5  -4   3  413.86   15.00
  -6  -4  -3   22.80    3.50
   6  -4   3   21.50    2.60
  -6  -4  -3   23.40    3.00
   6  -4   3   18.20    2.90
   6  -4   3   23.50    2.10
  -6  -4  -3   23.00    3.80
   7  -4   3   23.10    2.90
  -7  -4  -3   12.90    3.20
   7  -4   3   22.50    2.50
  -7  -4  -3   18.10    3.70
   7  -4   3   21.30    2.10
  -7  -4  -3   23.80    2.70
  -8  -4  -3  777.02   28.60
  -8  -4  -3  763.82   29.90
  -8  -4  -3  752.32   28.30
   8  -4   3  791.82   28.30
   9  -4   3   61.19    3.70
  -9  -4  -3   66.49    3.80
  -9  -4  -3   57.09    4.90
   9  -4   3   61.39    3.70
  -9  -4  -3   63.39    4.30
 -10  -4  -3   24.70    2.60
  10  -4   3   17.40    2.20
 -10  -4  -3   19.20    2.90
  10  -4   3   24.50    2.30
 -11  -4  -3    3.90    1.50
 -11   4  -3    5.40    1.50
  12  -4   3   12.90    2.40
 -12  -4  -3   15.80    2.50
 -12   4  -3   15.40    2.30
  13  -4   3  244.58   10.20
 -13  -4  -3  253.87   10.10
 -13   4  -3  265.87   10.30
 -14  -4  -3   -1.50    0.90
 -14   4  -3   -1.70    1.00
 -14   4  -3   -0.40    0.90
 -16  -5   3   -0.60    0.80
 -16   5   3    0.10    0.70
  16   5  -3    0.50    0.90
 -15  -5   3   33.90    3.00
  15  -5  -3   35.80    3.00
 -15  -5   3   37.50    2.40
  15   5  -3   38.60    2.30
 -14  -5   3    0.90    1.10
  14  -5  -3    0.60    1.30
 -14  -5   3    1.40    1.50
  14   5  -3    1.10    1.00
 -13  -5   3   15.70    2.30
  13  -5  -3   11.40    2.20
 -13  -5   3   12.70    3.00
  13   5  -3   14.20    2.10
 -12  -5   3   53.09    3.60
 -12  -5   3   49.00    4.30
  12  -5  -3   49.50    3.10
 -12  -5   3   53.99    4.20
  12  -5  -3   43.90    3.30
  11  -5  -3  218.38    9.10
 -11  -5   3  216.68    9.70
 -11  -5   3  218.58    9.50
  11  -5  -3  237.28   10.40
 -11  -5   3  217.88    9.40
 -10  -5   3   69.39    4.80
 -10  -5   3   66.89    4.10
 -10  -5   3   61.29    4.40
  10  -5  -3   68.59    4.00
  10  -5  -3   63.59    3.70
   9  -5  -3    0.50    1.10
  -9  -5   3    1.70    2.00
   9  -5  -3    1.90    1.20
  -9  -5   3    8.60    2.40
  -9  -5   3    2.50    1.70
   8  -5  -3  197.28    8.60
  -8  -5   3  197.68    8.80
   8  -5  -3  211.98    8.50
  -8  -5   3  211.28    8.70
  -8  -5   3  209.48    9.10
  -7  -5   3   71.29    4.10
  -7  -5   3   70.99    4.20
   7  -5  -3   70.39    3.90
  -7  -5   3   70.09    4.60
   7  -5  -3   67.29    3.80
  -7  -5   3   72.29    5.00
  -6  -5   3   94.49    5.20
  -6  -5   3   85.79    4.70
  -6  -5   3   95.89    5.90
   6  -5  -3   86.89    4.40
  -6  -5   3   87.89    4.90
   6   5  -3   87.29    4.50
   5  -5  -3  203.38    8.20
   5   5  -3  200.48    7.80
   4  -5  -3    7.10    1.50
  -4   5   3    6.30    1.40
   4   5  -3    7.30    1.20
   3  -5  -3   10.10    1.60
  -3   5   3    9.00    1.60
  -3   5   3   12.00    1.90
   2  -5  -3   11.00    1.70
  -2   5   3   13.60    1.40
  -2   5   3   13.50    1.80
  -1   5   3   16.80    2.10
  -1   5   3   20.10    1.60
   0  -5   3  231.68    9.70
   0   5   3  251.87    9.80
   0   5   3  272.87    9.70
   1  -5   3   22.70    2.10
   1   5   3   24.80    1.90
   2  -5   3  157.38    6.50
   2   5   3  154.08    6.40
   3  -5   3    5.40    1.60
   3   5   3    6.20    1.90
   4  -5   3   25.60    2.10
   4  -5   3   21.40    2.90
  -4  -5  -3   24.40    3.50
   4  -5   3   24.50    2.50
  -4  -5  -3   21.70    2.70
  -4  -5  -3   23.10    3.80
   5  -5   3   61.79    3.30
  -5  -5  -3   57.99    4.20
   5  -5   3   49.10    3.70
   5  -5   3   55.09    3.40
  -5  -5  -3   56.69    4.40
  -5  -5  -3   55.59    3.70
   6  -5   3    7.50    1.70
  -6  -5  -3   12.20    2.50
   6  -5   3    8.70    2.60
   6  -5   3   10.00    2.10
  -6  -5  -3    6.10    1.90
  -6  -5  -3    4.50    2.00
   7  -5   3   50.49    3.40
  -7  -5  -3   44.10    4.10
   7  -5   3   57.49    3.30
  -8  -5  -3   58.19    4.40
   8  -5   3   57.99    3.60
  -8  -5  -3   60.29    3.70
   8  -5   3   55.49    3.60
  -8  -5  -3   63.09    4.20
  -9  -5  -3  215.98    8.90
   9  -5   3  202.18    8.90
   9  -5   3  217.38    8.90
  -9  -5  -3  211.78    9.20
  -9  -5  -3  221.78    9.40
 -10  -5  -3   10.70    2.10
  10  -5   3   14.20    2.00
  10  -5   3   17.60    2.10
 -10  -5  -3   20.40    2.30
 -10  -5  -3   13.00    2.80
  11  -5   3   10.30    2.00
 -11  -5  -3    6.90    1.70
  11  -5   3    7.10    1.70
 -11   5  -3   10.20    2.30
  12  -5   3    0.40    1.30
 -12  -5  -3    0.10    1.20
 -12   5  -3    0.10    1.10
  13  -5   3   66.79    3.90
 -13  -5  -3   74.49    4.60
  13   5   3   60.19    4.30
 -13   5  -3   77.79    3.60
 -14  -5  -3   87.79    3.80
 -14   5  -3   78.89    3.60
 -14   5  -3   84.09    3.70
 -16  -6   3    1.30    1.20
  16   6  -3    0.70    0.80
 -16   6   3    1.00    0.70
  15  -6  -3   98.89    5.20
 -15  -6   3  102.99    4.40
 -15  -6   3  104.39    4.70
  15   6  -3   98.79    4.30
 -14  -6   3   68.59    3.70
  14  -6  -3   72.69    3.80
 -14  -6   3   65.39    4.00
  14   6  -3   78.19    3.70
 -13  -6   3  105.59    5.00
  13  -6  -3  104.19    5.20
 -13  -6   3  103.79    5.40
  13   6  -3  106.19    4.90
  12  -6  -3   32.50    2.80
 -12  -6   3   36.90    3.50
  12  -6  -3   39.90    2.60
 -12  -6   3   40.60    3.00
 -12  -6   3   32.10    3.40
  11  -6  -3   39.10    2.80
 -11  -6   3   39.00    3.50
 -11  -6   3   45.70    3.90
 -11  -6   3   38.30    3.20
  11  -6  -3   33.60    2.90
  10  -6  -3    8.90    2.70
 -10  -6   3    1.10    1.50
 -10  -6   3    2.30    1.70
 -10  -6   3    3.60    2.00
  10  -6  -3    3.30    1.20
  -9  -6   3  301.97   12.80
   9  -6  -3  318.17   12.30
  -9  -6   3  323.47   12.70
  -9  -6   3  311.37   12.60
   9  -6  -3  318.57   12.70
  -8  -6   3  147.89    8.30
  -8  -6   3  166.88    7.80
  -8  -6   3  171.68    7.80
   8  -6  -3  165.58    7.40
   8  -6  -3  168.88    7.20
  -7  -6   3   61.69    4.40
   7  -6  -3   59.89    3.60
   7  -6  -3   60.99    3.60
  -7  -6   3   60.79    4.10
  -7  -6   3   63.29    3.90
  -6  -6   3  650.93   23.80
  -6  -6   3  626.24   23.40
  -6  -6   3  648.04   23.50
  -6  -6   3  627.04   23.70
   6  -6  -3  622.84   23.60
   6  -6  -3  645.74   23.40
   5  -6  -3    5.00    1.70
  -5  -6   3    9.20    1.70
  -5  -6   3    3.90    1.90
   5  -6  -3    3.90    1.60
  -5  -6   3    2.50    2.00
  -5  -6   3    7.60    2.00
  -5   6   3    5.40    2.00
   4  -6  -3  288.27   10.80
  -4  -6   3  271.37   11.10
  -4  -6   3  277.67   10.80
  -4  -6   3  271.97   11.20
  -4   6   3  264.77   10.90
  -3  -6   3   22.60    2.70
  -3  -6   3   27.10    3.40
  -3  -6   3   23.80    4.60
   3  -6  -3   24.60    2.20
  -3   6   3   21.30    2.40
   2  -6  -3  192.38    7.70
  -2   6   3  185.88    7.70
   1  -6  -3  132.29    5.90
  -1   6   3  136.19    5.90
   0  -6   3   40.70    3.00
   0  -6   3   39.80    3.70
   0   6   3   43.60    2.80
   1  -6   3    4.50    1.50
   1  -6   3    5.90    1.80
  -1  -6  -3    3.80    2.30
   1   6   3    4.60    1.30
   2  -6   3  751.52   27.50
   2  -6   3  771.62   27.40
  -2  -6  -3  748.93   27.70
  -2  -6  -3  736.93   27.30
   2  -6   3  789.02   27.30
  -2  -6  -3  710.63   27.50
   2   6   3  753.62   27.40
  -3  -6  -3    1.80    1.60
   3  -6   3    2.60    1.10
  -3  -6  -3    4.90    2.10
   3  -6   3    2.50    1.30
   3  -6   3    0.80    1.60
  -3  -6  -3    1.70    1.90
   4  -6   3  393.76   15.10
   4  -6   3  386.76   14.90
   4  -6   3  407.76   15.10
  -4  -6  -3  385.26   15.00
  -4  -6  -3  390.66   15.30
  -4  -6  -3  390.06   15.30
  -5  -6  -3  256.47   10.70
   5  -6   3  270.27   10.50
   5  -6   3  255.97   10.40
  -5  -6  -3  249.48   10.30
  -5  -6  -3  252.37   10.80
   5  -6   3  251.97   10.20
  -6  -6  -3   93.29    4.90
   6  -6   3   95.69    5.10
  -6  -6  -3   91.49    5.50
   6  -6   3   98.99    4.80
   6  -6   3   92.39    4.70
  -7  -6  -3   43.60    4.00
   7  -6   3   54.09    3.40
   7  -6   3   48.70    3.60
   7  -6   3   50.29    3.30
  -7  -6  -3   49.10    3.40
  -7  -6  -3   45.20    3.60
  -8  -6  -3   24.10    2.70
  -8  -6  -3   33.40    3.30
   8  -6   3   25.10    2.50
  -8  -6  -3   26.10    3.30
   8  -6   3   27.90    2.60
  -9  -6  -3  247.78   10.50
  -9  -6  -3  246.48   10.10
  -9  -6  -3  254.87    9.90
   9  -6   3  224.38   10.10
   9  -6   3  251.77   10.00
 -10  -6  -3   21.40    2.20
 -10  -6  -3   26.10    3.40
  10  -6   3   14.40    2.10
 -10  -6  -3   17.80    2.80
  10  -6   3   20.70    2.10
 -11  -6  -3   43.90    3.30
  11  -6   3   43.30    3.00
  11  -6   3   46.40    2.70
 -11  -6  -3   41.00    3.60
 -11   6  -3   44.90    3.00
  12  -6   3   -0.90    1.20
 -12  -6  -3    1.10    1.20
 -12   6  -3    2.10    1.10
 -13  -6  -3   -0.50    1.00
 -13   6  -3    0.10    1.00
  13   6   3   -0.70    1.10
 -15  -7   3   53.09    2.80
 -15   7   3   60.99    2.70
  15   7  -3   65.69    2.80
 -14  -7   3   55.29    3.00
  14  -7  -3   59.79    3.30
 -14  -7   3   60.79    3.30
  14   7  -3   55.29    2.90
 -13  -7   3    0.00    1.00
 -13  -7   3    1.10    1.40
  13   7  -3    0.90    0.80
 -12  -7   3  125.09    5.80
  12  -7  -3  128.79    5.60
 -12  -7   3  120.99    5.80
 -12  -7   3  134.89    6.20
  12  -7  -3  123.69    6.00
  12   7  -3  125.19    5.70
 -11  -7   3   84.29    4.50
  11  -7  -3   81.99    4.10
 -11  -7   3   82.69    4.90
  11  -7  -3   69.69    4.40
 -11  -7   3   83.29    4.50
 -10  -7   3   41.90    4.00
  10  -7  -3   46.10    3.00
 -10  -7   3   48.50    3.50
  10  -7  -3   43.40    3.30
 -10  -7   3   56.49    3.60
  -9  -7   3   68.39    4.20
   9  -7  -3   65.19    3.60
   9  -7  -3   58.59    3.90
  -9  -7   3   58.59    4.60
  -9  -7   3   67.79    4.20
   8  -7  -3  148.19    6.90
  -8  -7   3  148.99    6.80
  -8  -7   3  146.99    7.00
   8  -7  -3  144.59    6.50
  -8  -7   3  140.49    7.20
  -7  -7   3  148.09    6.70
   7  -7  -3  143.09    6.70
  -7  -7   3  140.59    6.80
  -7  -7   3  145.19    7.20
   7  -7  -3  140.19    6.40
  -6  -7   3  154.48    7.10
  -6  -7   3  143.69    6.70
   6  -7  -3  145.69    6.70
   6  -7  -3  144.99    6.50
  -6  -7   3  147.09    7.00
  -5  -7   3   -0.70    1.40
   5  -7  -3    2.00    1.10
  -5  -7   3    2.80    1.60
   5  -7  -3   -0.80    1.40
  -5  -7   3    0.20    1.70
  -4  -7   3  100.59    4.90
  -4  -7   3  102.29    5.30
   4  -7  -3   88.09    5.90
  -4  -7   3   98.89    5.40
   4  -7  -3   98.59    4.80
   4  -7  -3   93.19    5.10
  -3  -7   3   70.19    3.90
   3  -7  -3   64.99    3.80
  -3  -7   3   75.69    4.40
   3  -7  -3   60.19    4.60
   3  -7  -3   59.99    4.20
  -3  -7   3   66.59    4.30
   2  -7  -3   64.99    4.80
  -2  -7   3   65.69    4.50
  -2  -7   3   63.29    4.10
   2  -7  -3   58.29    4.30
  -2  -7   3   64.69    3.70
   1  -7  -3   11.50    2.60
   1  -7  -3    7.80    2.20
   1  -7  -3    4.90    2.50
  -1  -7   3    8.70    2.60
   1  -7  -3    8.30    2.20
  -1  -7   3    7.30    2.10
  -1  -7   3    7.30    1.40
   0  -7   3    3.50    1.30
   0  -7   3    4.60    1.60
   0  -7  -3    0.80    2.10
   0  -7   3    6.10    2.40
   0  -7  -3    3.90    2.10
   0  -7  -3    4.60    2.10
   1  -7   3   29.50    3.00
   1  -7   3   25.60    2.40
   1  -7   3   25.60    2.60
  -1  -7  -3   29.50    3.30
  -1  -7  -3   28.40    3.60
  -1  -7  -3   23.30    3.60
  -2  -7  -3  451.25   17.10
  -2  -7  -3  454.05   17.50
   2  -7   3  437.16   17.10
   2  -7   3  457.75   17.00
   2  -7   3  463.75   17.20
  -2  -7  -3  445.36   17.30
  -3  -7  -3  403.86   15.60
  -3  -7  -3  403.06   15.70
   3  -7   3  393.96   15.40
  -3  -7  -3  396.16   15.30
   3  -7   3  405.36   15.30
   3  -7   3  401.36   15.50
   4  -7   3    6.90    2.00
   4  -7   3    8.90    2.70
  -4  -7  -3    6.10    2.10
  -4  -7  -3    8.10    2.10
  -5  -7  -3  453.25   17.40
  -5  -7  -3  436.36   16.90
  -5  -7  -3  450.35   17.20
   5  -7   3  444.56   16.90
   5  -7   3  441.26   17.10
   5  -7   3  441.86   17.00
   6  -7   3  837.42   30.60
   6  -7   3  874.31   30.70
  -6  -7  -3  815.12   30.80
   6  -7   3  820.12   30.40
  -6  -7  -3  834.82   30.40
  -6  -7  -3  812.72   30.60
   7  -7   3   50.29    3.80
  -7  -7  -3   56.89    4.00
  -7  -7  -3   61.49    4.60
   7  -7   3   57.29    3.80
   7  -7   3   56.29    3.50
  -7  -7  -3   52.69    3.90
  -8  -7  -3    3.20    1.80
  -8  -7  -3    4.10    1.50
   8  -7   3    0.50    1.10
  -8  -7  -3    2.20    1.20
   8  -7   3    1.00    1.10
  -9  -7  -3   28.80    2.50
   9  -7   3   24.20    2.50
  -9  -7  -3   30.00    2.90
   9  -7   3   27.60    2.30
  -9  -7  -3   33.70    3.70
  10  -7   3   24.60    2.50
  10  -7   3   26.60    2.10
 -10  -7  -3   27.60    2.70
 -10  -7  -3   29.90    2.80
 -11  -7  -3    1.70    1.50
 -11  -7  -3    2.60    1.20
  11  -7   3    2.40    0.80
  11  -7   3    2.60    1.20
 -11   7  -3    2.30    1.10
 -12  -7  -3   34.00    3.20
  12  -7   3   31.10    2.40
 -12   7  -3   28.70    2.20
 -14  -8   3   12.40    1.60
 -14  -8   3   12.90    2.00
  14   8  -3   10.60    1.30
 -13  -8   3    0.20    0.90
  13  -8  -3    1.10    1.20
 -13  -8   3    1.20    1.20
  13   8  -3    1.40    0.80
  12  -8  -3   28.00    2.70
 -12  -8   3   30.50    2.60
 -12  -8   3   25.20    2.30
  12   8  -3   27.20    2.10
  11  -8  -3  119.19    5.20
 -11  -8   3  110.49    5.50
  11  -8  -3  119.69    6.00
 -11  -8   3  117.09    5.80
 -11  -8   3  115.79    5.40
  10  -8  -3   32.20    2.90
 -10  -8   3   37.10    3.10
 -10  -8   3   36.30    3.10
  10  -8  -3   39.80    2.60
 -10  -8   3   39.40    3.50
  -9  -8   3   61.69    3.90
  -9  -8   3   53.59    4.20
  -9  -8   3   66.39    3.90
   9  -8  -3   55.39    3.40
   9  -8  -3   51.89    3.80
   8  -8  -3    1.20    1.40
  -8  -8   3    2.30    1.50
   8  -8  -3    2.30    1.20
  -8  -8   3    1.60    1.40
  -8  -8   3    8.90    2.90
  -7  -8   3    6.80    2.10
  -7  -8   3    7.30    2.30
   7  -8  -3    4.80    1.40
  -7  -8   3    5.30    1.50
   7  -8  -3    5.20    2.20
  -6  -8   3   62.29    4.30
  -6  -8   3   58.19    4.00
  -6  -8   3   68.39    4.40
   6  -8  -3   67.09    3.80
   6  -8  -3   65.99    4.00
  -5  -8   3   55.59    3.70
   5  -8  -3   54.09    4.60
   5  -8  -3   61.49    3.80
  -5  -8   3   61.69    4.20
   5  -8  -3   56.29    3.70
  -5  -8   3   58.99    4.10
  -4  -8   3  153.38    6.70
   4  -8  -3  146.69    7.20
   4  -8  -3  159.08    6.90
   4  -8  -3  122.09    8.40
  -4  -8   3  150.88    7.10
  -4  -8   3  155.78    7.10
  -3  -8   3    2.20    1.60
   3  -8  -3   -1.00    1.70
   3  -8  -3    2.00    1.90
   3  -8  -3   -0.60    1.60
  -3  -8   3    1.20    1.30
  -2  -8   3   67.19    5.40
  -2  -8   3   75.69    4.60
   2  -8  -3   68.79    5.70
   2  -8  -3   70.79    4.30
   2  -8  -3   70.19    4.70
  -2  -8   3   69.39    4.20
  -1  -8   3    0.90    1.80
   1  -8  -3    1.00    1.80
  -1  -8   3    2.00    1.50
  -1  -8   3    5.30    1.40
   1  -8  -3    3.70    2.30
   1  -8  -3    2.60    2.20
   1  -8  -3    1.20    1.80
   0  -8  -3    3.20    2.20
   0  -8  -3   -0.20    1.90
   0  -8   3    1.10    1.70
   0  -8  -3    4.50    2.10
   0  -8   3    2.40    2.20
   0  -8  -3    3.30    1.90
   1  -8   3   81.59    4.30
   1  -8   3   80.29    4.50
   1  -8   3   89.79    4.70
  -1  -8  -3   72.29    5.00
  -1  -8  -3   75.59    4.80
  -2  -8  -3    1.80    1.60
   2  -8   3    0.40    1.30
  -2  -8  -3    0.10    1.90
   2  -8   3    1.90    1.50
   2  -8   3   -0.20    1.10
  -2  -8  -3    1.90    1.60
   3  -8   3    2.70    1.20
   3  -8   3    3.60    1.50
  -3  -8  -3    1.70    1.60
  -3  -8  -3    1.10    1.60
  -3  -8  -3    2.80    1.50
   3  -8   3    1.50    1.40
   4  -8   3    3.90    1.50
  -4  -8  -3    3.50    1.40
   4  -8   3    6.70    1.90
   4  -8   3    2.50    1.40
  -4  -8  -3    4.20    1.80
  -4  -8  -3    2.60    1.80
   5  -8   3  170.18    7.60
  -5  -8  -3  173.68    8.10
   5  -8   3  178.18    7.50
   5  -8   3  166.98    7.70
  -5  -8  -3  171.88    7.90
  -5  -8  -3  168.68    7.50
   6  -8   3   14.00    2.30
  -6  -8  -3   23.20    3.30
  -6  -8  -3   17.40    2.40
   6  -8   3   17.80    2.60
  -6  -8  -3   20.10    4.50
   6  -8   3   15.70    2.10
   7  -8   3   10.80    2.20
  -7  -8  -3    9.80    2.10
  -7  -8  -3   13.60    3.20
   7  -8   3    8.10    1.90
  -7  -8  -3   10.00    2.50
   7  -8   3    6.70    2.00
  -8  -8  -3  166.98    7.40
  -8  -8  -3  160.88    7.00
  -8  -8  -3  164.08    7.50
   8  -8   3  143.99    7.30
   8  -8   3  161.48    6.90
  -9  -8  -3    0.80    1.10
  -9  -8  -3   -0.10    1.30
  -9  -8  -3   -0.70    1.00
   9  -8   3   -1.20    1.10
   9  -8   3    0.70    0.80
  10  -8   3    6.80    1.70
  10  -8   3    5.40    1.30
 -10  -8  -3    5.00    1.20
 -10  -8  -3    3.90    1.40
 -11  -8  -3   22.70    2.40
 -11  -8  -3   26.60    3.00
  11  -8   3   18.60    2.10
 -11   8  -3   19.40    1.90
 -12  -8  -3   23.70    1.90
 -12   8  -3   25.30    3.20
  12   8   3   24.00    1.70
 -13  -9   3    4.30    1.20
 -13  -9   3    5.70    1.50
  13   9  -3    5.20    1.10
 -12  -9   3    4.80    1.70
  12  -9  -3    9.60    1.90
 -12  -9   3    8.50    1.70
  12   9  -3    9.10    1.40
 -11  -9   3   22.70    2.30
 -11  -9   3   25.60    2.30
  11  -9  -3   24.20    2.50
  11  -9  -3   25.50    1.90
 -11  -9   3   26.60    2.40
  11   9  -3   27.80    2.10
 -10  -9   3   76.69    4.10
 -10  -9   3   74.89    4.40
  10  -9  -3   77.49    3.80
  10  -9  -3   77.09    4.30
 -10  -9   3   80.89    4.10
  -9  -9   3   69.59    4.30
  -9  -9   3   64.69    4.10
   9  -9  -3   64.89    4.10
  -9  -9   3   67.49    4.00
   9  -9  -3   69.39    3.60
   8  -9  -3  154.68    6.50
   8  -9  -3  133.99    6.90
  -8  -9   3  153.28    7.20
  -8  -9   3  156.38    6.90
  -8  -9   3  148.99    6.80
   7  -9  -3   11.10    2.20
  -7  -9   3   16.40    2.60
  -7  -9   3    7.90    2.00
  -7  -9   3   11.70    2.40
   7  -9  -3    8.70    2.50
   6  -9  -3    3.30    1.30
  -6  -9   3    3.80    1.40
  -6  -9   3   10.00    2.80
  -6  -9   3    4.50    1.50
   6  -9  -3    3.20    1.70
   5  -9  -3    4.60    1.40
  -5  -9   3    7.50    2.50
   5  -9  -3    3.10    2.00
  -5  -9   3    5.60    1.60
  -5  -9   3    5.00    1.70
   5  -9  -3    4.80    1.80
   4  -9  -3   35.30    3.90
  -4  -9   3   36.20    3.30
   4  -9  -3   32.20    3.00
  -4  -9   3   36.20    3.40
  -4  -9   3   43.60    3.10
  -3  -9   3    0.20    1.40
  -3  -9   3    0.10    1.50
   3  -9  -3    0.60    1.60
  -3  -9   3    1.90    1.30
   3  -9  -3    1.20    1.90
  -2  -9   3   24.00    2.60
  -2  -9   3   29.30    3.00
   2  -9  -3   33.70    3.20
   2  -9  -3   29.70    3.30
  -2  -9   3   22.60    3.40
   1  -9  -3   99.19    6.00
  -1  -9   3  101.59    5.60
  -1  -9   3  102.89    5.10
   1  -9  -3  106.89    5.50
   1  -9  -3   96.49    5.30
   0  -9   3    2.60    1.30
   0  -9  -3   -0.90    1.90
   0  -9  -3    0.00    1.90
   0  -9  -3    4.00    2.10
   0  -9   3    2.40    2.20
   0  -9   3    2.30    1.20
   0  -9  -3    1.40    1.70
   1  -9   3    7.90    2.30
  -1  -9  -3    6.40    1.90
   1  -9   3    5.70    1.30
  -1  -9  -3    5.40    1.90
  -1  -9  -3    7.50    1.90
  -2  -9  -3   73.29    4.80
   2  -9   3   70.89    4.00
   2  -9   3   72.69    4.30
  -2  -9  -3   68.09    4.40
   2  -9   3   75.99    5.50
  -2  -9  -3   74.79    4.70
   3  -9   3  193.38    8.20
   3  -9   3  210.78   10.10
   3  -9   3  178.48    8.40
  -3  -9  -3  194.68    8.70
  -3  -9  -3  184.98    8.20
  -3  -9  -3  197.08    8.70
   4  -9   3   32.40    3.10
   4  -9   3   32.30    3.20
   4  -9   3   32.50    3.00
  -4  -9  -3   28.60    2.90
  -4  -9  -3   31.70    3.50
  -4  -9  -3   35.00    3.40
   5  -9   3   53.89    3.90
   5  -9   3   57.89    3.50
   5  -9   3   56.39    3.80
  -5  -9  -3   65.69    4.00
  -5  -9  -3   64.39    4.30
  -5  -9  -3   59.19    3.60
  -6  -9  -3  183.98    7.70
   6  -9   3  179.18    7.70
   6  -9   3  179.68    7.90
   6  -9   3  185.08    8.10
  -6  -9  -3  192.08    8.00
  -6  -9  -3  182.38    8.20
   7  -9   3   31.30    2.40
  -7  -9  -3   34.50    2.50
  -7  -9  -3   34.40    3.10
   7  -9   3   32.70    2.70
  -7  -9  -3   35.10    2.80
   7  -9   3   34.60    2.90
  -8  -9  -3  175.98    7.00
   8  -9   3  163.98    7.00
   8  -9   3  166.78    7.40
  -8  -9  -3  174.08    7.70
  -8  -9  -3  170.48    7.20
  -9  -9  -3    0.80    2.10
   9  -9   3    0.70    1.20
  -9  -9  -3    0.00    0.90
   9  -9   3    0.20    0.70
 -10  -9  -3   30.90    2.30
  10  -9   3   29.80    1.80
 -10  -9  -3   30.30    3.10
  10  -9   3   30.60    2.40
 -11  -9  -3   50.39    2.70
 -12 -10   3  160.38    6.10
  12  10  -3  149.88    5.90
 -11 -10   3    0.10    1.00
  11  10  -3    3.30    0.90
 -10 -10   3   13.60    2.80
 -10 -10   3   15.30    2.00
  10 -10  -3   19.80    2.50
 -10 -10   3   14.50    1.80
  10 -10  -3   14.20    1.60
  10  10  -3   15.20    1.80
   9 -10  -3  268.17   10.30
  -9 -10   3  253.47   10.20
  -9 -10   3  239.18    9.80
   9 -10  -3  245.38    9.60
  -9 -10   3  244.28   10.50
   9  10  -3  254.97    9.70
   8 -10  -3   12.40    2.50
   8 -10  -3   10.90    1.80
  -8 -10   3   10.80    2.10
  -8 -10   3   12.10    2.30
  -8 -10   3   14.20    3.00
   8  10  -3   15.10    2.30
  -7 -10   3    0.90    1.20
  -7 -10   3   -0.70    1.20
  -7 -10   3    0.40    1.10
   7 -10  -3    1.80    1.20
   7 -10  -3    2.30    1.90
  -6 -10   3  121.89    5.90
   6 -10  -3  111.19    5.30
  -6 -10   3  118.19    5.80
   6 -10  -3  106.99    5.80
  -6 -10   3  120.59    5.70
  -5 -10   3  136.49    6.50
  -5 -10   3  150.98    6.40
  -5 -10   3  129.39    6.50
   5 -10  -3  131.89    6.10
  -4 -10   3   66.49    4.20
  -4 -10   3   73.59    4.30
  -4 -10   3   72.79    4.40
   4 -10  -3   63.09    4.40
   4 -10  -3   69.19    3.90
  -3 -10   3  201.68    8.80
  -3 -10   3  196.38    8.70
  -3 -10   3  204.48    8.60
   3 -10  -3  205.28    8.50
   3 -10  -3  201.08    8.60
  -2 -10   3  240.48    9.90
   2 -10  -3  227.58    9.80
   2 -10  -3  242.08    9.70
  -2 -10   3  232.38    9.70
  -2 -10   3  237.08    9.90
   1 -10  -3  260.77   10.50
  -1 -10   3  269.87   10.50
  -1 -10   3  262.67   10.60
   1 -10  -3  249.88   10.50
  -1 -10   3  254.67   10.60
   1 -10  -3  250.17   10.70
   0 -10   3  154.28    6.60
   0 -10  -3  142.59    6.80
   0 -10  -3  145.99    6.90
   0 -10   3  149.19    6.80
   1 -10   3    5.00    1.20
  -1 -10  -3    4.20    1.60
  -1 -10  -3    4.10    1.80
   1 -10   3    6.10    2.10
  -1 -10  -3    5.20    1.80
   2 -10   3   48.20    3.30
  -2 -10  -3   45.90    3.60
   2 -10   3   44.10    3.10
  -2 -10  -3   44.20    3.60
  -2 -10  -3   55.09    3.80
  -3 -10  -3    4.00    1.60
  -3 -10  -3    7.50    2.30
  -3 -10  -3    4.00    1.40
   3 -10   3    5.30    1.50
   3 -10   3    5.30    1.70
  -4 -10  -3   15.10    3.20
  -4 -10  -3   10.50    2.60
   4 -10   3   11.00    1.90
  -4 -10  -3    8.20    2.20
   4 -10   3    5.70    2.00
   4 -10   3   17.80    3.20
   5 -10   3   36.30    2.50
  -5 -10  -3   36.70    3.00
  -5 -10  -3   34.50    3.20
  -5 -10  -3   35.50    2.70
   5 -10   3   35.50    2.80
   5 -10   3   39.90    3.60
   6 -10   3    0.50    1.70
  -6 -10  -3    0.60    1.00
   6 -10   3    1.80    1.00
  -6 -10  -3    0.00    1.40
  -6 -10  -3    0.30    0.90
   6 -10   3    1.30    0.90
   7 -10   3   68.59    3.50
  -7 -10  -3   66.99    3.90
   7 -10   3   73.59    4.10
  -7 -10  -3   72.49    3.70
  -8 -10  -3   18.90    1.90
  -8 -10  -3   20.90    2.20
   8 -10   3   18.60    1.60
   8 -10   3   21.30    2.60
  -9 -10  -3  107.49    4.40
  -9 -10  -3  104.79    4.20
   9 -10   3   82.89    4.30
 -10 -11   3  124.49    5.10
  -9 -11   3  186.98    7.50
  -9 -11   3  187.38    7.30
   9 -11  -3  183.68    7.10
  -8 -11   3  107.99    4.80
   8 -11  -3  109.79    4.70
  -8 -11   3  111.49    5.30
   7 -11  -3  142.39    5.80
  -7 -11   3  131.59    6.40
  -7 -11   3  137.89    6.00
  -7 -11   3  141.39    6.20
  -6 -11   3    0.40    1.00
  -6 -11   3    0.30    1.10
  -6 -11   3   -1.40    2.00
   6 -11  -3    0.30    1.20
  -5 -11   3  100.59    5.00
   5 -11  -3  102.59    4.80
  -5 -11   3  102.69    5.10
  -5 -11   3  103.19    4.90
  -4 -11   3   14.30    2.50
  -4 -11   3   14.10    2.10
   4 -11  -3   15.80    2.50
  -4 -11   3   12.10    2.20
   3 -11  -3    5.40    1.80
  -3 -11   3    7.70    1.80
   3 -11  -3    6.30    1.70
  -3 -11   3    8.70    2.00
  -2 -11   3  237.98    9.60
   2 -11  -3  227.28    9.50
  -2 -11   3  233.58    9.40
  -1 -11   3   83.59    4.50
  -1 -11   3   87.99    4.30
   1 -11  -3   89.89    4.70
   0 -11  -3   46.60    3.70
   0 -11   3   49.20    3.00
   0 -11  -3   51.29    3.50
   0 -11   3   47.00    3.90
   1 -11   3  119.89    5.40
  -1 -11  -3  115.49    5.70
   1 -11   3  124.59    5.60
  -1 -11  -3  114.99    5.60
   2 -11   3  131.69    7.00
  -2 -11  -3  130.69    6.00
  -2 -11  -3  126.29    6.00
  -2 -11  -3  122.79    6.40
   2 -11   3  129.69    5.70
   3 -11   3  259.67   10.20
   3 -11   3  249.88   10.10
  -3 -11  -3  250.17   10.20
  -3 -11  -3  261.57   10.30
  -3 -11  -3  253.87   10.00
  -4 -11  -3   29.10    2.50
   4 -11   3   26.10    2.00
   4 -11   3   26.80    2.20
  -4 -11  -3   22.90    2.40
  -4 -11  -3   21.90    2.60
   5 -11   3  200.08    8.20
   5 -11   3  209.48    8.20
  -5 -11  -3  201.58    8.30
  -5 -11  -3  212.48    8.40
   6 -11   3   43.30    2.50
   6 -11   3   49.40    2.70
  -6 -11  -3   55.69    4.10
  -6 -11  -3   45.10    2.90
   7 -11   3    1.10    0.60
  -7 -11  -3    0.00    0.80
  -7 -11  -3    0.00    1.10
  -8 -11  -3   87.19    3.90
  -7 -12   3   36.60    2.30
  -7 -12   3   36.50    2.20
  -6 -12   3    1.10    0.90
  -6 -12   3    1.10    0.90
  -5 -12   3   87.39    3.90
  -5 -12   3   82.19    4.10
  -4 -12   3  168.78    7.00
  -4 -12   3  176.38    7.30
  -3 -12   3    6.90    1.50
  -3 -12   3   12.00    1.80
  -2 -12   3    1.20    0.90
  -2 -12   3   -0.40    0.90
  -1 -12   3  282.87   10.70
   1 -12  -3  278.17   10.90
  -1 -12   3  275.47   11.60
   0 -12   3   18.20    2.60
   1 -12   3    6.80    1.40
  -1 -12  -3   15.10    2.70
   1 -12   3    8.50    1.60
   2 -12   3    5.60    1.50
  -2 -12  -3    3.70    1.60
   2 -12   3    5.90    1.30
   3 -12   3  106.79    4.60
  -3 -12  -3  106.09    4.80
   3 -12   3  104.19    4.50
   4 -12   3    1.80    0.70
  -4 -12  -3    3.20    1.30
   4 -12   3    2.50    0.90
  -4 -12  -3    3.90    1.00
  -5 -12  -3   12.10    2.10
  -5 -12  -3   12.00    1.70
   5 -12   3    9.40    1.10
  -4 -13   3    0.40    0.80
  -3 -13   3   32.60    2.10
  -3 -13   3   33.90    2.10
  -2 -13   3    0.50    0.80
  -2 -13   3    1.00    0.90
  -1 -13   3    7.00    1.30
  -1 -13   3    7.60    1.40
   0 -13   3    6.90    1.50
   0 -13   3    7.90    1.30
   1 -13   3   11.80    1.60
   1 -13   3   11.50    1.40
 -18   0   4   57.69    2.70
 -17   0   4   35.10    2.20
 -16   0   4   27.30    2.10
 -15   0   4   25.30    2.30
 -14   0   4  197.48    8.50
  14   0  -4  212.78    8.70
  13   0  -4 1093.49   39.30
 -13   0   4 1085.29   39.30
  12   0  -4   20.90    3.10
 -12   0   4   17.00    2.40
  11   0  -4  201.08    8.60
  11   0  -4  213.78    8.90
  10   0  -4  592.74   22.30
  10   0  -4  610.14   22.10
   9   0  -4  814.92   29.40
   8   0  -4   33.00    2.60
   8   0  -4   33.30    2.70
  -7   0   4   74.29    3.60
   7   0  -4   76.49    3.60
   7   0  -4   68.89    3.60
  -6   0   4 1701.43   57.59
   6   0  -4 1568.04   57.99
  -5   0   4  141.69    5.40
   5   0  -4  132.99    5.40
   4   0  -4  268.07    9.00
  -4   0   4  220.48    9.10
   3   0  -4 1489.55   53.79
  -3   0   4 1580.64   53.79
  -2   0   4  722.93   25.50
  -1   0   4 3562.54  122.39
  -1   0   4 3435.96  122.99
   0   0   4    3.10    0.50
   1   0   4   94.89    3.80
  -1   0  -4  100.49    3.90
   2   0   4   92.39    3.70
  -2   0  -4   91.99    3.80
   3   0   4 1583.94   57.09
  -3   0  -4 1667.13   57.29
   4   0   4  596.74   20.70
  -4   0  -4  554.54   20.80
   4   0   4  564.04   20.60
   5   0   4    5.20    1.60
   5   0   4    5.80    1.60
   6   0   4  214.58    8.90
   6   0   4  219.78    8.60
  -6   0  -4  219.18    9.10
  -7   0  -4  108.29    5.50
   7   0   4  109.69    4.90
  -8   0  -4 1806.12   65.19
   8   0   4 1866.51   64.89
  -9   0  -4  187.68    8.10
 -10   0  -4  113.79    5.80
 -10   0  -4  126.19    5.90
 -11   0  -4  479.85   18.20
 -11   0  -4  498.35   18.60
 -12   0  -4    3.50    1.60
 -12   0  -4    1.60    1.20
 -13   0  -4  199.58    8.20
 -14   0  -4   24.30    2.00
 -15   0  -4   25.60    2.00
 -18  -1   4    2.00    0.80
 -18   1   4    3.60    1.10
 -17  -1   4   83.69    3.90
 -17   1   4   83.39    3.80
 -16  -1   4   14.90    1.80
 -16   1   4   15.20    1.80
 -15  -1   4    0.60    1.10
 -15   1   4   -1.40    0.90
  15   1  -4   -1.00    1.50
 -14  -1   4   -1.80    1.10
  14   1  -4   -2.20    1.40
 -14   1   4    1.10    1.10
 -13  -1   4  148.59    7.10
  13   1  -4  150.68    6.70
  12  -1  -4   18.30    5.30
  12  -1  -4   25.50    2.80
 -12  -1   4   19.20    2.50
  12   1  -4   20.10    2.90
  11  -1  -4    7.00    2.20
 -11  -1   4    4.90    1.60
  11  -1  -4    6.70    1.70
  11   1  -4    5.00    1.50
  10  -1  -4   68.19    5.00
 -10  -1   4   73.29    4.10
  10  -1  -4   71.09    3.90
  10   1  -4   64.89    4.20
   9  -1  -4  261.87   10.20
  -9  -1   4  252.57   10.30
   9   1  -4  259.67   10.50
   8  -1  -4    9.50    1.70
   8  -1  -4    8.80    2.10
   8   1  -4    8.70    2.60
   8   1  -4    8.30    2.00
   7  -1  -4  368.16   13.30
   7  -1  -4  323.57   13.10
  -7  -1   4  345.27   13.20
   7   1  -4  365.36   13.10
   6  -1  -4  385.56   15.00
  -6  -1   4  418.56   15.00
   6  -1  -4  408.36   15.00
   6   1  -4  422.16   14.90
   5  -1  -4   73.89    3.30
  -5  -1   4   78.19    3.30
   5   1  -4   78.39    3.30
  -5   1   4   82.29    3.40
   4  -1  -4   90.99    4.10
  -4  -1   4  100.69    3.90
  -4   1   4  110.39    4.10
   4   1  -4  101.99    3.90
   3  -1  -4 1091.09   39.80
  -3  -1   4 1177.58   39.60
   3   1  -4 1119.89   39.60
  -2  -1   4  132.19    5.00
  -2   1   4  140.89    5.20
  -1  -1   4 1020.00   34.10
  -1  -1   4  942.51   34.00
  -1   1   4  954.70   34.20
   0  -1   4  865.31   30.70
   0   1   4  883.81   30.80
  -1  -1  -4  445.26   16.00
   1  -1   4  445.36   15.80
  -1   1  -4  447.16   15.80
   1   1   4  438.16   15.90
   2  -1   4  714.03   25.30
  -2  -1  -4  742.93   25.50
  -2   1  -4  735.83   25.30
   2   1   4  660.23   25.30
  -3  -1  -4  463.65   17.10
   3  -1   4  457.95   16.80
   3  -1   4  454.95   16.90
   3   1   4  470.25   16.90
  -3   1  -4  486.95   16.90
   4  -1   4 1602.14   55.89
   4  -1   4 1586.04   55.89
  -4  -1  -4 1538.55   56.19
   4   1   4 1610.84   55.99
  -4   1  -4 1592.04   55.99
   5  -1   4 1270.97   42.60
   5  -1   4 1243.38   42.40
  -5   1  -4 1170.58   43.30
   5   1   4 1096.39   42.20
   5   1   4 1192.28   42.60
   6  -1   4   67.99    3.50
  -6  -1  -4   71.59    4.50
   6  -1   4   70.09    4.10
   6   1   4   68.79    3.70
  -7  -1  -4  229.38    9.20
   7  -1   4  219.58    8.70
   7  -1   4  204.68    8.90
   8  -1   4    1.90    1.20
  -8  -1  -4    1.80    1.60
  -8   1  -4    2.60    1.70
  -9  -1  -4  125.39    6.00
   9  -1   4  127.69    5.70
  -9   1  -4  116.89    5.80
 -10  -1  -4    5.70    2.10
 -10  -1  -4    7.20    2.10
  10  -1   4    9.10    2.60
 -10   1  -4    3.90    2.70
 -11  -1  -4   72.49    4.20
 -11  -1  -4   54.99    4.40
 -11   1  -4   71.89    4.10
 -11   1  -4   70.09    4.00
 -12  -1  -4  127.59    5.80
 -12   1  -4  124.59    5.70
 -12   1  -4  114.39    5.50
 -13  -1  -4   48.80    3.20
 -13   1  -4   44.60    2.90
 -13   1  -4   42.90    3.10
 -14  -1  -4  124.49    5.30
 -14   1  -4  119.39    5.20
 -15  -1  -4   -0.80    0.90
 -15   1  -4    0.00    1.00
 -18  -2   4   23.20    1.50
 -17  -2   4   55.19    2.90
 -17   2   4   61.49    2.90
 -16  -2   4  185.18    7.70
  16   2  -4  197.38    7.70
 -16   2   4  191.98    7.70
 -15  -2   4  131.59    6.00
 -15   2   4  133.79    6.00
  15   2  -4  138.59    6.00
 -14  -2   4  113.79    5.30
  14  -2  -4  100.69    5.50
 -14  -2   4  109.89    6.40
  14   2  -4  106.09    5.10
 -13  -2   4   46.60    3.20
 -13  -2   4   32.10    4.70
  13  -2  -4   42.40    3.30
  13   2  -4   42.50    3.20
 -12  -2   4  289.27   13.10
 -12  -2   4  335.87   12.70
  12  -2  -4  338.57   12.70
  12   2  -4  319.07   12.60
 -11  -2   4   83.49    6.10
 -11  -2   4   86.49    4.60
  11  -2  -4   85.69    4.50
  11   2  -4   81.69    4.50
  10  -2  -4   21.20    2.20
 -10  -2   4   16.20    3.40
   9  -2  -4    4.40    1.50
   9  -2  -4    6.70    1.60
  -9  -2   4    5.90    1.70
   8  -2  -4  251.17   10.30
   8  -2  -4  253.17    9.90
   8   2  -4  255.57   10.10
   7  -2  -4 1579.04   55.59
  -7  -2   4 1553.14   55.49
   7  -2  -4 1575.34   55.49
   7   2  -4 1559.34   55.39
  -6  -2   4   22.60    1.80
   6  -2  -4   21.60    1.80
   6  -2  -4   20.70    1.80
  -6   2   4   23.30    1.80
   6   2  -4   20.80    1.50
  -5  -2   4 1202.58   41.60
   5  -2  -4 1168.88   41.80
   5   2  -4 1167.88   41.50
  -5   2   4 1174.38   41.70
   4  -2  -4  333.77   12.50
  -4  -2   4  356.06   12.40
  -4   2   4  345.37   12.50
   4   2  -4  333.27   12.30
  -3  -2   4 1664.53   58.69
  -3   2   4 1719.13   58.99
   3   2  -4 1657.83   58.79
  -2  -2   4 9941.50  347.67
  -2   2   4 9999.00  349.17
  -1  -2   4   19.60    0.80
  -1  -2   4   17.50    0.80
  -1   2   4   15.20    1.10
   0  -2   4 1658.73   56.19
   0   2   4 1552.54   56.29
  -1  -2  -4   40.00    2.10
   1  -2   4   39.40    1.70
  -1   2  -4   41.60    1.70
   1   2   4   42.50    2.00
   2  -2   4    0.80    0.40
   2  -2   4   -0.80    0.70
  -2  -2  -4    0.30    0.60
  -2   2  -4    1.10    0.40
  -3  -2  -4    1.00    0.70
   3  -2   4    2.60    0.90
   3  -2   4    1.40    0.80
  -3   2  -4    1.40    0.60
   3   2   4    3.80    1.00
   4  -2   4  176.68    7.00
   4  -2   4  175.98    6.90
  -4   2  -4  177.18    7.10
   4   2   4  178.28    7.20
   5  -2   4  153.28    6.30
   5  -2   4  157.68    6.40
   5   2   4  149.88    6.60
  -5   2  -4  143.59    6.60
   6  -2   4   81.79    3.90
  -6  -2  -4   78.89    4.70
   6  -2   4   80.09    4.60
   7  -2   4  183.98    7.30
  -7  -2  -4  182.78    7.80
   7  -2   4  168.88    7.50
  -7  -2  -4  167.98    7.70
  -8  -2  -4    0.10    1.90
   8  -2   4   -0.10    1.10
   8  -2   4    0.10    1.40
  -8  -2  -4    2.20    1.50
  -9  -2  -4  165.68    7.80
   9  -2   4  193.38    7.70
  -9  -2  -4  175.78    7.90
  -9   2  -4  182.88    7.90
  10  -2   4  674.43   25.90
 -10  -2  -4  682.43   25.70
 -10   2  -4  721.23   26.20
 -11  -2  -4    2.10    1.80
  11  -2   4   -0.40    1.60
 -11   2  -4    1.50    1.30
 -12  -2  -4  145.79    7.70
 -12   2  -4  151.78    6.40
 -12   2  -4  152.18    7.50
 -13  -2  -4    0.60    1.20
 -13   2  -4    2.00    1.00
 -13   2  -4    0.60    1.30
 -14  -2  -4    4.00    1.30
 -14   2  -4    3.30    1.20
 -15   2  -4   92.69    4.00
 -17   3   4   71.69    3.30
 -16  -3   4   34.10    2.30
  16   3  -4   33.40    2.40
 -16   3   4   35.10    2.30
 -15  -3   4   21.60    2.20
 -15   3   4   21.00    2.20
  15   3  -4   18.90    2.10
  14  -3  -4   47.20    3.60
 -14  -3   4   49.30    3.30
 -14  -3   4   58.69    4.60
  14   3  -4   48.30    3.20
 -13  -3   4   51.49    4.60
 -13  -3   4   47.70    3.40
  13  -3  -4   42.80    3.30
  13   3  -4   50.69    3.30
 -12  -3   4   25.80    2.70
 -12  -3   4   19.80    4.10
  12  -3  -4   26.50    2.60
  12   3  -4   22.50    2.60
 -11  -3   4  161.38    8.00
  11  -3  -4  164.98    7.20
 -11  -3   4  156.28    7.10
  10  -3  -4   -0.10    1.10
 -10  -3   4    2.90    2.50
 -10  -3   4    1.50    2.70
  10  -3  -4    1.50    1.20
 -10  -3   4    0.90    1.40
   9  -3  -4  517.55   18.90
  -9  -3   4  482.85   19.40
  -9  -3   4  513.75   18.90
   9  -3  -4  506.25   18.70
  -9  -3   4  494.25   19.20
  -8  -3   4  654.53   24.20
   8  -3  -4  702.63   24.30
   8   3  -4  626.94   24.20
   7  -3  -4  820.42   28.50
  -7  -3   4  765.72   28.20
   7  -3  -4  757.92   28.20
   7   3  -4  775.22   28.10
  -6  -3   4  430.76   15.40
   6  -3  -4  417.16   15.50
   6  -3  -4  411.46   15.60
   6   3  -4  417.66   15.30
  -5  -3   4 1021.90   35.70
   5  -3  -4  978.00   35.90
   5  -3  -4 1006.80   35.90
  -5   3   4 1050.49   35.90
   5   3  -4  984.80   35.60
   4  -3  -4  302.37   11.80
  -4  -3   4  327.67   11.50
  -4   3   4  326.17   11.80
   4   3  -4  314.07   11.40
  -3  -3   4 3376.76  114.99
   3   3  -4 3237.98  114.79
  -3   3   4 3249.27  114.99
  -2   3   4   66.39    3.00
  -2   3   4   67.19    3.10
  -1   3   4  663.23   24.70
  -1   3   4  721.93   24.80
   0   3   4  104.59    4.30
   1  -3   4   43.70    2.40
   1   3   4   45.90    2.30
   2  -3   4  175.68    6.90
   2  -3   4  176.08    6.40
  -2  -3  -4  170.48    7.10
   2   3   4  176.18    6.90
  -2   3  -4  179.18    6.40
   3  -3   4  489.25   17.60
   3  -3   4  476.45   17.30
   3   3   4  487.55   17.70
  -3   3  -4  472.95   17.40
   4  -3   4   57.19    3.00
   4  -3   4   53.49    2.90
   4   3   4   55.39    3.10
  -4   3  -4   52.19    3.00
   5  -3   4   69.29    3.50
   5  -3   4   71.59    3.90
   5  -3   4   62.79    4.20
  -6  -3  -4  549.65   20.10
  -6  -3  -4  517.05   19.70
  -6  -3  -4  520.25   20.10
   6  -3   4  547.05   19.70
   6  -3   4  528.75   19.90
   6  -3   4  528.35   19.70
   7  -3   4  428.06   15.80
  -7  -3  -4  434.86   16.20
  -7  -3  -4  394.76   16.20
  -7  -3  -4  411.76   15.80
   7  -3   4  416.36   15.80
  -8  -3  -4   12.90    2.90
   8  -3   4   16.10    2.40
   8  -3   4   18.40    2.00
  -8  -3  -4   14.30    2.90
  -8  -3  -4   19.30    2.90
   9  -3   4   18.40    2.20
  -9  -3  -4   17.60    2.80
   9  -3   4   14.50    2.30
  -9  -3  -4   21.80    3.00
  10  -3   4   80.19    4.40
 -10  -3  -4   86.09    4.90
 -10   3  -4   90.69    5.30
  11  -3   4    2.30    1.30
 -11  -3  -4    0.50    1.30
 -11   3  -4    2.70    2.30
  12  -3   4   44.40    3.70
 -12  -3  -4   42.20    3.20
 -12   3  -4   48.80    3.10
 -13  -3  -4   95.59    4.60
 -13   3  -4   94.09    4.30
 -14  -3  -4    1.00    0.90
 -14   3  -4    1.30    1.50
 -17  -4   4   19.00    1.60
 -17   4   4   22.40    1.50
 -16  -4   4   25.70    1.90
 -16   4   4   25.60    2.00
  16   4  -4   26.90    2.00
 -15  -4   4   37.40    3.80
 -15  -4   4   35.70    3.10
  15  -4  -4   32.90    3.00
  15   4  -4   33.20    2.40
 -14  -4   4   15.80    2.20
  14  -4  -4   14.80    2.40
 -14  -4   4   19.80    3.40
  13  -4  -4    1.30    1.30
 -13  -4   4    0.20    1.30
 -13  -4   4    4.00    2.20
  13   4  -4    0.30    1.10
  12  -4  -4  255.47   11.00
 -12  -4   4  279.07   11.00
 -12  -4   4  268.27   11.30
  12   4  -4  269.97   10.80
 -11  -4   4   80.29    4.50
  11  -4  -4   76.99    4.10
  11  -4  -4   78.89    4.30
 -11  -4   4   77.69    5.40
 -11  -4   4   70.99    5.30
  10  -4  -4  202.28    8.50
 -10  -4   4  194.88    8.60
  10  -4  -4  192.58    8.10
 -10  -4   4  189.28    8.30
 -10  -4   4  189.98    8.90
  -9  -4   4  210.48    8.60
   9  -4  -4  204.78    8.40
  -9  -4   4  199.98    9.20
   9  -4  -4  200.08    8.50
  -9  -4   4  198.68    8.80
   8  -4  -4    0.30    0.90
  -8  -4   4    2.60    2.70
   8  -4  -4    4.70    1.50
  -8  -4   4    1.90    1.60
  -8  -4   4    3.70    2.00
   8   4  -4    1.60    2.00
   7  -4  -4 1173.18   40.60
  -7  -4   4 1108.69   40.20
   7  -4  -4 1110.29   40.20
   7   4  -4 1094.99   40.00
  -6  -4   4  421.06   15.70
   6  -4  -4  424.96   15.90
   6   4  -4  426.96   15.50
   5  -4  -4   27.80    2.00
   5   4  -4   24.50    1.60
  -4  -4   4   87.19    3.30
   4  -4  -4   86.49    3.90
  -4   4   4   83.59    4.00
   4   4  -4   85.09    3.30
   3  -4  -4  313.67   11.90
  -3   4   4  315.87   12.00
  -3   4   4  326.07   11.90
   2  -4  -4   78.79    3.80
  -2   4   4   84.49    3.70
  -2   4   4   83.29    3.80
  -1   4   4 1624.84   56.99
  -1   4   4 1601.84   56.89
   0  -4   4   49.00    2.80
   0   4   4   53.09    2.70
   1  -4   4  256.97    9.90
   1   4   4  263.17    9.90
   2  -4   4  195.78    7.60
   2   4   4  186.58    7.60
   3  -4   4    1.10    0.90
   3   4   4    2.90    1.00
  -4  -4  -4   99.39    5.30
   4  -4   4  102.79    4.50
   4   4   4   80.99    5.90
  -5  -4  -4  104.29    5.10
   5  -4   4  109.59    4.80
  -5  -4  -4  101.79    5.70
   5  -4   4   95.79    5.30
   5  -4   4  101.09    5.00
  -5  -4  -4  105.79    5.70
  -6  -4  -4    1.80    1.50
   6  -4   4    1.30    1.00
  -6  -4  -4   -0.50    1.90
  -6  -4  -4    1.50    1.90
   6  -4   4   -2.20    1.30
   6  -4   4    0.70    1.50
  -7  -4  -4   23.20    3.30
   7  -4   4   24.00    2.60
  -7  -4  -4   24.60    2.90
   7  -4   4   23.80    2.20
  -7  -4  -4   16.40    3.50
  -8  -4  -4  156.18    7.40
  -8  -4  -4  155.28    7.00
   8  -4   4  158.98    6.90
   8  -4   4  157.88    6.90
  -8  -4  -4  153.68    7.40
  -9  -4  -4  281.57   10.80
   9  -4   4  246.78   11.40
  -9  -4  -4  262.27   11.20
  -9  -4  -4  279.17   11.30
   9  -4   4  289.37   10.90
 -10  -4  -4   14.90    2.60
 -10  -4  -4   14.10    2.30
  10  -4   4    9.20    2.00
  10  -4   4   10.80    2.00
 -10   4  -4   14.10    2.50
 -11  -4  -4   47.50    3.50
  11  -4   4   47.30    3.20
 -11   4  -4   50.09    3.20
  12  -4   4   45.80    3.30
 -12  -4  -4   45.50    3.70
 -12   4  -4   47.50    3.00
 -13  -4  -4   45.30    2.80
 -13   4  -4   44.70    2.60
 -13   4  -4   37.10    2.90
 -14  -4  -4   59.09    2.90
 -14   4  -4   52.89    2.80
 -16  -5   4    0.30    0.80
  16   5  -4    2.70    1.20
 -16   5   4    0.60    0.70
 -15  -5   4   51.49    3.00
 -15  -5   4   49.50    3.90
  15  -5  -4   56.89    3.40
  15   5  -4   52.49    2.90
 -14  -5   4    9.00    3.10
  14  -5  -4    9.60    2.00
 -14  -5   4    6.70    1.90
  14   5  -4    5.70    1.70
 -13  -5   4  127.19    6.00
  13  -5  -4  121.29    6.10
 -13  -5   4  135.49    6.40
  13   5  -4  132.29    5.90
 -12  -5   4  186.48    8.40
 -12  -5   4  184.28    8.10
 -12  -5   4  186.48    8.20
  12  -5  -4  175.78    8.20
  12   5  -4  187.48    7.90
  11  -5  -4   70.69    4.20
 -11  -5   4   71.49    4.60
 -11  -5   4   69.09    4.20
  11  -5  -4   68.99    3.80
 -11  -5   4   66.79    4.90
  10  -5  -4 1087.79   38.80
 -10  -5   4 1089.19   39.10
 -10  -5   4 1093.89   39.10
 -10  -5   4 1044.00   39.30
  10  -5  -4 1079.49   39.20
  -9  -5   4   95.69    6.00
  -9  -5   4   91.99    5.00
   9  -5  -4   95.19    4.70
  -9  -5   4   92.99    5.20
   9  -5  -4   95.99    4.90
  -8  -5   4   11.30    3.00
   8  -5  -4    5.50    1.80
  -8  -5   4    9.30    2.40
  -8  -5   4    5.20    1.70
   8  -5  -4    7.30    1.60
   7  -5  -4    2.00    1.10
   7  -5  -4    1.60    1.50
  -7  -5   4    3.40    1.50
  -7  -5   4    0.70    1.70
  -7  -5   4    3.20    2.20
  -6  -5   4   53.09    4.10
  -6  -5   4   57.49    3.60
  -6  -5   4   48.70    5.20
   6  -5  -4   55.19    3.20
   5  -5  -4    0.50    0.90
   4  -5  -4  107.59    4.70
  -4   5   4  102.59    4.90
   3  -5  -4  688.13   24.90
  -3   5   4  689.43   25.00
  -2  -5   4  677.33   26.90
   2  -5  -4  772.32   26.90
  -2   5   4  792.92   27.00
   1  -5  -4   59.09    3.20
  -1  -5   4   55.69    3.30
  -1   5   4   56.99    3.10
   0  -5   4  414.66   15.70
   0   5   4  427.36   15.70
   1  -5   4  880.61   31.40
   1   5   4  863.91   31.40
   2  -5   4   48.80    2.90
   2   5   4   48.70    3.20
   3  -5   4    1.00    1.00
   3  -5   4    2.70    1.40
   3  -5   4    2.50    1.50
  -3  -5  -4    1.70    1.40
   4  -5   4  457.15   17.20
  -4  -5  -4  458.15   17.60
   4  -5   4  459.25   17.40
   4  -5   4  473.35   17.30
  -4  -5  -4  459.75   17.30
  -4  -5  -4  455.95   17.60
  -5  -5  -4   21.60    2.70
  -5  -5  -4   25.70    3.70
   5  -5   4   25.50    2.20
   5  -5   4   24.30    2.60
   5  -5   4   22.00    2.90
  -5  -5  -4   18.80    3.30
  -6  -5  -4    6.30    1.90
   6  -5   4    6.50    1.80
  -6  -5  -4   10.30    2.40
  -6  -5  -4    9.40    2.20
   6  -5   4    8.80    2.20
   6  -5   4   10.50    2.50
   7  -5   4  267.47   10.30
   7  -5   4  249.97   10.20
   7  -5   4  251.77   10.50
  -7  -5  -4  255.87   10.20
  -7  -5  -4  242.88   10.50
  -7  -5  -4  238.68   10.60
  -8  -5  -4  212.08    9.20
   8  -5   4  227.88    9.40
   8  -5   4  224.78    9.20
  -8  -5  -4  222.08    9.40
  -8  -5  -4  227.98    9.80
  -9  -5  -4    1.00    1.20
  -9  -5  -4    6.50    2.90
   9  -5   4    7.00    1.90
  -9  -5  -4   -0.30    1.80
   9  -5   4    4.00    1.30
 -10  -5  -4    0.40    2.40
  10  -5   4    7.40    1.80
 -10  -5  -4    4.90    1.30
  10  -5   4    5.80    1.80
  11  -5   4    3.40    1.30
 -11  -5  -4    3.30    1.30
 -11   5  -4    1.40    1.10
  12  -5   4    0.60    1.40
 -12  -5  -4    0.80    1.10
 -12   5  -4    2.60    1.10
 -13  -5  -4    5.20    1.60
 -13   5  -4    5.30    1.60
 -13   5  -4    2.90    0.90
  16   6  -4    1.20    0.80
 -16   6   4    1.10    0.70
 -15  -6   4   25.50    3.50
 -15  -6   4   30.40    2.10
  15  -6  -4   30.80    2.70
  15   6  -4   31.30    2.00
 -14  -6   4  301.97   11.80
 -14  -6   4  315.97   11.90
  14  -6  -4  283.27   11.80
  14   6  -4  307.77   11.60
 -13  -6   4   78.09    4.10
  13  -6  -4   75.29    4.40
 -13  -6   4   77.89    4.60
  13   6  -4   75.99    3.90
 -12  -6   4    2.00    1.90
  12  -6  -4    2.30    1.00
 -12  -6   4    0.50    1.60
  12  -6  -4   -2.30    1.10
  12   6  -4    1.90    1.00
  11  -6  -4   38.30    2.80
  11  -6  -4   38.00    3.10
 -11  -6   4   46.50    4.10
 -11  -6   4   43.80    3.50
 -11  -6   4   40.20    3.50
 -10  -6   4    1.20    1.50
  10  -6  -4    0.60    1.10
  10  -6  -4    2.50    1.30
 -10  -6   4    2.40    2.00
 -10  -6   4    4.20    1.60
  -9  -6   4    6.90    2.20
   9  -6  -4    2.20    1.10
  -9  -6   4    3.40    1.40
   9  -6  -4    5.00    1.40
  -9  -6   4    6.40    1.70
  -8  -6   4   58.49    5.40
  -8  -6   4   61.39    4.70
   8  -6  -4   61.29    4.10
  -8  -6   4   61.69    6.10
   8  -6  -4   66.29    3.80
  -7  -6   4  129.39    6.10
  -7  -6   4  128.99    6.40
   7  -6  -4  127.89    6.10
   7  -6  -4  129.89    6.10
  -7  -6   4  141.79    6.70
   6  -6  -4   19.90    3.00
  -6  -6   4   23.90    3.20
   6  -6  -4   23.60    2.20
  -6  -6   4   22.50    2.70
  -6  -6   4   17.20    3.40
   5  -6  -4  718.73   25.00
  -5  -6   4  675.83   25.10
  -5  -6   4  695.53   24.90
  -5  -6   4  666.43   25.10
   5  -6  -4  636.74   24.80
   4  -6  -4   24.20    2.20
  -4  -6   4   27.20    3.30
  -4  -6   4   23.30    2.60
  -4  -6   4   28.20    3.40
  -4   6   4   18.50    3.40
  -3  -6   4  305.17   12.60
  -3  -6   4  310.17   12.30
   3  -6  -4  338.37   12.30
  -3  -6   4  323.87   12.70
  -3   6   4  321.07   12.50
  -2  -6   4  154.18    7.20
  -2  -6   4  155.98    6.90
   2  -6  -4  173.28    6.80
  -2   6   4  159.38    7.10
  -1  -6   4  415.76   15.80
  -1  -6   4  420.36   16.10
  -1  -6   4  418.76   15.90
  -1   6   4  438.76   16.00
   0  -6   4  241.38    9.60
   0  -6   4  248.38    9.70
   0  -6  -4  241.68    9.90
   0  -6   4  244.18    9.90
   0  -6  -4  234.88   10.40
   0   6   4  245.88    9.90
  -1  -6  -4  272.77   11.40
   1  -6   4  279.37   10.90
   1  -6   4  286.37   10.90
  -1  -6  -4  271.67   11.00
  -2  -6  -4  670.33   24.70
  -2  -6  -4  642.94   24.20
   2  -6   4  685.93   24.40
   2  -6   4  673.53   24.30
  -2  -6  -4  646.64   24.60
   2  -6   4  658.33   24.40
   3  -6   4   54.79    3.30
   3  -6   4   49.50    3.60
  -3  -6  -4   51.49    3.50
  -3  -6  -4   56.59    3.90
  -3  -6  -4   40.90    4.40
   3  -6   4   50.39    3.20
   4  -6   4  194.38    8.10
  -4  -6  -4  193.08    8.60
  -4  -6  -4  184.78    8.60
   4  -6   4  197.18    8.20
  -4  -6  -4  192.08    8.10
   4  -6   4  196.88    8.40
  -5  -6  -4   28.90    5.20
  -5  -6  -4   18.10    3.40
   5  -6   4   27.10    2.50
   5  -6   4   31.40    2.60
   6  -6   4    1.50    1.40
   6  -6   4    0.50    1.20
  -6  -6  -4   -1.40    1.80
  -6  -6  -4   -0.80    1.50
   6  -6   4    0.50    1.10
  -6  -6  -4   -0.60    1.30
   7  -6   4 1212.18   43.00
   7  -6   4 1181.38   42.90
  -7  -6  -4 1137.39   43.10
  -7  -6  -4 1204.18   42.70
   7  -6   4 1208.28   42.70
  -7  -6  -4 1177.38   42.80
   8  -6   4  103.49    5.50
   8  -6   4  123.39    5.50
  -8  -6  -4  112.39    6.10
  -8  -6  -4  116.89    5.70
  -8  -6  -4  111.69    6.10
  -9  -6  -4   28.20    3.10
   9  -6   4   32.50    2.50
   9  -6   4   25.90    2.40
  -9  -6  -4   27.90    2.50
  -9  -6  -4   28.20    3.20
  10  -6   4  108.79    4.90
 -10  -6  -4  100.19    5.20
 -10  -6  -4  110.69    5.60
 -10  -6  -4  105.09    4.80
  10  -6   4   96.89    5.00
  11  -6   4    1.30    1.30
 -11  -6  -4    3.20    1.30
 -11   6  -4    2.20    1.10
 -12  -6  -4    3.60    1.10
  12  -6   4    5.60    1.50
 -12   6  -4    4.90    1.50
 -13  -6  -4    3.90    1.30
 -13   6  -4    4.90    1.50
 -15  -7   4    0.10    0.80
  15   7  -4   -0.20    0.70
 -15   7   4    0.50    0.80
  14  -7  -4    3.10    1.30
 -14  -7   4    4.10    1.60
 -14  -7   4    2.00    1.00
  14   7  -4    3.20    1.30
 -13  -7   4    0.80    1.50
  13  -7  -4   -0.40    1.20
 -13  -7   4    1.60    1.00
  13   7  -4    0.40    0.80
 -12  -7   4   22.80    3.00
 -12  -7   4   20.70    2.30
  12  -7  -4   19.20    2.40
  12   7  -4   20.50    2.10
 -11  -7   4   58.49    3.80
  11  -7  -4   62.19    3.40
  11  -7  -4   56.19    3.80
 -11  -7   4   65.19    3.90
 -11  -7   4   55.29    4.10
  10  -7  -4  123.09    6.30
 -10  -7   4  125.49    6.30
 -10  -7   4  139.39    6.50
 -10  -7   4  136.69    6.70
  10  -7  -4  135.39    6.00
   9  -7  -4   56.49    3.80
  -9  -7   4   56.39    3.90
  -9  -7   4   59.49    4.40
   9  -7  -4   56.69    3.50
  -9  -7   4   60.19    4.00
  -8  -7   4   94.19    5.50
   8  -7  -4   97.19    5.00
   8  -7  -4   98.29    5.20
  -8  -7   4  105.09    6.70
  -8  -7   4   96.69    5.10
   7  -7  -4  576.84   21.10
  -7  -7   4  570.74   21.50
  -7  -7   4  574.04   21.30
  -7  -7   4  564.44   21.50
   7  -7  -4  551.34   21.40
   6  -7  -4    7.60    1.70
  -6  -7   4    4.20    1.70
   6  -7  -4    8.40    2.00
  -5  -7   4    0.20    1.70
   5  -7  -4   -0.10    1.60
  -5  -7   4   -0.20    1.60
   5  -7  -4    0.40    1.20
  -5  -7   4    4.00    1.50
   4  -7  -4   41.80    3.90
   4  -7  -4   47.30    3.20
  -4  -7   4   45.10    3.20
  -4  -7   4   49.10    3.80
  -4  -7   4   43.80    3.70
  -3  -7   4   13.90    2.90
  -3  -7   4   16.30    2.30
   3  -7  -4   15.00    2.30
   3  -7  -4   11.20    2.90
  -3  -7   4   17.40    3.10
  -2  -7   4  131.09    5.80
   2  -7  -4  122.99    7.20
   2  -7  -4  124.09    5.70
   2  -7  -4  121.79    6.40
  -2  -7   4  117.89    6.20
  -2  -7   4  122.39    6.10
  -1  -7   4    4.10    2.10
   1  -7  -4    6.40    2.40
  -1  -7   4    5.70    1.40
   1  -7  -4    4.10    1.90
   1  -7  -4    6.00    2.60
  -1  -7   4    2.90    1.50
   0  -7   4   61.49    3.90
   0  -7   4   64.49    3.70
   0  -7  -4   65.29    4.10
   0  -7  -4   61.09    4.80
   0  -7   4   57.49    5.00
   0  -7  -4   59.49    4.80
   0  -7   4   59.69    3.90
   1  -7   4   37.40    3.30
  -1  -7  -4   44.00    4.10
  -1  -7  -4   37.90    4.00
  -1  -7  -4   42.30    3.40
   1  -7   4   47.70    3.00
   1  -7   4   37.80    3.10
   2  -7   4   69.49    4.00
  -2  -7  -4   70.19    4.10
  -2  -7  -4   65.09    4.60
   2  -7   4   64.09    3.80
  -2  -7  -4   64.29    4.80
   2  -7   4   67.49    4.10
   3  -7   4   54.99    3.50
  -3  -7  -4   52.69    4.30
   3  -7   4   56.39    3.50
  -3  -7  -4   67.29    4.50
   3  -7   4   49.00    5.30
  -4  -7  -4    0.50    1.30
  -4  -7  -4   -1.20    1.90
   4  -7   4   -0.70    1.10
  -4  -7  -4    2.40    1.70
   4  -7   4    0.80    1.10
   4  -7   4    1.90    1.50
  -5  -7  -4  628.64   24.00
   5  -7   4  653.13   24.20
  -5  -7  -4  654.23   24.50
   5  -7   4  672.43   24.30
   5  -7   4  659.33   24.10
  -5  -7  -4  631.04   24.50
  -6  -7  -4  135.39    6.20
   6  -7   4  130.39    6.30
   6  -7   4  131.69    6.10
  -6  -7  -4  132.49    6.40
  -6  -7  -4  131.69    6.90
   6  -7   4  133.79    6.40
  -7  -7  -4  230.58    9.40
  -7  -7  -4  240.08    9.80
  -7  -7  -4  228.48   10.00
   7  -7   4  224.08    9.70
   7  -7   4  211.48    9.50
   7  -7   4  234.78   10.20
  -8  -7  -4  161.38    7.50
  -8  -7  -4  157.38    6.80
   8  -7   4  154.98    6.70
   8  -7   4  143.29    6.90
  -8  -7  -4  157.78    7.00
  -9  -7  -4    9.00    2.30
  -9  -7  -4   10.10    1.70
   9  -7   4    7.20    1.80
   9  -7   4    9.70    1.70
  -9  -7  -4    7.20    2.50
  10  -7   4   11.30    1.80
 -10  -7  -4    9.70    2.30
 -10  -7  -4    6.90    2.10
  10  -7   4   11.10    1.60
 -11  -7  -4   51.49    3.30
  11  -7   4   47.80    2.90
 -11   7  -4   49.10    2.80
 -12  -7  -4    0.80    1.00
  12   7   4   -0.10    0.90
 -12   7  -4    0.50    0.90
 -14  -8   4    2.00    0.90
 -14  -8   4    2.10    1.50
  14   8  -4    4.00    1.20
 -13  -8   4    2.00    1.00
  13  -8  -4    1.20    1.20
 -13  -8   4    2.00    1.30
  13   8  -4    1.60    0.80
 -12  -8   4   38.30    2.70
 -12  -8   4   42.40    3.10
  12  -8  -4   38.60    3.10
  12   8  -4   40.40    2.50
 -11  -8   4    1.30    1.50
 -11  -8   4   -0.40    1.20
 -11  -8   4   -1.00    1.20
  11  -8  -4   -0.30    1.20
  11  -8  -4    1.10    0.90
  11   8  -4   -0.40    0.90
 -10  -8   4    9.20    2.30
 -10  -8   4    8.50    2.20
  10  -8  -4    5.60    1.50
 -10  -8   4    5.40    1.70
  10  -8  -4    5.70    1.80
  -9  -8   4    5.90    1.90
  -9  -8   4    5.90    1.50
   9  -8  -4    8.20    1.90
  -9  -8   4   13.60    2.80
   9  -8  -4    5.90    1.70
   8  -8  -4   70.09    3.90
  -8  -8   4   73.49    4.70
  -8  -8   4   73.89    4.30
  -8  -8   4   68.29    4.50
   8  -8  -4   63.09    4.30
  -7  -8   4   42.30    3.30
   7  -8  -4   38.80    3.00
  -7  -8   4   38.10    3.70
   7  -8  -4   36.70    3.30
  -7  -8   4   41.10    3.50
  -6  -8   4    8.20    2.30
  -6  -8   4    5.60    1.70
  -6  -8   4   12.00    2.70
   6  -8  -4    6.60    1.70
   6  -8  -4    8.50    2.30
   5  -8  -4  403.56   15.10
  -5  -8   4  398.96   15.10
  -5  -8   4  379.86   15.30
   5  -8  -4  359.26   14.80
  -5  -8   4  401.36   15.40
  -4  -8   4  220.28    9.30
  -4  -8   4  224.88    9.60
  -4  -8   4  226.38    9.60
   4  -8  -4  230.58    9.40
   3  -8  -4   69.19    4.20
  -3  -8   4   68.39    4.30
  -3  -8   4   61.59    4.30
  -3  -8   4   67.89    4.00
   2  -8  -4    8.00    2.30
  -2  -8   4    7.80    2.10
   2  -8  -4   14.90    3.90
  -2  -8   4   10.20    2.60
   2  -8  -4    5.90    2.50
  -2  -8   4    4.60    2.40
   1  -8  -4  447.96   16.90
  -1  -8   4  447.36   16.70
  -1  -8   4  450.35   17.00
   1  -8  -4  422.26   16.90
  -1  -8   4  449.86   17.00
   1  -8  -4  430.06   17.30
   0  -8   4    4.90    1.50
   0  -8   4    2.40    1.20
   0  -8  -4    3.60    2.30
   0  -8  -4    1.30    2.00
  -1  -8  -4  117.89    5.90
   1  -8   4  127.59    5.70
   1  -8   4  128.49    6.00
  -1  -8  -4  129.39    6.50
  -1  -8  -4  113.99    6.30
   1  -8   4  116.79    6.00
   2  -8   4  477.45   18.20
  -2  -8  -4  492.55   18.30
   2  -8   4  481.55   18.40
  -2  -8  -4  501.05   18.70
   2  -8   4  479.45   18.40
  -2  -8  -4  463.25   18.50
  -3  -8  -4   33.00    3.10
   3  -8   4   33.50    2.80
   3  -8   4   33.40    3.10
  -3  -8  -4   33.30    3.40
  -3  -8  -4   37.80    3.80
   3  -8   4   40.50    3.20
  -4  -8  -4   31.40    2.90
   4  -8   4   31.20    3.50
  -4  -8  -4   28.90    3.70
   4  -8   4   29.20    3.30
  -4  -8  -4   27.90    3.10
   4  -8   4   35.20    2.80
  -5  -8  -4   38.10    3.30
   5  -8   4   42.10    3.30
   5  -8   4   39.70    2.90
   5  -8   4   40.00    3.10
  -5  -8  -4   37.80    3.80
   6  -8   4   69.19    3.80
  -6  -8  -4   63.59    3.80
   6  -8   4   63.09    4.20
  -6  -8  -4   71.59    4.30
   6  -8   4   63.19    4.00
  -6  -8  -4   69.39    4.60
   7  -8   4   27.80    2.70
  -7  -8  -4   33.10    3.40
  -7  -8  -4   33.00    2.80
   7  -8   4   31.00    2.50
   7  -8   4   26.90    2.80
  -7  -8  -4   31.00    2.90
   8  -8   4    0.40    0.80
   8  -8   4    0.90    1.20
  -8  -8  -4   -1.00    1.40
  -8  -8  -4   -0.40    0.90
  -8  -8  -4   -1.60    1.10
   9  -8   4   -0.60    1.10
  -9  -8  -4    0.40    1.30
  -9  -8  -4    1.60    0.80
   9  -8   4    0.80    0.80
  -9  -8  -4    0.00    1.00
  10  -8   4    7.80    1.20
 -10  -8  -4    7.30    2.00
 -10  -8  -4    6.40    1.80
  10  -8   4    4.50    1.20
 -11  -8  -4   46.40    2.70
 -11   8  -4   47.60    2.50
 -13  -9   4    3.30    1.30
 -13  -9   4    2.00    0.90
  13   9  -4    5.40    1.20
 -12  -9   4    9.60    1.90
  12  -9  -4   12.50    1.90
 -12  -9   4    9.40    1.60
  12   9  -4   13.20    1.70
  11  -9  -4   26.50    2.40
  11  -9  -4   23.10    2.00
 -11  -9   4   23.40    2.20
 -11  -9   4   27.30    2.50
  11   9  -4   21.00    2.00
  10  -9  -4   25.20    2.20
 -10  -9   4   24.00    2.40
  10  -9  -4   24.90    2.70
 -10  -9   4   28.90    2.80
 -10  -9   4   29.10    2.70
  10   9  -4   29.90    2.40
   9  -9  -4    3.40    1.40
   9  -9  -4    2.90    1.20
  -9  -9   4    2.90    1.30
  -9  -9   4    2.80    1.40
  -9  -9   4    0.80    1.20
   9   9  -4    2.20    1.10
  -8  -9   4   92.49    4.80
   8  -9  -4   80.39    4.90
  -8  -9   4   94.69    4.90
  -8  -9   4   89.29    5.00
   8  -9  -4   94.59    5.00
  -7  -9   4    1.20    1.60
  -7  -9   4    2.50    1.80
   7  -9  -4    3.40    1.40
  -7  -9   4   -0.20    1.30
   7  -9  -4    2.20    1.60
   6  -9  -4   19.80    2.90
   6  -9  -4   19.10    2.90
  -6  -9   4   25.80    3.10
  -6  -9   4   18.00    2.80
  -6  -9   4   26.60    2.70
  -5  -9   4   52.39    3.90
  -5  -9   4   58.09    4.00
   5  -9  -4   53.79    3.90
   5  -9  -4   57.19    3.80
  -5  -9   4   52.79    3.60
  -4  -9   4  146.79    6.90
   4  -9  -4  137.59    6.60
   4  -9  -4  141.69    6.90
  -4  -9   4  150.98    6.90
  -4  -9   4  144.99    6.80
  -3  -9   4    4.60    1.50
   3  -9  -4    4.30    2.70
  -3  -9   4    7.10    1.80
  -3  -9   4    6.20    1.70
   3  -9  -4    0.20    2.40
  -2  -9   4  166.88    7.60
   2  -9  -4  156.08    7.80
  -2  -9   4  156.18    7.40
   2  -9  -4  156.58    7.40
  -2  -9   4  161.58    7.10
   1  -9  -4   35.70    3.80
   1  -9  -4   36.10    4.10
  -1  -9   4   34.80    3.80
   1  -9  -4   26.40    3.80
  -1  -9   4   34.00    2.80
  -1  -9   4   38.30    3.20
   0  -9   4  130.19    6.50
   0  -9  -4  142.89    6.60
   0  -9  -4  142.69    6.70
   0  -9   4  135.49    6.20
   0  -9  -4  134.69    6.80
  -1  -9  -4  208.38    8.70
   1  -9   4  198.28    8.50
  -1  -9  -4  207.38    8.90
  -1  -9  -4  195.68    9.00
   1  -9   4  207.68    8.80
   2  -9   4   22.70    3.30
  -2  -9  -4   22.00    2.90
   2  -9   4   22.30    2.50
  -2  -9  -4   25.20    3.40
   2  -9   4   22.90    2.80
   3  -9   4  247.08   10.50
   3  -9   4  228.18   10.20
  -3  -9  -4  250.87   10.50
   3  -9   4  251.37   10.00
  -3  -9  -4  248.58   10.40
  -3  -9  -4  253.07   10.10
   4  -9   4    3.30    1.30
   4  -9   4    2.90    1.00
   4  -9   4    5.30    1.60
  -4  -9  -4    6.60    2.40
  -4  -9  -4    2.50    1.30
  -4  -9  -4    3.70    1.80
   5  -9   4    1.40    0.90
   5  -9   4    0.60    1.40
  -5  -9  -4    4.00    1.40
  -5  -9  -4    5.20    1.80
  -5  -9  -4    1.20    1.20
   5  -9   4    1.60    1.10
   6  -9   4  132.69    6.10
   6  -9   4  140.59    6.20
  -6  -9  -4  122.49    7.20
   6  -9   4  133.19    6.30
  -6  -9  -4  131.99    5.90
  -6  -9  -4  134.59    6.40
   7  -9   4   19.90    2.10
  -7  -9  -4   16.90    2.20
  -7  -9  -4   20.70    2.30
   7  -9   4   21.00    2.00
  -7  -9  -4   15.10    2.70
   7  -9   4   20.90    2.50
   8  -9   4   -0.40    1.30
  -8  -9  -4   -0.30    0.80
  -8  -9  -4   -0.40    1.30
   8  -9   4   -0.30    0.70
  -8  -9  -4    1.80    1.10
   9  -9   4    8.70    1.90
  -9  -9  -4    6.30    1.50
  -9  -9  -4    5.10    1.30
   9  -9   4    4.00    1.30
 -10  -9  -4   14.00    1.70
 -10  -9  -4   12.60    1.80
  10  -9   4   12.70    1.20
 -10   9  -4   12.60    1.60
 -12 -10   4    1.30    1.30
 -12 -10   4    1.10    0.90
  12  10  -4   -0.30    0.90
 -11 -10   4   76.49    3.80
 -11 -10   4   70.99    3.60
  11  10  -4   83.49    3.50
  10 -10  -4   11.90    2.60
 -10 -10   4    9.00    2.40
 -10 -10   4   11.60    1.80
  10 -10  -4   10.60    2.20
  10  10  -4   14.60    1.90
  -9 -10   4   68.29    3.90
   9 -10  -4   74.49    4.20
   9 -10  -4   75.89    3.60
  -9 -10   4   74.99    3.90
  -9 -10   4   66.79    3.80
   9  10  -4   73.79    3.80
  -8 -10   4  108.19    5.30
   8 -10  -4  120.39    5.80
  -8 -10   4  118.49    5.50
  -8 -10   4  111.99    5.40
   8 -10  -4  116.99    5.20
   8  10  -4  114.19    5.30
  -7 -10   4    7.80    2.00
  -7 -10   4    5.10    1.40
   7 -10  -4    3.70    1.30
  -7 -10   4    4.40    1.40
   7 -10  -4    4.90    2.00
   7  10  -4    1.50    1.80
  -6 -10   4   14.70    2.40
   6 -10  -4    9.60    1.80
  -6 -10   4   12.80    2.70
   6 -10  -4   12.40    2.50
  -6 -10   4   19.80    3.60
  -5 -10   4    4.40    1.50
  -5 -10   4    2.80    1.50
  -5 -10   4    0.80    1.20
   5 -10  -4    1.90    1.70
  -4 -10   4   79.39    4.60
  -4 -10   4   82.49    4.40
  -4 -10   4   82.49    4.60
  -3 -10   4   -1.50    1.00
  -3 -10   4    1.30    1.50
  -3 -10   4   -0.40    1.20
  -2 -10   4   11.20    2.30
   2 -10  -4   10.00    2.30
  -2 -10   4    8.70    2.00
   1 -10  -4   25.10    3.40
  -1 -10   4   15.40    2.50
  -1 -10   4   18.20    2.30
   1 -10  -4   24.10    3.30
   0 -10  -4   11.00    2.20
   0 -10   4   12.30    1.90
   0 -10   4    8.30    2.20
   0 -10  -4   11.70    3.10
   0 -10  -4   13.20    2.30
  -1 -10  -4    3.60    1.90
  -1 -10  -4    1.50    1.50
   1 -10   4    2.40    1.30
   1 -10   4    2.80    1.00
  -1 -10  -4    3.50    1.60
   2 -10   4   44.30    2.90
  -2 -10  -4   41.40    3.50
   2 -10   4   38.20    3.00
  -2 -10  -4   36.90    4.40
  -2 -10  -4   44.90    3.40
   3 -10   4   42.20    2.80
  -3 -10  -4   34.90    3.40
   3 -10   4   37.60    3.00
  -3 -10  -4   36.70    2.90
   4 -10   4    4.10    2.20
   4 -10   4    6.20    1.90
  -4 -10  -4    4.00    1.20
   4 -10   4    2.50    0.90
  -4 -10  -4    3.70    1.60
  -4 -10  -4    3.00    1.30
   5 -10   4    6.90    1.60
  -5 -10  -4    7.70    2.40
  -5 -10  -4    6.80    1.70
   5 -10   4    7.80    1.80
  -5 -10  -4   10.10    2.00
   5 -10   4    4.40    2.00
  -6 -10  -4    3.40    1.40
   6 -10   4    3.90    1.10
   6 -10   4    3.00    0.90
  -6 -10  -4    3.00    1.10
  -6 -10  -4    3.90    1.00
   6 -10   4    3.50    1.70
  -7 -10  -4    1.20    1.20
   7 -10   4    0.50    0.70
   7 -10   4    0.20    1.60
  -7 -10  -4    1.50    0.90
   8 -10   4   28.70    1.80
  -8 -10  -4   28.50    2.00
  -8 -10  -4   27.00    2.30
  -9 -10  -4    8.90    1.40
   9 -10   4    5.20    1.00
  -9 -10  -4    8.00    1.70
  -9  10  -4    6.80    1.60
 -10 -11   4   50.79    2.60
 -10 -11   4   44.50    2.50
  -9 -11   4   12.70    1.80
  -9 -11   4   19.20    1.80
  -8 -11   4   17.80    1.80
  -8 -11   4   17.30    1.90
  -7 -11   4    6.20    1.70
  -6 -11   4   22.00    3.90
  -6 -11   4   16.20    2.00
  -5 -11   4   26.00    3.40
  -5 -11   4   25.50    2.40
  -4 -11   4    6.80    1.70
  -4 -11   4    3.40    1.20
  -3 -11   4  101.09    5.10
  -3 -11   4  103.69    4.90
  -2 -11   4   57.69    3.60
  -2 -11   4   59.09    3.30
  -1 -11   4    7.60    1.70
  -1 -11   4    3.90    1.30
   1 -11  -4    7.30    2.00
   0 -11  -4    8.10    2.90
   0 -11   4   12.20    2.00
   0 -11   4   12.60    1.80
   0 -11  -4   12.20    2.80
  -1 -11  -4   90.19    4.70
   1 -11   4   88.49    4.50
   1 -11   4   88.69    4.30
  -1 -11  -4   85.49    4.70
  -2 -11  -4    4.20    1.50
   2 -11   4    5.80    1.50
   2 -11   4    2.70    1.00
  -2 -11  -4    3.10    1.40
  -2 -11  -4    3.10    1.50
   3 -11   4   37.60    2.60
  -3 -11  -4   31.60    3.10
  -3 -11  -4   34.80    2.80
  -3 -11  -4   39.30    2.80
   3 -11   4   37.40    2.40
   4 -11   4    7.00    1.90
  -4 -11  -4    6.40    1.90
  -4 -11  -4    7.20    2.30
  -4 -11  -4   11.60    2.00
   4 -11   4    6.30    1.50
   5 -11   4   32.20    2.10
  -5 -11  -4   31.20    2.60
  -5 -11  -4   30.00    3.10
   5 -11   4   28.40    2.10
   6 -11   4   17.60    1.40
  -6 -11  -4   16.50    1.70
  -6 -11  -4   18.50    2.20
  -7 -11  -4    0.60    0.70
  -7 -11  -4    1.30    1.30
   7 -11   4    0.50    0.60
  -8 -12   4    9.00    1.50
  -8 -12   4    5.20    1.60
  -7 -12   4   24.00    1.80
  -6 -12   4    4.80    1.50
  -6 -12   4    6.20    1.50
  -5 -12   4    4.10    1.30
  -5 -12   4    3.00    1.00
  -4 -12   4   20.60    2.20
  -4 -12   4   26.80    2.00
  -3 -12   4   -0.40    0.80
  -3 -12   4    0.70    1.00
  -2 -12   4    0.80    0.90
  -2 -12   4    1.50    1.00
  -1 -12   4   72.49    4.00
  -1 -12   4   74.59    3.90
   0 -12   4    1.60    0.90
   0 -12   4    2.00    0.80
   1 -12   4   -0.90    1.70
   1 -12   4    1.00    0.70
  -1 -12  -4    1.10    1.50
  -2 -12  -4    0.80    1.20
   2 -12   4    2.40    1.00
   2 -12   4    2.00    0.90
  -3 -12  -4   91.89    4.10
   3 -12   4   81.49    4.20
   3 -12   4   93.69    3.90
   4 -12   4    6.10    1.10
  -4 -12  -4    9.00    1.60
   4 -12   4    6.80    1.50
  -3 -13   4   24.50    1.80
  -3 -13   4   26.30    1.80
  -2 -13   4    2.30    0.90
  -2 -13   4    4.30    1.40
  -1 -13   4   16.80    1.40
  -1 -13   4   18.50    1.60
   0 -13   4    1.00    0.80
   0 -13   4    0.40    0.80
 -18   0   5    0.00    0.70
 -17   0   5    0.30    0.80
 -16   0   5    0.70    1.00
 -15   0   5    1.20    1.10
  15   0  -5    2.40    1.70
 -14   0   5    0.40    1.10
  14   0  -5   -0.70    1.70
  13   0  -5   -2.30    1.50
 -13   0   5   -0.40    1.30
 -12   0   5    0.40    1.30
  12   0  -5   -0.30    1.60
 -11   0   5   -0.10    1.40
  11   0  -5    1.20    1.60
  11   0  -5    0.20    1.70
  10   0  -5   -0.30    1.60
   9   0  -5    0.10    1.20
   8   0  -5    4.40    1.20
   7   0  -5    0.10    0.80
  -7   0   5    1.60    0.90
   7   0  -5    1.50    1.10
  -6   0   5    0.80    0.60
   6   0  -5    1.20    1.00
   6   0  -5    0.50    0.60
  -5   0   5    0.60    0.50
   5   0  -5    0.90    0.50
   4   0  -5    0.60    0.40
  -4   0   5    1.20    0.40
  -2   0   5    0.00    0.40
  -2   0   5    0.00    0.30
  -1   0   5    0.20    0.30
  -1   0   5    0.60    0.30
   0   0   5    0.80    0.30
  -1   0  -5    0.60    0.50
   1   0   5    0.10    0.30
   2   0   5    0.50    0.50
  -2   0  -5    0.30    0.60
   2   0   5   -1.20    0.70
   3   0   5   -0.20    0.80
  -3   0  -5    1.00    0.90
   3   0   5   -0.40    0.50
   4   0   5    1.10    0.80
   4   0   5   -0.50    0.90
   5   0   5    1.20    1.00
   5   0   5    1.20    1.20
   6   0   5    1.20    1.30
  -6   0  -5   -1.80    1.80
   7   0   5    0.30    1.30
  -7   0  -5    1.00    1.40
   8   0   5    2.80    1.60
  -8   0  -5   -0.20    1.40
  -9   0  -5    1.80    1.50
 -10   0  -5    1.80    1.50
 -11   0  -5   -0.50    1.10
 -12   0  -5   -0.20    1.10
 -13   0  -5    0.20    1.00
 -18  -1   5    2.10    0.80
 -18   1   5    1.30    0.70
 -17  -1   5   29.90    2.20
 -17   1   5   30.00    2.20
 -16  -1   5    4.70    1.50
 -16   1   5    4.80    1.50
  16   1  -5    5.40    1.50
 -15  -1   5   85.29    4.30
 -15   1   5   81.89    4.30
  15   1  -5   83.39    4.40
 -14  -1   5   66.19    4.10
  14  -1  -5   63.69    4.60
 -14   1   5   64.59    3.70
  14   1  -5   57.79    3.90
 -13  -1   5  828.32   30.10
  13  -1  -5  825.92   30.10
  13  -1  -5  817.12   30.10
  13   1  -5  824.12   30.10
 -13   1   5  825.12   30.10
  12  -1  -5  120.89    6.20
  12  -1  -5  118.79    5.70
 -12  -1   5  117.69    5.70
  12   1  -5  118.79    5.80
  11  -1  -5    1.20    1.30
 -11  -1   5    2.40    1.30
  11  -1  -5    0.70    1.90
  11   1  -5    1.20    1.50
  10  -1  -5  294.37   11.50
 -10  -1   5  297.57   11.60
  10  -1  -5  282.07   11.80
  10   1  -5  296.77   11.60
   9  -1  -5   37.50    2.70
  -9  -1   5   36.10    3.20
   9   1  -5   32.40    3.50
   9   1  -5   33.30    3.20
   8  -1  -5   97.69    4.50
   8  -1  -5   99.19    5.00
   8   1  -5   99.29    4.80
   8   1  -5   92.79    4.60
   7  -1  -5    4.00    1.50
   7  -1  -5    3.80    1.10
   7   1  -5    6.50    2.10
   7   1  -5    4.30    1.00
  -6  -1   5   72.79    3.30
   6  -1  -5   75.09    3.50
   6  -1  -5   73.09    3.40
  -6   1   5   70.99    3.40
   6   1  -5   71.99    3.30
  -5  -1   5   60.69    2.60
   5  -1  -5   53.39    2.90
   5  -1  -5   55.19    2.70
  -5   1   5   60.39    2.80
   5   1  -5   56.99    2.60
   4  -1  -5   87.09    3.80
  -4  -1   5   94.59    3.80
   4   1  -5   86.79    3.60
  -4   1   5   92.09    3.80
  -3  -1   5 2186.88   76.59
  -3   1   5 2197.58   76.79
  -2  -1   5   16.50    1.00
  -2  -1   5   17.50    1.00
  -2   1   5   18.90    1.30
  -2   1   5   15.80    1.20
  -1  -1   5 1953.10   64.79
  -1  -1   5 1861.71   64.89
  -1   1   5 1745.93   64.99
   0  -1   5    6.80    0.70
   0   1   5    5.90    0.80
   1  -1   5 1022.20   37.40
  -1  -1  -5 1092.79   37.50
   1  -1   5 1057.09   37.20
  -1   1  -5 1054.29   37.40
   1   1   5 1062.39   37.40
  -2  -1  -5   51.69    2.80
   2  -1   5   56.29    2.50
   2  -1   5   51.29    2.60
  -2   1  -5   53.99    2.60
   2   1   5   54.19    2.60
   3  -1   5    4.20    1.20
  -3  -1  -5    3.20    1.00
   3   1   5    2.10    0.70
  -3   1  -5    0.80    0.80
   3   1   5    2.50    1.00
   4  -1   5 1279.27   43.80
   4  -1   5 1276.77   43.80
   4   1   5 1179.78   43.60
   4   1   5 1263.07   44.00
  -4   1  -5 1167.58   43.90
   5  -1   5   10.80    2.20
   5  -1   5   11.20    1.60
   5   1   5   11.80    2.40
   5   1   5   10.00    1.90
   6  -1   5   46.20    2.80
  -6  -1  -5   47.50    3.80
   6   1   5   41.80    3.10
   7  -1   5   20.60    2.20
  -7  -1  -5   19.50    3.00
   8  -1   5   26.90    2.60
  -8  -1  -5   26.10    3.00
  -8   1  -5   26.00    2.90
   9  -1   5  196.08    8.10
  -9  -1  -5  183.58    8.20
  -9   1  -5  193.78    8.30
  10  -1   5    0.30    2.80
 -10  -1  -5    0.30    1.30
 -10   1  -5    1.30    1.30
 -11  -1  -5   75.59    4.50
 -11   1  -5   79.99    4.30
 -12  -1  -5   25.40    2.60
 -12   1  -5   28.70    2.40
 -13  -1  -5   60.19    4.00
 -13   1  -5   65.79    4.30
 -14  -1  -5   -0.30    1.10
 -14   1  -5    0.50    1.00
 -18  -2   5   21.90    1.60
 -18   2   5   25.40    1.60
 -17  -2   5    6.40    1.30
 -17   2   5    4.10    1.20
 -16  -2   5  239.48    9.40
 -16   2   5  235.58    9.30
  16   2  -5  239.88    9.30
  15   2  -5  308.77   11.90
 -14  -2   5   10.40    2.00
  14  -2  -5   10.50    2.80
  14   2  -5    8.00    2.10
 -14   2   5    7.30    2.10
 -13  -2   5  133.89    6.10
  13  -2  -5  122.89    6.70
  13   2  -5  133.49    6.10
  12  -2  -5   47.50    4.70
  12  -2  -5   53.29    3.40
 -12  -2   5   47.00    3.40
  12   2  -5   48.30    3.40
  11  -2  -5  121.19    6.90
  11  -2  -5  135.89    6.10
 -11  -2   5  138.19    6.20
  11   2  -5  131.59    6.20
  10  -2  -5   62.59    3.60
  10  -2  -5   55.19    4.80
 -10  -2   5   56.59    3.80
  10   2  -5   57.19    3.80
  -9  -2   5   64.59    4.20
   9  -2  -5   71.09    3.80
   9   2  -5   73.99    4.20
   8  -2  -5    1.20    1.50
   8  -2  -5    1.10    1.00
   8   2  -5    0.10    1.30
   7  -2  -5  240.58    9.20
  -7  -2   5  233.78    9.30
   7  -2  -5  232.38    9.40
   7   2  -5  228.88    9.10
  -6  -2   5   64.19    3.20
   6  -2  -5   69.99    3.40
   6  -2  -5   65.99    3.30
  -6   2   5   63.19    3.40
   6   2  -5   63.49    3.00
   5  -2  -5  413.16   15.90
   5  -2  -5  421.46   15.90
  -5  -2   5  446.46   15.70
   5   2  -5  433.26   15.60
  -5   2   5  450.65   15.90
  -4  -2   5   50.79    2.30
   4  -2  -5   52.19    2.70
  -4   2   5   52.19    2.60
   4   2  -5   51.79    2.20
  -3  -2   5  107.39    4.00
  -3   2   5  106.69    4.40
  -2  -2   5   82.59    3.10
  -2  -2   5   81.99    3.10
  -2   2   5   82.89    3.60
  -2   2   5   80.59    3.50
  -1  -2   5  401.26   14.20
  -1  -2   5  413.16   14.20
  -1   2   5  389.96   14.60
   0  -2   5   49.20    2.00
   0  -2   5   42.50    2.40
   0   2   5   50.59    2.40
   1  -2   5  178.58    6.40
   1  -2   5  170.28    6.70
   1   2   5  167.78    6.70
   2  -2   5  305.67   12.00
   2  -2   5  324.37   11.80
  -2  -2  -5  310.27   12.20
  -2   2  -5  335.67   11.80
   2   2   5  340.27   12.10
   3  -2   5  260.27    9.70
   3  -2   5  259.47    9.80
  -3   2  -5  254.27    9.80
   3   2   5  260.67   10.00
   4  -2   5  174.18    6.80
   4  -2   5  180.98    6.90
  -4   2  -5  159.48    7.00
   4   2   5  174.68    7.10
   4   2   5  150.38    6.90
  -5  -2  -5 1111.59   41.00
   5  -2   5 1163.68   40.80
   5  -2   5 1151.98   40.90
  -6  -2  -5   71.19    4.40
  -6  -2  -5   59.49    5.70
   6  -2   5   64.49    4.20
   6  -2   5   73.49    3.60
  -6  -2  -5   64.49    4.70
   7  -2   5   40.50    3.40
   7  -2   5   43.60    2.80
  -7  -2  -5   45.30    4.00
  -7  -2  -5   44.30    3.50
   8  -2   5  266.97   11.90
  -8  -2  -5  287.17   11.40
   8  -2   5  300.57   11.20
  -8  -2  -5  267.97   11.20
  -9  -2  -5    5.10    1.60
   9  -2   5    8.20    2.00
  -9   2  -5    3.20    1.50
  10  -2   5  138.99    6.50
 -10  -2  -5  151.38    6.90
 -10   2  -5  150.38    6.70
 -11  -2  -5   45.80    3.20
  11  -2   5   34.40    4.10
 -11   2  -5   42.80    3.40
 -12  -2  -5    2.70    1.30
 -12   2  -5    2.50    1.20
 -13  -2  -5    3.50    1.40
 -13   2  -5    2.80    1.00
 -14  -2  -5   54.99    2.90
 -14   2  -5   56.39    2.80
 -17  -3   5   82.59    3.80
 -17   3   5   88.89    3.90
  17   3  -5   84.29    3.90
 -16  -3   5   23.50    2.00
 -16   3   5   25.90    2.00
  16   3  -5   26.70    2.20
 -15  -3   5    5.80    1.80
  15  -3  -5    4.40    2.00
 -15   3   5    2.80    1.10
  15   3  -5    1.00    1.00
 -14  -3   5    3.20    1.30
  14  -3  -5    2.00    1.50
  14   3  -5    1.80    1.10
 -13  -3   5   24.00    2.70
  13  -3  -5   26.50    2.70
  13   3  -5   25.80    2.60
 -12  -3   5  275.17   12.70
 -12  -3   5  288.47   11.50
  12  -3  -5  301.27   11.60
  12   3  -5  281.47   11.50
 -11  -3   5   40.10    3.20
  11  -3  -5   44.60    3.20
 -11  -3   5   37.30    5.50
  11   3  -5   43.40    3.20
  10  -3  -5  142.59    6.30
  10  -3  -5  148.19    6.50
 -10  -3   5  136.59    7.20
 -10  -3   5  145.19    6.50
 -10  -3   5  125.29    9.10
  10   3  -5  144.09    6.40
   9  -3  -5  579.14   20.10
   9  -3  -5  542.15   19.80
  -9  -3   5  526.85   20.30
   9  -3  -5  490.25   20.40
  -9  -3   5  543.05   20.00
  -8  -3   5    8.50    2.60
   8  -3  -5    8.90    1.70
   8   3  -5   10.90    2.80
   7  -3  -5   35.30    2.40
  -7  -3   5   34.30    3.10
   7  -3  -5   36.00    3.10
   7   3  -5   34.30    2.50
  -6  -3   5 1576.54   55.39
   6  -3  -5 1597.54   55.69
   6  -3  -5 1582.74   55.59
   6   3  -5 1519.75   55.19
   5  -3  -5  106.79    4.70
   5   3  -5  105.79    4.20
   4  -3  -5   26.60    1.90
  -4  -3   5   21.10    1.30
   4   3  -5   23.00    1.30
  -4   3   5   22.80    1.90
   3  -3  -5    1.10    0.90
  -3   3   5    0.80    0.70
   2  -3  -5  308.07   12.10
  -2   3   5  336.47   12.30
  -2   3   5  337.97   12.20
  -1  -3   5  214.78    8.50
  -1   3   5  220.78    8.50
  -1   3   5  230.98    8.60
   0  -3   5    4.10    0.90
   0   3   5    2.50    0.70
   1  -3   5  281.67   10.90
   1   3   5  300.07   11.00
   2  -3   5   71.59    3.00
   2  -3   5   71.59    3.40
   2   3   5   74.39    3.60
  -2   3  -5   71.79    3.00
   3  -3   5  205.78    8.00
   3  -3   5  197.38    7.70
   3   3   5  210.28    8.20
  -3   3  -5  192.98    7.70
   4  -3   5  308.57   12.70
   4  -3   5  336.37   12.30
  -5  -3  -5    4.10    2.10
   5  -3   5    8.40    1.60
  -5  -3  -5    2.30    2.20
   5  -3   5    9.70    3.00
   5  -3   5    5.40    1.70
  -5  -3  -5    8.70    2.70
  -6  -3  -5   33.60    3.50
  -6  -3  -5   27.30    4.30
   6  -3   5   32.70    2.40
   6  -3   5   24.60    3.10
  -6  -3  -5   31.80    3.40
   7  -3   5  353.76   13.00
  -7  -3  -5  312.67   13.30
   7  -3   5  334.07   12.90
  -7  -3  -5  330.27   13.00
  -7  -3  -5  338.47   13.60
   8  -3   5  147.29    6.60
   8  -3   5  157.58    6.60
  -8  -3  -5  138.39    6.70
  -8  -3  -5  134.59    7.50
  -8  -3  -5  158.58    7.10
   9  -3   5  324.07   12.20
  -9  -3  -5  295.57   12.10
   9  -3   5  304.47   12.30
  -9  -3  -5  310.27   12.50
  -9   3  -5  321.67   12.60
  10  -3   5   15.60    2.30
 -10  -3  -5   10.80    3.50
 -10   3  -5   12.90    2.30
  11  -3   5   85.89    4.60
 -12  -3  -5   45.50    3.30
 -12   3  -5   49.00    3.00
 -12   3  -5   50.59    3.10
 -13  -3  -5   50.79    2.90
 -13   3  -5   52.39    2.80
 -14  -3  -5   87.69    3.80
 -14   3  -5   89.19    3.80
 -17  -4   5   24.20    1.70
 -17   4   5   22.80    1.60
  17   4  -5   25.40    2.00
 -16  -4   5    9.50    1.60
 -16   4   5    9.30    1.40
  16   4  -5   11.00    1.60
  15  -4  -5   72.49    4.10
 -15  -4   5   71.69    3.90
  15   4  -5   71.09    3.60
 -15   4   5   71.59    3.70
  14  -4  -5    7.10    1.60
 -14  -4   5    9.70    2.10
  14   4  -5    7.80    1.90
  13  -4  -5  481.45   19.00
 -13  -4   5  529.75   19.00
 -13  -4   5  489.75   19.10
  13   4  -5  501.95   18.90
 -12  -4   5  114.49    5.60
 -12  -4   5  103.59    6.40
  12  -4  -5  103.19    5.50
  12   4  -5  111.49    5.40
  11  -4  -5  218.68    9.10
 -11  -4   5  216.48    9.10
 -11  -4   5  201.88    9.80
 -11  -4   5  204.18    9.20
  11   4  -5  217.08    8.90
 -10  -4   5  104.69    5.90
  10  -4  -5  105.99    5.30
 -10  -4   5   98.89    5.60
  10  -4  -5  112.39    5.20
 -10  -4   5  105.09    6.80
   9  -4  -5   80.59    4.30
  -9  -4   5   88.69    4.60
  -9  -4   5   84.59    5.00
   9  -4  -5   77.19    4.30
  -9  -4   5   75.69    6.10
   8  -4  -5   13.30    2.60
   8  -4  -5    9.90    1.80
  -8  -4   5   12.70    3.40
  -8  -4   5    9.00    3.00
  -8  -4   5   12.50    2.40
  -7  -4   5  269.07   11.30
   7  -4  -5  291.57   11.00
  -7  -4   5  288.27   11.00
   7   4  -5  264.27   10.80
   6  -4  -5  952.40   33.70
   6   4  -5  917.01   33.20
   5  -4  -5   24.50    2.00
   5   4  -5   22.80    1.50
   4  -4  -5  290.57   11.10
   3  -4  -5 1836.92   65.39
  -3   4   5 1863.61   65.49
  -3   4   5 1872.01   65.69
  -2  -4   5  279.47   10.80
   2  -4  -5  285.87   10.80
  -2   4   5  270.87   11.00
  -2   4   5  302.37   10.90
  -1  -4   5 1943.31   69.99
   1  -4  -5 2017.40   69.99
  -1   4   5 1987.70   70.39
  -1   4   5 2013.20   70.19
   0  -4  -5  763.62   26.40
   0  -4   5  690.93   26.00
   0   4   5  719.23   26.20
   1  -4   5  157.58    6.50
   1   4   5  157.68    6.60
   2  -4   5  387.06   14.10
   2   4   5  365.46   14.30
  -3  -4  -5  182.78    8.00
   3  -4   5  206.78    7.90
   3  -4   5  201.58    8.30
  -3  -4  -5  183.78    8.50
  -4  -4  -5  207.78    8.90
   4  -4   5  206.58    8.70
   4  -4   5  211.88    8.40
  -4  -4  -5  200.98    8.50
   4  -4   5  208.48    8.50
  -4  -4  -5  198.28    9.10
  -5  -4  -5    0.40    1.40
   5  -4   5   -1.10    1.40
   5  -4   5   -2.30    1.50
   5  -4   5    0.10    0.90
  -5  -4  -5    1.60    1.90
  -5  -4  -5    1.50    2.00
   6  -4   5  410.76   15.60
   6  -4   5  410.16   15.70
  -6  -4  -5  406.26   16.00
  -6  -4  -5  405.36   15.90
   6  -4   5  418.26   15.90
  -6  -4  -5  412.86   15.70
  -7  -4  -5   22.10    2.90
   7  -4   5   20.00    2.50
   7  -4   5   26.30    2.30
  -7  -4  -5   23.50    3.60
  -7  -4  -5   22.00    3.30
  -8  -4  -5   37.20    4.10
   8  -4   5   42.90    3.00
   8  -4   5   36.60    3.00
  -8  -4  -5   35.00    3.10
  -8  -4  -5   42.30    3.70
   9  -4   5   28.80    2.60
  -9  -4  -5   32.30    2.90
  -9  -4  -5   29.40    4.10
  -9  -4  -5   29.60    3.30
   9  -4   5   32.50    2.60
 -10  -4  -5   25.60    2.80
  10  -4   5   18.30    2.30
 -10   4  -5   27.30    3.10
 -11  -4  -5  284.47   11.20
  11  -4   5  275.47   11.10
 -11   4  -5  286.47   11.20
 -12  -4  -5   61.19    3.50
  12  -4   5   63.39    4.00
 -12   4  -5   62.29    3.30
 -12   4  -5   52.69    3.20
 -13  -4  -5   26.60    2.00
 -13   4  -5   23.10    1.90
 -17  -5   5    0.90    0.70
 -17   5   5    1.30    0.80
 -16  -5   5    4.70    1.20
 -16   5   5    1.00    0.80
  16   5  -5    1.30    0.80
  15  -5  -5   19.40    2.40
 -15  -5   5   15.20    1.90
  15   5  -5   19.80    1.80
 -14  -5   5   46.30    4.30
 -14  -5   5   52.79    3.20
  14  -5  -5   51.39    3.30
  14   5  -5   50.19    3.00
 -13  -5   5    4.30    1.50
 -13  -5   5    5.40    2.40
  13  -5  -5    7.30    2.00
  13   5  -5    8.80    1.90
 -12  -5   5    8.50    2.40
 -12  -5   5    5.30    1.50
  12  -5  -5    6.10    2.00
  12   5  -5    6.50    2.00
  11  -5  -5  171.98    7.40
 -11  -5   5  183.28    7.90
 -11  -5   5  169.88    7.90
 -11  -5   5  168.78    8.30
  11  -5  -5  184.78    8.20
  11   5  -5  169.58    7.60
  10  -5  -5   24.00    2.60
 -10  -5   5   24.00    4.10
  10  -5  -5   24.60    2.50
 -10  -5   5   21.40    3.40
 -10  -5   5   30.10    3.00
  -9  -5   5  304.57   12.30
  -9  -5   5  298.47   12.20
   9  -5  -5  312.67   12.30
  -9  -5   5  305.47   12.60
   9  -5  -5  297.87   11.90
   8  -5  -5  312.67   12.60
   8  -5  -5  329.87   13.00
  -8  -5   5  336.57   12.90
  -8  -5   5  335.27   13.10
  -8  -5   5  322.17   13.40
   7  -5  -5  499.45   18.40
  -7  -5   5  509.05   18.30
  -7  -5   5  490.55   18.60
   7  -5  -5  460.95   18.10
  -7  -5   5  467.25   18.40
   6  -5  -5    7.00    1.70
  -6  -5   5    6.20    2.50
  -6  -5   5    4.50    1.70
  -6  -5   5    7.80    2.30
  -5  -5   5  353.86   14.50
  -5  -5   5  379.36   14.20
   5  -5  -5  388.16   14.20
   4  -5  -5   33.20    2.40
  -4   5   5   33.50    3.00
   3  -5  -5    0.70    1.10
  -3   5   5    2.40    1.10
   2  -5  -5   36.80    2.60
  -2  -5   5   39.70    2.90
  -2   5   5   38.10    2.80
   1  -5  -5  164.18    6.70
  -1  -5   5  162.28    6.80
  -1   5   5  164.18    6.90
   0  -5   5   32.70    2.50
   0   5   5   31.60    2.60
   1  -5   5   67.89    3.70
   1  -5   5   68.99    5.90
  -1  -5  -5   59.79    3.80
  -1  -5  -5   52.29    4.50
   1   5   5   60.49    3.80
  -2  -5  -5   -2.10    1.90
   2  -5   5    0.70    0.90
  -2  -5  -5   -0.80    1.40
   2  -5   5    1.80    1.50
   2  -5   5   -1.30    1.50
   3  -5   5  253.57   10.20
  -3  -5  -5  256.07   10.60
   3  -5   5  262.87   10.40
  -3  -5  -5  250.37   10.10
   3  -5   5  262.07   10.20
  -3  -5  -5  244.58   10.80
   4  -5   5   30.50    3.00
   4  -5   5   24.20    2.70
  -4  -5  -5   25.90    3.50
  -4  -5  -5   22.50    4.00
   4  -5   5   26.90    2.30
  -4  -5  -5   27.50    2.90
  -5  -5  -5  419.76   16.80
   5  -5   5  445.86   16.80
  -5  -5  -5  435.26   17.10
  -5  -5  -5  435.66   16.60
   5  -5   5  448.26   16.70
   5  -5   5  446.96   16.60
   6  -5   5  521.65   19.80
  -6  -5  -5  513.25   19.90
  -6  -5  -5  517.25   19.60
   6  -5   5  528.35   19.50
   6  -5   5  533.55   19.70
  -6  -5  -5  514.25   19.80
  -7  -5  -5  409.26   15.90
   7  -5   5  420.86   15.90
   7  -5   5  424.26   16.10
  -7  -5  -5  416.06   16.20
  -7  -5  -5  411.56   16.40
   8  -5   5   20.90    2.30
  -8  -5  -5   21.70    2.60
  -8  -5  -5   24.80    3.30
  -8  -5  -5   28.20    3.30
   8  -5   5   21.50    2.50
  -9  -5  -5    6.50    1.80
   9  -5   5   10.80    2.00
  -9  -5  -5    6.60    1.90
   9  -5   5   12.70    2.00
  -9  -5  -5    9.40    2.10
  10  -5   5    1.80    1.10
  10  -5   5    4.40    1.30
 -10  -5  -5    3.10    1.40
 -10   5  -5    0.10    1.40
  11  -5   5    1.60    1.30
 -11  -5  -5   -1.50    1.10
 -11   5  -5    1.30    1.00
  12  -5   5   29.40    2.80
 -12  -5  -5   24.10    2.20
 -12   5  -5   27.60    2.50
 -13  -5  -5    4.40    1.40
 -13   5  -5    4.20    1.30
 -16   6   5   36.20    2.00
  16   6  -5   34.50    2.00
  15  -6  -5   44.30    3.00
  15   6  -5   47.90    2.90
 -15   6   5   44.00    2.50
 -14  -6   5    2.20    1.10
 -14  -6   5    5.10    2.00
  14   6  -5    1.70    0.90
  13  -6  -5    0.50    1.10
 -13  -6   5   -0.40    1.10
 -13  -6   5   -0.80    1.90
  13   6  -5    0.00    1.10
 -12  -6   5    3.30    2.00
  12  -6  -5    6.70    1.90
 -12  -6   5    4.60    1.50
  12   6  -5    6.20    1.80
 -11  -6   5  132.59    6.20
 -11  -6   5  122.09    6.00
 -11  -6   5  120.89    6.50
  11  -6  -5  115.49    6.10
  11  -6  -5  120.79    5.60
  11   6  -5  126.99    5.80
  10  -6  -5  196.18    8.20
 -10  -6   5  195.48    9.00
 -10  -6   5  198.88    8.60
 -10  -6   5  198.28    8.60
  -9  -6   5    3.50    1.60
   9  -6  -5    2.60    1.30
   9  -6  -5    2.80    1.40
  -9  -6   5    1.50    1.50
  -9  -6   5    2.10    2.10
  -8  -6   5    3.50    2.10
   8  -6  -5   -0.90    1.20
   8  -6  -5   -0.40    1.40
  -8  -6   5    2.10    1.60
  -8  -6   5    2.10    1.50
   7  -6  -5  411.56   16.00
  -7  -6   5  412.06   16.40
  -7  -6   5  437.06   16.10
  -7  -6   5  423.06   16.40
   7  -6  -5  420.56   16.20
  -6  -6   5  152.18    6.60
  -6  -6   5  153.08    7.00
   6  -6  -5  150.98    6.60
  -6  -6   5  142.89    7.00
   6  -6  -5  134.59    6.90
   5  -6  -5  120.49    5.50
  -5  -6   5  124.49    5.60
  -5  -6   5  116.69    6.00
   5  -6  -5  118.99    6.60
  -5  -6   5  113.39    6.00
   4  -6  -5  490.85   19.20
  -4  -6   5  507.15   19.40
  -4  -6   5  524.35   19.40
  -4  -6   5  517.05   19.10
   4  -6  -5  532.85   19.10
   3  -6  -5   48.70    3.10
  -3  -6   5   49.40    3.30
  -3  -6   5   45.80    3.90
   3  -6  -5   47.20    3.90
  -3  -6   5   56.69    4.00
  -2  -6   5   -0.70    1.90
   2  -6  -5    5.20    2.70
  -2  -6   5    0.50    1.30
  -2  -6   5    1.20    1.80
   2  -6  -5    1.50    1.40
   2  -6  -5    1.80    1.70
  -2  -6   5    2.70    1.80
  -1  -6   5  302.47   12.00
  -1  -6   5  311.97   11.80
   1  -6  -5  300.07   12.50
  -1  -6   5  295.57   12.20
   1  -6  -5  303.37   11.90
  -1  -6   5  301.87   11.70
   0  -6   5    0.80    1.20
   0  -6   5    9.30    2.60
   0  -6  -5    3.90    1.60
   0  -6   5    2.40    1.40
   0  -6  -5    5.90    2.10
  -1  -6  -5   56.19    3.70
   1  -6   5   63.79    3.60
  -1  -6  -5   64.59    4.50
   1  -6   5   60.19    4.00
  -1  -6  -5   59.29    5.40
   1  -6   5   62.19    3.60
  -2  -6  -5    0.30    2.50
  -2  -6  -5    0.80    1.30
   2  -6   5   -2.50    1.20
   2  -6   5   -0.30    1.40
  -2  -6  -5    1.60    1.90
   2  -6   5    0.00    1.10
   3  -6   5   20.70    2.20
   3  -6   5   19.40    2.40
   3  -6   5   22.10    2.70
  -3  -6  -5   17.90    3.10
  -3  -6  -5   15.90    3.90
  -3  -6  -5   16.20    2.50
   4  -6   5   50.39    3.30
  -4  -6  -5   46.50    4.20
   4  -6   5   45.60    3.20
  -5  -6  -5   81.99    5.30
  -5  -6  -5   85.59    5.00
   5  -6   5   90.99    4.60
   5  -6   5   90.99    4.60
  -5  -6  -5   86.59    4.60
   5  -6   5   88.49    4.90
  -6  -6  -5   70.19    4.40
   6  -6   5   67.49    4.20
  -6  -6  -5   65.49    4.00
  -6  -6  -5   63.29    4.70
   6  -6   5   70.29    4.00
   6  -6   5   67.59    3.90
  -7  -6  -5  262.57   10.80
  -7  -6  -5  271.27   11.20
   7  -6   5  275.97   10.70
  -7  -6  -5  262.37   10.60
   7  -6   5  240.78   10.70
   8  -6   5    6.30    2.10
  -8  -6  -5    8.40    2.10
  -8  -6  -5    3.50    1.60
   8  -6   5    4.20    1.20
  -8  -6  -5    9.50    2.50
   9  -6   5   45.50    3.20
   9  -6   5   51.39    3.70
  -9  -6  -5   56.59    3.70
 -10  -6  -5  191.48    8.50
 -10  -6  -5  205.18    8.40
  10  -6   5  196.38    8.30
  10  -6   5  211.48    8.10
 -10   6  -5  206.58    8.30
  11  -6   5   20.20    2.20
 -11  -6  -5   17.80    2.30
 -11   6  -5   20.20    1.90
 -12   6  -5   84.79    4.10
 -15  -7   5    6.50    1.30
  15   7  -5    7.50    1.80
 -15   7   5    8.10    1.40
 -14  -7   5   81.19    4.50
 -14  -7   5   95.19    4.50
  14  -7  -5   83.59    4.30
  14   7  -5   84.69    3.90
 -13  -7   5    2.00    1.60
  13  -7  -5    0.30    1.20
 -13  -7   5   -0.20    1.00
  13   7  -5    0.60    0.90
 -12  -7   5   53.29    3.40
 -12  -7   5   54.49    3.90
  12  -7  -5   56.29    3.60
  12   7  -5   55.19    3.20
 -11  -7   5   41.10    3.70
 -11  -7   5   39.20    3.30
  11  -7  -5   35.70    2.70
  11  -7  -5   31.80    2.90
 -11  -7   5   37.10    3.00
  11   7  -5   32.70    2.70
 -10  -7   5    5.20    1.50
 -10  -7   5   10.50    3.30
  10  -7  -5    8.80    2.10
 -10  -7   5   13.20    2.70
  10   7  -5    9.30    2.20
  -9  -7   5  185.28    8.50
  -9  -7   5  177.88    8.30
  -9  -7   5  191.88    8.10
   9  -7  -5  166.48    8.00
   9  -7  -5  182.18    7.70
   8  -7  -5   20.40    2.60
   8  -7  -5   20.90    2.50
  -8  -7   5   20.50    3.40
  -8  -7   5   22.40    2.60
  -8  -7   5   20.10    2.90
   7  -7  -5  205.88    8.80
   7  -7  -5  198.38    8.60
  -7  -7   5  197.38    8.90
  -7  -7   5  204.58    8.70
  -7  -7   5  209.08    9.00
  -6  -7   5  193.78    8.30
   6  -7  -5  205.78    8.40
  -6  -7   5  182.68    8.50
   6  -7  -5  190.68    8.40
  -5  -7   5  494.15   19.50
  -5  -7   5  516.25   19.30
   5  -7  -5  530.85   19.30
  -5  -7   5  512.25   19.60
   4  -7  -5   71.59    5.20
   4  -7  -5   80.19    4.30
  -4  -7   5   78.89    4.70
  -4  -7   5   75.29    4.70
  -4  -7   5   77.59    4.20
   3  -7  -5  149.79    6.50
  -3  -7   5  146.29    6.90
  -3  -7   5  151.18    6.60
  -3  -7   5  154.18    7.00
   3  -7  -5  147.49    7.10
   3  -7  -5  132.79    7.90
  -2  -7   5  156.78    7.10
   2  -7  -5  148.79    6.60
   2  -7  -5  157.08    6.90
   2  -7  -5  130.19    7.50
  -2  -7   5  148.29    6.50
  -2  -7   5  142.89    6.80
  -1  -7   5    0.30    1.70
  -1  -7   5    0.80    1.40
   1  -7  -5    1.90    2.00
   1  -7  -5    3.30    1.40
  -1  -7   5    3.20    1.30
   0  -7   5   30.60    2.70
   0  -7  -5   34.20    4.60
   0  -7   5   30.50    3.10
   0  -7  -5   31.00    3.80
   0  -7  -5   22.40    2.80
   0  -7   5   31.50    3.00
   1  -7   5   13.90    2.30
  -1  -7  -5   13.10    3.30
   1  -7   5   11.30    2.10
  -1  -7  -5   10.60    2.60
  -1  -7  -5   11.50    3.80
   1  -7   5   11.40    2.50
  -2  -7  -5    3.90    1.90
   2  -7   5    0.90    1.70
  -2  -7  -5    1.90    2.30
  -2  -7  -5    4.20    1.90
   2  -7   5    0.70    1.30
   3  -7   5    7.50    2.00
  -3  -7  -5    7.60    2.20
  -3  -7  -5    6.90    2.30
  -3  -7  -5    2.30    1.70
   3  -7   5    4.70    1.50
   3  -7   5    5.20    1.50
   4  -7   5    7.50    2.10
   4  -7   5    7.60    2.40
   4  -7   5    6.40    1.40
  -4  -7  -5    5.80    1.60
  -4  -7  -5   10.10    2.30
  -4  -7  -5   12.20    3.40
  -5  -7  -5  154.38    6.90
   5  -7   5  143.09    7.40
   5  -7   5  162.88    6.90
   5  -7   5  153.28    7.10
  -5  -7  -5  149.49    7.60
  -5  -7  -5  162.18    7.40
   6  -7   5   50.99    3.50
  -6  -7  -5   53.49    4.30
   6  -7   5   52.59    3.40
  -6  -7  -5   56.49    4.50
  -6  -7  -5   54.49    4.20
   6  -7   5   55.79    3.70
   7  -7   5   53.29    3.50
  -7  -7  -5   57.49    3.50
  -7  -7  -5   51.49    4.30
  -7  -7  -5   56.29    3.80
   7  -7   5   55.89    3.40
  -8  -7  -5   13.70    4.30
   8  -7   5   14.20    2.00
  -9  -7  -5   32.60    2.70
  -9  -7  -5   30.40    2.90
   9  -7   5   32.00    2.20
   9  -7   5   25.60    2.40
  -9  -7  -5   29.70    2.20
 -10  -7  -5    2.70    1.20
 -10  -7  -5    3.40    1.30
  10  -7   5    4.90    1.30
  10  -7   5    3.60    1.20
 -10   7  -5    4.00    1.20
  11  -7   5   39.90    2.70
 -11  -7  -5   41.80    2.60
 -11   7  -5   38.00    2.40
 -12  -7  -5   20.40    1.80
 -12   7  -5   23.30    1.80
  14   8  -5   74.29    4.30
 -13  -8   5  112.89    5.40
  13  -8  -5  122.29    5.30
 -13  -8   5  110.89    5.00
  13   8  -5  111.39    4.90
 -12  -8   5   -0.30    1.00
  12  -8  -5   -2.10    1.30
 -12  -8   5   -0.20    1.40
  12   8  -5    0.50    0.90
 -11  -8   5   35.50    2.90
  11  -8  -5   35.70    2.90
 -11  -8   5   32.60    3.20
  11  -8  -5   32.60    2.50
  11   8  -5   34.50    2.60
  10  -8  -5   77.79    4.60
  10  -8  -5   71.89    4.20
 -10  -8   5   85.99    4.70
 -10  -8   5   83.49    4.50
 -10  -8   5   85.79    4.90
  10   8  -5   85.39    4.30
  -9  -8   5    2.90    1.60
   9  -8  -5    1.90    1.40
  -9  -8   5    2.10    1.50
   9  -8  -5    2.00    1.40
  -9  -8   5    4.60    1.80
   9   8  -5    1.80    1.30
  -8  -8   5   -0.30    1.30
   8  -8  -5    0.10    1.30
  -8  -8   5    0.60    1.30
  -8  -8   5    2.20    1.70
   8  -8  -5   -1.70    1.30
  -7  -8   5  200.58    8.90
  -7  -8   5  211.18    8.80
  -7  -8   5  205.28    9.10
   7  -8  -5  197.28    8.80
   7  -8  -5  204.48    8.60
  -6  -8   5   25.20    3.30
   6  -8  -5   27.40    2.90
   6  -8  -5   23.70    3.30
  -6  -8   5   28.00    2.80
  -6  -8   5   27.40    3.10
  -5  -8   5  211.18    9.20
  -5  -8   5  200.98    9.10
   5  -8  -5  213.28    8.90
  -5  -8   5  216.98    8.90
  -4  -8   5   17.50    2.90
  -4  -8   5   19.70    2.50
   4  -8  -5   17.60    2.70
  -4  -8   5   20.40    3.00
   3  -8  -5   14.40    3.00
  -3  -8   5   19.90    3.00
   3  -8  -5   10.40    3.40
  -3  -8   5   13.60    2.70
  -3  -8   5   16.30    2.40
   2  -8  -5   28.60    3.30
  -2  -8   5   23.90    2.80
  -2  -8   5   26.60    3.30
  -2  -8   5   21.80    2.60
   2  -8  -5   23.70    4.10
  -1  -8   5   26.60    3.00
   1  -8  -5   28.40    3.30
   1  -8  -5   25.90    3.80
  -1  -8   5   28.10    2.60
   0  -8  -5   66.09    4.20
   0  -8   5   77.29    4.00
   0  -8  -5   64.69    4.70
   0  -8   5   63.29    4.10
   0  -8  -5   57.99    5.00
   0  -8   5   67.59    4.40
   1  -8   5    2.10    1.60
   1  -8   5   -0.50    1.20
  -1  -8  -5   -1.30    1.70
  -1  -8  -5    0.70    1.40
  -1  -8  -5    2.90    2.30
   1  -8   5   -0.60    1.10
   2  -8   5   14.90    2.60
  -2  -8  -5   25.30    3.30
  -2  -8  -5   20.00    2.60
  -2  -8  -5   20.50    3.70
   2  -8   5   15.90    2.20
  -3  -8  -5   33.90    3.80
   3  -8   5   36.60    3.00
   3  -8   5   32.30    3.10
   3  -8   5   34.30    2.80
  -3  -8  -5   31.60    3.40
  -3  -8  -5   30.20    2.80
  -4  -8  -5   96.99    6.30
   4  -8   5   96.59    5.30
   4  -8   5  103.69    5.00
  -4  -8  -5  103.69    5.50
   4  -8   5  103.79    5.30
  -4  -8  -5   99.99    5.80
   5  -8   5   44.00    2.90
   5  -8   5   38.60    3.20
  -5  -8  -5   40.00    3.90
  -5  -8  -5   39.00    3.10
  -5  -8  -5   43.10    3.40
   5  -8   5   38.60    3.20
   6  -8   5    6.20    1.80
  -6  -8  -5    5.00    1.90
   6  -8   5    6.60    2.00
  -6  -8  -5    6.10    1.50
  -6  -8  -5   10.50    1.90
   6  -8   5    8.10    2.10
   7  -8   5   60.39    3.50
  -7  -8  -5   58.29    3.60
  -7  -8  -5   55.59    3.30
  -7  -8  -5   59.59    4.10
   7  -8   5   58.79    3.40
   8  -8   5    4.40    1.40
  -8  -8  -5    3.60    1.10
  -8  -8  -5    4.90    1.50
   8  -8   5    2.80    1.20
  -8  -8  -5    3.70    1.20
   9  -8   5    1.10    1.10
   9  -8   5    1.40    0.80
  -9  -8  -5   -0.10    1.20
  -9  -8  -5    3.30    1.10
  10  -8   5   77.29    3.80
 -10  -8  -5   75.49    3.70
 -10  -8  -5   78.79    4.40
 -10   8  -5   78.49    3.70
 -11  -8  -5    2.30    1.00
 -11   8  -5    0.20    0.90
 -13  -9   5   88.99    3.80
  13   9  -5   93.79    3.80
  13   9  -5   83.29    4.00
 -12  -9   5    0.20    1.80
  12  -9  -5    2.50    1.40
 -12  -9   5   -0.50    0.80
  12   9  -5    0.60    0.80
 -11  -9   5   16.40    2.00
 -11  -9   5   16.90    2.40
  11  -9  -5   14.20    2.20
  11   9  -5   15.90    1.90
 -10  -9   5   34.80    2.90
  10  -9  -5   32.20    2.50
 -10  -9   5   34.90    3.00
  10  -9  -5   38.60    3.00
  10   9  -5   35.30    2.70
  -9  -9   5  104.59    5.30
  -9  -9   5  104.79    5.40
   9  -9  -5  105.19    4.90
   9  -9  -5   99.69    5.30
  -9  -9   5  106.49    5.20
   9   9  -5  101.79    4.90
  -8  -9   5   67.49    4.20
  -8  -9   5   61.99    3.90
   8  -9  -5   63.89    3.70
  -8  -9   5   67.39    3.90
   8  -9  -5   55.39    3.90
   8   9  -5   55.19    4.90
   7  -9  -5   40.60    3.30
  -7  -9   5   40.50    3.50
  -7  -9   5   35.50    3.30
  -7  -9   5   38.40    3.40
   7  -9  -5   38.50    3.20
   7   9  -5   33.00    3.50
  -6  -9   5    8.40    2.60
   6  -9  -5    4.00    1.80
  -6  -9   5    6.00    1.70
  -6  -9   5    1.80    1.40
  -5  -9   5   32.70    2.90
  -5  -9   5   35.40    3.20
  -5  -9   5   32.30    3.20
   5  -9  -5   29.00    3.50
  -4  -9   5  280.17   11.80
  -4  -9   5  303.67   12.10
  -4  -9   5  291.47   11.70
  -3  -9   5    0.10    1.60
  -3  -9   5   -1.20    1.20
  -3  -9   5   -0.10    1.40
   2  -9  -5   41.20    3.90
  -2  -9   5   36.60    2.90
   2  -9  -5   46.20    4.40
  -2  -9   5   36.80    3.30
   1  -9  -5  187.18    9.70
  -1  -9   5  208.58    8.60
   1  -9  -5  202.58    9.10
   1  -9  -5  215.58    8.80
  -1  -9   5  210.48   10.20
   0  -9   5    8.40    1.90
   0  -9  -5    7.80    1.80
   0  -9  -5    9.50    3.10
   0  -9   5   11.10    2.30
   0  -9  -5    6.80    2.20
  -1  -9  -5    1.80    2.00
   1  -9   5    3.00    1.10
  -1  -9  -5    5.90    1.80
  -1  -9  -5    5.50    1.50
   2  -9   5    2.10    1.20
   2  -9   5   -0.20    1.80
   2  -9   5   -0.20    1.00
  -2  -9  -5    0.40    2.00
  -2  -9  -5    1.90    1.60
  -2  -9  -5   -1.10    1.30
  -3  -9  -5    2.80    1.50
  -3  -9  -5    2.70    1.90
   3  -9   5   -0.80    1.00
  -3  -9  -5   -0.10    1.20
   3  -9   5    2.10    1.20
   3  -9   5   -0.10    1.60
   4  -9   5  304.77   13.10
  -4  -9  -5  335.87   13.30
   4  -9   5  335.17   13.20
  -4  -9  -5  328.97   12.90
   4  -9   5  336.87   13.00
  -4  -9  -5  355.86   13.30
   5  -9   5    2.00    1.40
  -5  -9  -5    2.00    1.80
  -5  -9  -5   -0.10    1.40
  -6  -9  -5    4.00    1.70
   6  -9   5    3.30    1.10
   6  -9   5    3.90    1.00
   6  -9   5    7.60    2.20
  -6  -9  -5    2.60    1.20
  -6  -9  -5    3.90    1.10
   7  -9   5   18.60    1.70
  -7  -9  -5   18.30    1.70
  -7  -9  -5   20.00    2.00
  -7  -9  -5   17.10    2.70
   7  -9   5   19.40    2.40
  -8  -9  -5   36.10    2.40
  -8  -9  -5   35.40    2.70
   8  -9   5   34.20    2.70
  -8  -9  -5   32.30    2.10
   8  -9   5   33.50    2.10
   9  -9   5   86.39    3.60
  -9  -9  -5   86.59    3.90
  -9  -9  -5   80.59    3.80
 -11 -10   5   94.09    4.20
 -11 -10   5   92.89    4.20
  11  10  -5   91.19    4.10
  10 -10  -5    9.30    2.60
 -10 -10   5   12.30    2.00
  -9 -10   5    1.20    0.90
   9 -10  -5    3.00    1.90
  -9 -10   5    0.40    1.20
   9  10  -5   -1.60    1.30
  -8 -10   5    0.10    1.00
   8 -10  -5    5.30    2.00
  -8 -10   5    1.60    1.30
   8  10  -5    5.20    1.80
  -7 -10   5  320.87   12.50
   7 -10  -5  298.87   14.10
  -7 -10   5  317.87   12.30
  -6 -10   5    1.50    1.40
  -6 -10   5   -1.00    1.30
  -5 -10   5   34.60    3.50
  -5 -10   5   39.50    3.00
  -4 -10   5  505.75   19.10
  -4 -10   5  496.15   18.90
  -3 -10   5   23.40    2.40
  -3 -10   5   27.90    2.80
  -2 -10   5  208.48    9.20
  -2 -10   5  201.68    8.50
  -1 -10   5   38.00    3.00
   1 -10  -5   37.60    3.80
  -1 -10   5   41.20    2.80
   0 -10   5   -0.40    1.10
   0 -10  -5   -0.20    2.00
   0 -10   5    0.30    1.00
   0 -10  -5    3.40    1.70
  -1 -10  -5   54.69    4.20
  -1 -10  -5   52.59    4.20
   1 -10   5   53.69    3.30
   1 -10   5   56.69    3.50
  -2 -10  -5   65.19    3.70
   2 -10   5   60.89    4.60
   2 -10   5   70.49    4.10
  -2 -10  -5   63.49    4.30
  -2 -10  -5   58.69    4.10
   3 -10   5   22.50    2.10
  -3 -10  -5   21.40    2.30
  -3 -10  -5   21.60    2.70
   3 -10   5   22.00    2.30
  -3 -10  -5   19.00    3.10
   4 -10   5   11.40    1.90
  -4 -10  -5    9.70    1.80
  -4 -10  -5   10.10    2.80
   4 -10   5    8.30    1.50
  -4 -10  -5    8.30    2.80
   4 -10   5    5.50    2.20
  -5 -10  -5    0.60    0.90
   5 -10   5   -1.00    1.90
   5 -10   5    1.00    0.90
  -5 -10  -5    0.70    1.00
   5 -10   5    2.80    1.00
  -5 -10  -5    1.50    1.50
  -6 -10  -5   12.10    1.90
  -6 -10  -5   13.40    1.80
  -6 -10  -5   11.80    2.30
   6 -10   5   12.80    1.50
   6 -10   5   13.20    2.70
   7 -10   5   69.59    3.30
  -7 -10  -5   72.89    3.50
  -7 -10  -5   75.79    3.70
  -8 -10  -5    8.70    2.10
   8 -10   5    6.00    1.10
  -8 -10  -5    5.00    1.30
 -10 -11   5   10.00    1.30
 -10 -11   5    7.00    1.70
  -9 -11   5    2.10    1.00
  -9 -11   5    1.80    1.30
  -8 -11   5  104.79    5.00
  -8 -11   5  106.89    5.60
  -7 -11   5    1.90    1.00
  -7 -11   5    4.20    1.30
  -6 -11   5    3.00    1.00
  -6 -11   5    2.50    1.90
  -5 -11   5    9.60    1.80
  -5 -11   5    7.20    1.70
  -4 -11   5    1.40    1.10
  -4 -11   5   -0.30    0.90
  -3 -11   5   80.09    4.20
  -3 -11   5   73.49    3.90
  -2 -11   5    0.70    0.90
  -2 -11   5    0.50    1.00
  -1 -11   5    1.40    0.90
   1 -11  -5   -0.70    1.70
   0 -11  -5  329.77   12.80
   0 -11   5  330.97   12.70
   0 -11   5  336.57   12.90
  -1 -11  -5   -0.30    1.30
   1 -11   5    0.70    0.90
   1 -11   5    0.30    1.00
  -1 -11  -5    2.70    1.50
  -2 -11  -5   15.20    3.10
  -2 -11  -5   12.20    2.20
   2 -11   5   14.60    1.90
  -2 -11  -5   16.20    2.20
   2 -11   5   13.20    1.70
  -3 -11  -5  132.79    5.80
  -3 -11  -5  133.29    5.60
   3 -11   5  130.09    5.60
   3 -11   5  132.19    5.70
  -4 -11  -5    2.30    1.70
  -4 -11  -5    2.80    1.10
   4 -11   5    4.80    1.30
  -4 -11  -5    1.70    1.00
   4 -11   5    2.80    1.30
  -5 -11  -5   25.80    2.10
  -5 -11  -5   22.00    2.80
   5 -11   5   23.90    1.90
   5 -11   5   24.10    1.70
  -6 -11  -5   37.90    2.30
   6 -11   5   42.50    2.10
  -7 -12   5   16.40    1.70
  -7 -12   5   17.90    1.50
  -6 -12   5   32.70    2.20
  -6 -12   5   30.40    1.90
  -5 -12   5    0.00    0.90
  -5 -12   5   -1.50    0.70
  -4 -12   5   44.40    2.50
  -4 -12   5   46.90    3.20
  -3 -12   5   96.19    4.60
  -3 -12   5  105.99    4.80
  -2 -12   5   24.80    2.00
  -2 -12   5   27.10    2.00
  -1 -12   5  127.59    5.50
  -1 -12   5  127.79    5.40
   0 -12   5   20.70    1.70
   0 -12   5   18.50    1.80
   1 -12   5    0.70    0.70
  -1 -12  -5   -0.20    1.40
   1 -12   5    0.80    0.80
   2 -12   5    5.70    1.50
  -2 -12  -5    3.00    1.20
   2 -12   5    5.60    1.20
   3 -12   5   48.90    2.60
 -18   0   6   12.50    1.40
 -17   0   6  277.37   10.70
  16   0  -6   77.49    4.20
 -16   0   6   70.39    3.70
  15   0  -6   90.49    4.80
 -15   0   6  101.39    4.80
  14   0  -6   10.60    2.90
 -14   0   6   10.00    2.20
  13   0  -6  648.84   23.50
 -13   0   6  612.34   23.30
  12   0  -6  454.85   17.80
  12   0  -6  467.15   17.70
 -12   0   6  470.05   17.60
  11   0  -6    9.30    2.50
  11   0  -6    9.70    2.90
 -11   0   6   11.90    2.50
 -10   0   6  623.44   22.90
  10   0  -6  621.74   22.80
  10   0  -6  613.54   23.00
   9   0  -6 1614.54   57.09
  -9   0   6 1612.14   57.19
   9   0  -6 1604.84   57.29
   8   0  -6  791.12   28.90
   8   0  -6  796.52   28.70
   7   0  -6  321.17   12.30
   7   0  -6  322.27   12.20
  -6   0   6   51.59    2.70
   6   0  -6   50.49    2.90
   6   0  -6   52.99    2.80
  -5   0   6  614.44   22.00
   5   0  -6  598.14   22.10
   5   0  -6  625.04   22.10
  -4   0   6  304.47   10.60
   4   0  -6  269.27   10.70
   3   0  -6 2260.67   82.89
  -3   0   6 2469.85   82.79
  -2   0   6   17.40    1.20
  -2   0   6   18.90    1.40
  -1   0   6   45.20    2.20
  -1   0   6   48.30    2.30
   0   0   6 1668.63   58.99
   0   0   6 1691.63   58.99
   1   0   6  712.53   25.50
   1   0   6  714.63   25.50
   2   0   6  697.23   24.90
   2   0   6  702.83   24.90
  -2   0  -6  679.23   25.00
   3   0   6 1636.24   57.79
   3   0   6 1644.54   57.99
   4   0   6  154.08    6.10
   4   0   6  142.89    6.50
   5   0   6  198.78    7.80
  -5   0  -6  191.48    8.50
   6   0   6   28.30    2.50
  -6   0  -6   21.10    3.00
   7   0   6  116.99    5.50
   8   0   6  260.97   10.50
  -8   0  -6  261.17   10.70
  -9   0  -6  512.35   19.40
 -10   0  -6  137.99    6.30
 -11   0  -6  250.87   10.10
 -12   0  -6  366.06   14.10
 -13   0  -6   28.00    2.40
 -14   0  -6    6.40    1.50
 -18  -1   6    0.70    0.80
 -18   1   6    0.60    0.70
 -17  -1   6   37.20    2.40
 -17   1   6   43.00    2.50
 -16  -1   6   92.29    4.40
  16   1  -6   89.39    4.40
 -16   1   6   88.59    4.30
 -15  -1   6   20.80    2.30
  15  -1  -6   17.90    3.20
  15   1  -6   23.90    2.70
 -15   1   6   22.00    2.30
  14  -1  -6  191.58    8.30
 -14  -1   6  193.28    8.20
 -14   1   6  200.28    8.20
  14   1  -6  192.98    8.20
  13  -1  -6  207.78    8.80
 -13  -1   6  203.88    8.70
  13  -1  -6  213.48    8.90
  13   1  -6  205.08    8.80
 -13   1   6  198.68    8.60
  12  -1  -6  386.46   14.40
  12  -1  -6  364.16   14.50
 -12  -1   6  366.16   14.30
  12   1  -6  370.86   14.40
 -12   1   6  360.66   14.30
 -11  -1   6    6.90    1.60
  11  -1  -6    8.80    2.20
  11  -1  -6   12.20    3.30
  11   1  -6    9.60    1.80
  10  -1  -6   55.39    3.30
  10  -1  -6   47.30    4.10
 -10  -1   6   53.29    3.60
  10   1  -6   48.80    3.50
  10   1  -6   49.30    3.70
  -9  -1   6  378.06   14.80
   9  -1  -6  403.96   14.80
   9  -1  -6  376.46   15.10
   9   1  -6  398.06   14.70
   9   1  -6  388.86   14.90
   8  -1  -6   75.19    3.80
   8  -1  -6   69.39    4.40
   8   1  -6   73.79    3.90
   8   1  -6   74.59    4.20
   7  -1  -6    4.80    1.20
  -7  -1   6    3.70    1.20
   7  -1  -6    7.00    1.50
   7   1  -6    5.00    1.30
   7   1  -6    3.40    1.00
   6  -1  -6  289.87   10.90
   6  -1  -6  287.97   10.80
  -6  -1   6  271.07   10.70
  -6   1   6  277.07   10.90
   6   1  -6  281.57   10.80
   6   1  -6  299.77   10.80
   5  -1  -6   11.00    1.60
  -5  -1   6   10.20    1.20
   5   1  -6   10.80    1.70
   5   1  -6   10.20    1.20
  -5   1   6   10.10    1.50
   4  -1  -6   88.39    4.00
  -4  -1   6   89.09    3.60
  -4   1   6   86.09    3.80
   3  -1  -6  738.33   28.40
  -3  -1   6  830.62   28.40
  -3   1   6  819.82   28.40
   2  -1  -6 1186.48   43.00
  -2  -1   6 1277.77   42.80
  -2  -1   6 1143.79   42.80
  -2   1   6 1271.77   43.10
  -2   1   6 1211.78   43.00
  -1  -1   6  406.16   15.70
  -1  -1   6  423.66   15.50
  -1  -1   6  462.35   15.60
  -1   1   6  441.76   15.80
   0  -1   6  126.19    4.90
   0  -1   6  124.99    5.10
   0   1   6  131.99    5.90
   1  -1   6  728.73   26.40
   1  -1   6  741.23   26.20
   1   1   6  775.42   26.50
   1   1   6  706.13   26.30
   2  -1   6   23.60    2.00
  -2  -1  -6   23.90    2.50
   2  -1   6   26.80    1.80
  -2   1  -6   22.50    2.10
   2   1   6   30.00    1.90
   2   1   6   26.30    1.90
   3  -1   6  425.66   15.30
   3  -1   6  414.26   15.30
   3   1   6  430.66   15.50
   3   1   6  414.06   15.20
  -3   1  -6  389.46   15.50
   4  -1   6  237.38    9.40
   4  -1   6  237.38    9.20
   4   1   6  243.88    9.20
   4   1   6  223.88    9.60
   5  -1   6  311.17   11.60
  -5  -1  -6  296.67   12.00
   5   1   6  293.47   11.40
  -6  -1  -6   12.00    3.00
   6  -1   6   10.60    1.90
   6   1   6   11.80    2.40
   7  -1   6  213.18    8.30
  -7  -1  -6  180.48    9.20
  -7   1  -6  196.88    8.90
   8  -1   6  125.69    5.60
  -8  -1  -6  117.59    5.80
  -8   1  -6  111.89    5.70
  -9  -1  -6   13.90    2.70
   9  -1   6   10.80    2.70
  -9   1  -6   12.60    2.50
 -10  -1  -6   18.70    2.50
 -10   1  -6   14.60    2.50
 -11  -1  -6   32.50    2.70
 -11   1  -6   32.30    2.60
 -12  -1  -6  102.89    4.70
 -12   1  -6   99.79    4.70
 -13  -1  -6  116.89    5.20
 -13   1  -6  126.99    5.50
 -18  -2   6    0.70    0.70
 -18   2   6    2.10    0.80
 -17  -2   6   19.80    1.80
 -17   2   6   17.40    1.80
  17   2  -6   22.90    2.40
 -16  -2   6  124.19    5.60
 -16   2   6  124.79    5.50
  16   2  -6  127.79    5.50
 -15  -2   6  175.68    9.10
  15   2  -6  190.68    7.70
  14  -2  -6   -0.90    1.60
 -14  -2   6   -1.80    1.20
  14   2  -6    2.50    1.20
 -14   2   6   -0.20    1.10
 -13  -2   6  208.58    8.70
  13  -2  -6  195.98    8.70
  13  -2  -6  213.18    9.00
  13   2  -6  200.28    8.60
  12  -2  -6    5.80    2.10
 -12  -2   6    0.20    1.40
  12  -2  -6    2.90    1.40
  12   2  -6    2.60    1.30
  11  -2  -6    7.90    2.10
 -11  -2   6    8.90    2.40
  11  -2  -6    4.60    2.10
  11   2  -6    6.40    2.10
  10  -2  -6  146.19    7.10
  10  -2  -6  146.29    6.50
 -10  -2   6  140.59    6.60
  10   2  -6  150.18    6.70
   9  -2  -6   29.90    4.10
  -9  -2   6   37.90    3.30
   9  -2  -6   34.60    2.60
   9   2  -6   34.10    3.30
   8  -2  -6    0.80    0.90
   8   2  -6    0.20    1.50
   8   2  -6    8.20    2.60
  -7  -2   6   29.90    2.80
   7  -2  -6   33.50    2.30
   7  -2  -6   35.20    2.90
   7   2  -6   31.70    2.50
  -6  -2   6   26.20    2.10
   6  -2  -6   28.70    2.10
   6  -2  -6   23.80    2.20
   6   2  -6   29.80    2.00
   5  -2  -6  102.29    4.30
  -5  -2   6   97.59    4.00
  -5   2   6   91.79    4.50
   5   2  -6   95.79    4.00
  -4  -2   6  657.23   23.00
   4  -2  -6  635.24   23.40
  -4   2   6  654.63   23.50
  -3  -2   6   78.19    3.00
  -3  -2   6   78.29    3.10
   3  -2  -6   76.99    3.50
  -3  -2   6   70.89    3.40
  -3   2   6   83.69    3.60
  -3   2   6   70.69    3.50
  -2  -2   6  302.77   10.30
  -2  -2   6  284.87   10.30
  -2  -2   6  281.27   10.70
   2  -2  -6  270.77   10.70
  -2   2   6  291.77   10.90
  -2   2   6  286.17   10.70
  -1  -2   6  967.80   34.80
  -1  -2   6  973.30   35.20
  -1  -2   6 1008.60   34.80
  -1   2   6  989.40   35.40
  -1   2   6 1023.90   35.30
   0  -2   6  109.99    3.80
   0  -2   6   93.99    3.80
   0  -2   6   88.99    4.10
   0   2   6   94.49    4.20
   1  -2   6  206.28    8.10
   1  -2   6  213.18    7.90
   1   2   6  222.58    8.30
   1   2   6  201.48    8.10
   2  -2   6  135.29    5.50
   2  -2   6  139.89    5.70
   2   2   6  138.09    5.70
  -2   2  -6  134.49    5.60
   2   2   6  141.79    5.90
   3  -2   6  106.19    4.60
   3  -2   6  109.19    4.60
   3   2   6  102.49    4.90
   3   2   6  101.79    4.50
  -3   2  -6   95.59    4.80
   4  -2   6  153.88    6.20
   4  -2   6  147.99    6.60
  -4  -2  -6  134.59    9.40
   4   2   6  151.88    6.20
  -5  -2  -6  343.57   14.80
   5  -2   6  395.96   14.30
  -5  -2  -6  367.46   14.40
  -5  -2  -6  393.56   14.60
  -6  -2  -6  102.49    5.40
  -6  -2  -6   99.29    5.60
   6  -2   6  102.89    4.80
  -6  -2  -6   92.69    6.20
  -7  -2  -6   -1.40    2.00
  -7  -2  -6   -0.40    1.60
   7  -2   6    0.70    1.10
  -8  -2  -6   86.39    5.00
   8  -2   6   91.69    4.60
  -8   2  -6   87.99    4.90
  -9  -2  -6    4.50    1.60
   9  -2   6    2.90    1.40
  -9   2  -6    3.80    1.30
  10  -2   6    5.80    1.70
 -10  -2  -6    8.80    2.30
 -11  -2  -6   39.70    2.90
 -11   2  -6   41.80    2.90
 -12  -2  -6   -0.10    1.10
 -12   2  -6   -0.20    0.90
 -13  -2  -6    4.60    1.50
 -13   2  -6    6.10    1.40
 -18  -3   6    1.50    0.70
 -18   3   6    2.10    0.90
 -17  -3   6   17.40    1.60
 -17   3   6   18.00    1.60
  17   3  -6   23.30    2.00
 -16  -3   6   50.69    3.00
  16   3  -6   54.79    3.00
 -16   3   6   50.99    2.90
  15  -3  -6   37.10    3.40
 -15  -3   6   35.90    2.70
 -15   3   6   36.20    2.60
  15   3  -6   36.00    2.60
 -14  -3   6    8.40    2.00
  14  -3  -6    4.40    1.60
  14   3  -6    3.90    1.20
 -13  -3   6   38.70    3.20
  13  -3  -6   38.50    3.10
  13   3  -6   41.90    3.10
 -12  -3   6    5.30    1.70
  12  -3  -6    2.80    1.30
  12   3  -6    4.50    1.40
  11  -3  -6   33.70    2.80
  11  -3  -6   33.00    4.30
 -11  -3   6   32.80    3.00
  11   3  -6   33.70    3.00
  10  -3  -6  169.38    8.00
  10  -3  -6  164.28    7.50
 -10  -3   6  179.68    7.60
  10   3  -6  174.18    7.50
   9  -3  -6   23.70    2.30
   9  -3  -6   20.10    3.90
  -9  -3   6   26.00    2.90
   9   3  -6   24.80    2.80
  -8  -3   6  251.47   10.70
  -8  -3   6  251.87   10.20
   8  -3  -6  266.17   10.20
   8   3  -6  246.98   10.20
   8   3  -6  247.58   10.40
   7  -3  -6   28.00    2.20
   7   3  -6   31.30    2.70
   6  -3  -6   62.79    3.30
  -6  -3   6   66.49    3.40
   6   3  -6   63.29    3.20
   5  -3  -6  691.73   23.90
  -5  -3   6  619.74   23.60
  -5  -3   6  650.93   23.40
   5   3  -6  663.13   23.30
   4  -3  -6  270.87   10.20
  -4  -3   6  266.77    9.70
  -4  -3   6  263.67   10.10
   3  -3  -6  421.56   15.20
  -3  -3   6  406.66   15.10
  -3   3   6  386.56   15.30
  -3   3   6  429.46   15.30
   2  -3  -6   63.79    3.10
  -2  -3   6   60.39    3.00
  -2   3   6   57.39    3.40
  -2   3   6   64.39    3.10
  -1  -3   6    1.70    0.90
   1  -3  -6    1.80    1.00
  -1   3   6    1.90    0.80
  -1   3   6    1.80    1.10
   0  -3   6    4.60    1.30
   0   3   6    6.90    1.40
   1  -3   6   55.19    2.80
   1  -3   6   52.29    2.20
   1   3   6   52.79    3.00
   2  -3   6   13.60    1.60
   2   3   6   13.70    2.00
  -3  -3  -6    6.60    2.60
   3  -3   6    3.40    0.90
   3  -3   6    3.00    1.90
   4  -3   6  232.28    9.10
   4  -3   6  223.48    9.50
  -4  -3  -6  227.68    9.30
  -4  -3  -6  229.78    9.80
  -4  -3  -6  225.48    9.80
  -5  -3  -6   34.70    4.10
  -5  -3  -6   36.40    3.40
   5  -3   6   36.90    2.60
  -5  -3  -6   35.50    3.90
  -6  -3  -6   22.10    3.90
   6  -3   6   16.70    3.00
  -6  -3  -6   21.00    3.20
   6  -3   6   22.00    2.20
  -6  -3  -6   17.70    3.30
  -7  -3  -6   43.40    3.60
   7  -3   6   44.20    2.90
   7  -3   6   37.60    3.40
  -7  -3  -6   39.80    4.40
  -7  -3  -6   43.60    3.70
  -8  -3  -6    8.70    2.90
  -8  -3  -6    3.80    1.80
   8  -3   6    5.00    1.60
  -9  -3  -6   19.30    4.00
  -9  -3  -6   11.60    3.00
   9  -3   6   11.30    2.10
  -9   3  -6   11.20    2.40
 -10  -3  -6    3.90    1.40
  10  -3   6    0.20    1.30
 -10   3  -6   -1.10    1.20
 -11  -3  -6  137.19    6.50
  11  -3   6  138.89    6.40
 -11   3  -6  135.99    6.10
 -12  -3  -6   89.59    4.30
 -12   3  -6   88.49    4.30
 -13  -3  -6   17.60    1.70
 -13   3  -6   17.60    1.60
 -17  -4   6   -0.40    1.00
  17   4  -6    0.30    0.90
 -17   4   6    1.00    0.80
 -16  -4   6    7.20    1.50
 -16   4   6    6.20    1.50
  16   4  -6    7.70    1.50
 -15  -4   6   30.20    2.40
 -15   4   6   28.50    2.30
  15   4  -6   32.60    2.40
  14  -4  -6    7.10    2.20
 -14  -4   6   13.50    2.20
  14   4  -6    7.30    1.90
  13  -4  -6   35.30    2.90
 -13  -4   6   37.60    3.10
  13   4  -6   40.90    3.00
  12  -4  -6   70.59    4.20
 -12  -4   6   71.49    4.40
  12   4  -6   75.09    4.20
  11  -4  -6   23.70    3.20
 -11  -4   6   19.50    2.70
  11   4  -6   19.30    2.50
 -10  -4   6  276.17   11.70
  10  -4  -6  290.67   11.20
  10  -4  -6  276.97   11.40
  10   4  -6  287.37   11.50
   9  -4  -6  162.28    6.90
  -9  -4   6  153.38    7.40
   9  -4  -6  154.98    7.00
   9  -4  -6  149.79    7.70
  -9  -4   6  161.68    7.10
   9   4  -6  151.68    6.90
  -8  -4   6   91.89    5.20
   8  -4  -6   84.09    5.00
   8  -4  -6   82.69    5.60
   8  -4  -6   83.69    4.40
  -8  -4   6   89.29    4.70
   8   4  -6   86.19    4.70
  -7  -4   6   26.40    3.70
  -7  -4   6   32.80    3.10
   7  -4  -6   30.90    2.40
   7   4  -6   29.00    3.10
   6  -4  -6  228.98    8.70
  -6  -4   6  199.48    9.20
   5  -4  -6 1647.24   58.39
  -4  -4   6  104.89    5.10
   4  -4  -6  118.09    5.00
  -4   4   6  117.99    5.40
  -3  -4   6  308.97   12.00
   3  -4  -6  315.77   12.00
  -3   4   6  330.27   12.30
  -2  -4   6  109.39    4.80
   2  -4  -6  107.99    4.70
  -2   4   6  106.69    4.90
   1  -4  -6   94.19    4.30
  -1  -4   6   93.39    4.30
  -1   4   6   93.09    4.50
   0  -4   6  364.26   13.70
   0   4   6  366.56   13.90
   1  -4   6   42.90    2.60
   1   4   6   42.40    3.10
  -2  -4  -6    1.60    1.40
   2  -4   6    1.90    1.80
  -2  -4  -6    1.00    1.70
   2  -4   6    2.80    1.00
   3  -4   6    6.80    1.50
  -3  -4  -6    3.70    1.50
  -3  -4  -6    7.80    2.20
   3  -4   6   11.00    3.00
  -3  -4  -6    4.60    2.80
   4  -4   6    6.90    1.80
  -4  -4  -6    7.80    2.40
   4  -4   6    5.70    1.30
   4  -4   6    3.00    1.40
  -4  -4  -6    3.40    2.40
  -4  -4  -6    5.90    1.90
   5  -4   6  230.38    9.40
   5  -4   6  236.08    9.50
  -5  -4  -6  225.78    9.90
   5  -4   6  229.18    9.60
  -5  -4  -6  226.28    9.40
  -5  -4  -6  226.88    9.70
  -6  -4  -6   45.60    3.50
  -6  -4  -6   45.10    4.10
   6  -4   6   39.70    3.00
  -6  -4  -6   46.30    4.00
   7  -4   6   73.49    4.20
  -7  -4  -6   76.49    4.40
  -7  -4  -6   73.99    4.70
  -7  -4  -6   71.09    4.90
   7  -4   6   72.79    4.10
  -8  -4  -6  163.58    7.50
  -8  -4  -6  158.48    7.00
  -8  -4  -6  163.58    7.50
   8  -4   6  143.19    6.90
   8  -4   6  157.68    6.90
   9  -4   6   53.19    3.50
  -9  -4  -6   65.99    3.70
  -9  -4  -6   59.09    4.00
  -9   4  -6   60.89    3.80
  10  -4   6   41.80    2.90
 -10  -4  -6   37.60    3.20
 -10   4  -6   46.60    3.10
  11  -4   6   19.80    2.50
 -11   4  -6   16.90    2.00
 -12  -4  -6   14.90    1.80
 -12   4  -6   17.20    1.70
 -13  -4  -6   52.89    2.70
 -13   4  -6   53.99    2.60
 -17  -5   6    1.80    0.70
  17   5  -6    2.70    0.90
 -17   5   6    2.90    1.00
 -16  -5   6   11.90    1.60
 -16   5   6   12.20    1.50
  16   5  -6   12.00    1.50
 -15  -5   6  103.49    4.80
  15  -5  -6  108.99    5.00
 -15   5   6  104.19    4.70
  15   5  -6  103.59    4.70
  14  -5  -6    1.80    1.30
 -14  -5   6    0.50    1.10
  14   5  -6    0.70    0.90
  13  -5  -6   15.70    2.20
 -13  -5   6   17.80    2.30
  13   5  -6   19.90    2.30
 -12  -5   6   11.10    2.40
  12  -5  -6   11.90    2.20
 -12  -5   6   11.50    2.70
  12   5  -6   11.00    2.20
  11  -5  -6   14.90    3.50
 -11  -5   6   17.20    4.50
 -11  -5   6   16.70    2.70
  11   5  -6   15.20    2.40
 -10  -5   6  146.59    7.10
 -10  -5   6  155.18    7.00
  10  -5  -6  150.88    6.60
  10  -5  -6  152.98    6.90
 -10  -5   6  144.09    7.80
  10   5  -6  147.69    6.80
   9  -5  -6   10.10    2.70
  -9  -5   6   12.30    3.90
  -9  -5   6   17.30    4.40
   9  -5  -6   15.00    2.20
  -9  -5   6   14.10    2.60
   8  -5  -6  202.58    8.70
  -8  -5   6  206.68    9.40
   8  -5  -6  191.48    9.20
  -8  -5   6  216.18    8.70
  -8  -5   6  208.68    8.90
   8  -5  -6  197.08    8.60
  -7  -5   6   19.70    4.40
  -7  -5   6   27.40    2.90
   7  -5  -6   17.90    4.00
  -7  -5   6   25.90    3.30
   7  -5  -6   25.80    2.30
  -6  -5   6   28.60    4.60
  -6  -5   6   27.60    3.30
   6  -5  -6   29.40    2.40
  -6  -5   6   32.00    2.90
   6  -5  -6   27.20    3.80
   6   5  -6   22.60    3.50
  -5  -5   6  465.85   17.70
  -5  -5   6  460.65   17.40
   5  -5  -6  486.95   17.40
   5  -5  -6  444.06   17.50
  -4  -5   6   47.80    3.60
  -4  -5   6   48.70    3.90
   4  -5  -6   56.39    3.00
   3  -5  -6  107.99    4.80
  -3  -5   6  102.49    5.60
  -3  -5   6  101.49    4.90
  -3   5   6  102.09    6.10
   2  -5  -6  281.67   11.30
   2  -5  -6  272.77   10.60
  -2  -5   6  253.07   10.60
  -2   5   6  296.77   11.80
   1  -5  -6  310.17   11.60
   1  -5  -6  286.27   12.40
  -1  -5   6  317.87   11.70
   1  -5  -6  297.57   11.80
   0  -5   6   82.39    4.00
   0  -5   6   77.99    4.90
   0  -5  -6   73.49    5.00
   0  -5   6   78.69    4.60
   0  -5  -6   75.59    4.20
  -1  -5  -6  320.17   12.80
   1  -5   6  351.36   12.80
  -1  -5  -6  333.77   13.20
   1  -5   6  325.37   13.00
   1  -5   6  328.67   12.80
  -2  -5  -6  140.89    6.20
  -2  -5  -6  143.89    6.80
   2  -5   6  126.49    6.20
  -2  -5  -6  135.49    7.40
   2  -5   6  134.09    6.40
   2  -5   6  150.58    6.20
   3  -5   6  762.92   27.50
   3  -5   6  753.62   27.60
  -3  -5  -6  743.33   27.70
  -3  -5  -6  739.83   27.80
  -3  -5  -6  743.43   27.40
   3  -5   6  768.02   27.40
  -4  -5  -6   16.70    2.50
   4  -5   6   17.00    2.50
   4  -5   6   14.10    2.00
  -4  -5  -6   10.80    3.00
   4  -5   6   19.60    2.80
  -4  -5  -6   19.50    4.00
  -5  -5  -6   79.29    4.40
   5  -5   6   78.99    4.20
   5  -5   6   78.79    4.50
  -5  -5  -6   76.89    5.20
  -5  -5  -6   77.19    4.70
   5  -5   6   79.29    4.40
  -6  -5  -6   23.00    3.20
   6  -5   6   17.30    2.60
  -6  -5  -6   25.00    3.70
  -6  -5  -6   19.00    2.60
   6  -5   6   13.40    2.70
   6  -5   6   22.00    2.60
  -7  -5  -6   21.10    2.70
   7  -5   6   22.60    2.50
  -7  -5  -6   19.00    3.20
  -7  -5  -6   24.30    3.50
   7  -5   6   18.80    2.20
  -8  -5  -6  126.79    6.40
   8  -5   6  138.39    5.90
  -8  -5  -6  133.59    5.90
   8  -5   6  114.09    5.90
  -8  -5  -6  125.29    6.10
  -9  -5  -6  103.79    6.70
   9  -5   6   95.89    4.90
  -9  -5  -6   88.99    5.00
   9  -5   6  102.79    4.70
  -9  -5  -6  103.69    5.30
 -10  -5  -6   36.40    2.90
  10  -5   6   30.40    2.40
 -11  -5  -6  114.89    5.60
  11  -5   6  119.29    5.40
 -11   5  -6  118.09    5.20
 -12  -5  -6   22.90    2.00
 -16   6   6  276.27   10.20
 -15  -6   6   47.00    2.80
  15  -6  -6   47.30    3.10
 -15   6   6   44.10    2.60
  15   6  -6   46.50    2.60
 -14  -6   6    1.20    1.10
  14  -6  -6    5.00    2.00
  14   6  -6    2.20    0.90
  13  -6  -6   29.60    2.60
 -13  -6   6   30.30    4.20
 -13  -6   6   30.10    2.60
  13   6  -6   31.70    2.50
 -12  -6   6  103.19    5.00
  12  -6  -6   86.69    5.00
 -12  -6   6   93.09    5.60
  12   6  -6   94.69    4.80
  11  -6  -6  129.49    6.60
 -11  -6   6  139.99    7.20
 -11  -6   6  140.89    6.60
  11   6  -6  148.99    6.40
  10  -6  -6   34.30    2.90
  10  -6  -6   32.50    3.00
 -10  -6   6   37.80    3.10
 -10  -6   6   33.00    4.30
 -10  -6   6   36.20    3.60
  10   6  -6   35.40    3.00
  -9  -6   6   89.59    4.90
  -9  -6   6   97.59    5.20
   9  -6  -6   94.39    4.80
   9  -6  -6   95.39    5.00
  -9  -6   6   86.79    5.70
   9   6  -6   87.29    4.80
  -8  -6   6    3.60    1.60
   8  -6  -6    5.80    1.90
  -8  -6   6    3.40    1.40
  -8  -6   6    2.40    3.60
   8  -6  -6    0.80    1.20
   8   6  -6    2.60    1.40
  -7  -6   6  390.76   14.70
   7  -6  -6  385.66   14.80
  -7  -6   6  374.46   14.90
  -7  -6   6  382.06   15.00
   7   6  -6  361.26   14.60
   6  -6  -6    5.90    2.20
  -6  -6   6    0.00    1.60
   6  -6  -6    2.40    1.20
  -6  -6   6   -0.30    1.90
  -6  -6   6    4.00    1.50
   6   6  -6    2.30    1.70
  -5  -6   6    5.30    1.60
  -5  -6   6    6.60    2.00
   5  -6  -6    2.60    1.90
  -5  -6   6    2.30    1.40
   5  -6  -6    3.00    1.20
   5   6  -6    2.40    2.10
  -4  -6   6 1514.05   54.39
  -4  -6   6 1482.55   54.29
  -4  -6   6 1535.65   54.19
   4  -6  -6 1511.05   54.19
   4  -6  -6 1567.44   54.19
  -3  -6   6   24.20    3.40
   3  -6  -6   26.60    3.00
  -3  -6   6   18.10    3.40
   3  -6  -6   26.60    2.40
  -3  -6   6   24.30    2.60
   3  -6  -6   18.50    4.80
   2  -6  -6   91.59    5.80
   2  -6  -6   95.19    4.90
  -2  -6   6   88.19    5.10
  -2  -6   6   91.79    4.70
  -2  -6   6   92.39    4.80
   2  -6  -6   96.39    4.60
   1  -6  -6   89.79    4.80
  -1  -6   6   94.79    5.00
   1  -6  -6   83.99    5.50
  -1  -6   6   90.49    4.70
  -1  -6   6   98.39    4.70
   0  -6  -6    8.30    2.20
   0  -6  -6    7.30    2.30
   0  -6   6    9.60    2.70
   0  -6   6    7.10    2.00
   0  -6   6    5.50    1.60
   1  -6   6  104.49    5.10
  -1  -6  -6  111.79    5.20
   1  -6   6  104.49    5.10
  -1  -6  -6  100.49    5.70
   1  -6   6  104.59    5.40
   2  -6   6    5.60    1.40
  -2  -6  -6    5.30    2.90
   2  -6   6    8.20    2.50
  -2  -6  -6    5.80    1.40
  -2  -6  -6    2.50    1.80
   2  -6   6    4.80    1.50
   3  -6   6  206.58    9.90
   3  -6   6  223.38    8.90
  -3  -6  -6  197.98    9.10
  -3  -6  -6  195.48    9.50
  -3  -6  -6  207.88    9.40
   3  -6   6  218.08    8.70
   4  -6   6    6.90    1.80
  -4  -6  -6    4.40    1.70
   4  -6   6    6.30    1.70
  -4  -6  -6    4.60    2.20
  -4  -6  -6    3.40    1.20
   4  -6   6    8.90    2.20
  -5  -6  -6  974.10   36.20
   5  -6   6 1036.60   36.20
  -5  -6  -6  991.80   36.00
   5  -6   6  993.70   35.90
  -5  -6  -6  975.50   36.30
   5  -6   6  987.90   36.20
  -6  -6  -6  370.46   14.30
   6  -6   6  354.06   15.40
  -6  -6  -6  350.66   14.60
   6  -6   6  376.66   14.20
   6  -6   6  360.26   14.30
  -6  -6  -6  379.56   14.50
  -7  -6  -6  122.29    5.90
   7  -6   6  128.89    5.60
  -7  -6  -6  120.79    5.70
   7  -6   6  106.09    5.70
  -7  -6  -6  125.69    6.20
  -8  -6  -6   85.49    5.00
  -8  -6  -6  100.69    5.20
  -8  -6  -6   97.49    4.60
   8  -6   6   83.99    4.70
   8  -6   6   96.19    5.30
  -9  -6  -6   48.50    3.40
  -9  -6  -6   48.40    2.90
  -9  -6  -6   50.59    3.50
   9  -6   6   43.90    3.00
   9  -6   6   45.00    2.80
 -10  -6  -6   78.39    4.20
  10  -6   6   78.59    4.00
 -10   6  -6   81.49    3.90
  11  -6   6    5.00    1.80
 -11  -6  -6    3.90    1.10
 -11   6  -6    4.20    1.40
 -12  -6  -6    5.10    1.70
 -12   6  -6    6.40    1.30
 -15  -7   6   31.30    2.40
 -15   7   6   32.90    2.10
 -14  -7   6  175.88    7.20
  14  -7  -6  184.48    7.50
  14   7  -6  175.98    7.10
  13  -7  -6   73.09    4.00
 -13  -7   6   61.69    4.30
  13   7  -6   64.79    3.40
 -12  -7   6   10.20    2.10
  12  -7  -6   10.60    2.10
 -12  -7   6   10.80    2.00
  12   7  -6   12.30    1.90
 -11  -7   6  386.96   14.90
  11  -7  -6  349.07   14.80
 -11  -7   6  374.16   14.70
  11   7  -6  405.86   14.70
 -10  -7   6   21.60    3.10
  10  -7  -6   11.90    2.30
 -10  -7   6   13.20    2.30
 -10  -7   6   14.10    3.40
  10   7  -6   14.70    2.40
   9  -7  -6   57.09    4.00
  -9  -7   6   67.49    4.10
   9  -7  -6   64.09    4.00
  -9  -7   6   70.29    4.30
  -9  -7   6   71.09    4.80
   9   7  -6   64.29    4.00
  -8  -7   6   61.79    3.80
  -8  -7   6   58.29    5.30
   8  -7  -6   55.19    4.10
  -8  -7   6   51.99    4.40
   8  -7  -6   62.39    3.80
   8   7  -6   58.79    3.90
  -7  -7   6  110.09    5.60
  -7  -7   6  106.79    6.00
   7  -7  -6  118.49    5.70
  -7  -7   6  118.59    6.00
   7   7  -6  111.79    5.70
   6  -7  -6   15.30    2.30
  -6  -7   6   13.80    3.20
  -6  -7   6   13.50    2.50
  -6  -7   6   13.60    3.10
   6   7  -6   12.40    3.40
  -5  -7   6   68.39    4.40
  -5  -7   6   62.59    3.90
  -5  -7   6   65.89    6.10
   5  -7  -6   66.89    3.80
   5  -7  -6   56.59    4.60
  -4  -7   6    4.10    1.50
   4  -7  -6    4.50    1.80
  -4  -7   6    5.50    1.80
   4  -7  -6    9.10    2.30
  -4  -7   6    4.40    2.00
  -3  -7   6   11.70    2.70
  -3  -7   6    6.80    1.60
   3  -7  -6    5.80    1.70
  -3  -7   6    9.10    2.10
   3  -7  -6    7.00    2.60
   3  -7  -6   12.90    2.50
   2  -7  -6  162.98    7.30
   2  -7  -6  157.28    7.90
  -2  -7   6  163.78    7.40
  -2  -7   6  167.38    7.10
  -1  -7   6   67.39    4.20
  -1  -7   6   61.89    4.00
  -1  -7   6   66.09    3.80
   1  -7  -6   64.09    4.10
   1  -7  -6   60.79    4.90
   0  -7   6  139.09    6.20
   0  -7   6  126.79    7.20
   0  -7  -6  148.79    7.20
   0  -7   6  143.19    6.30
   0  -7  -6  110.79    7.50
   1  -7   6   12.60    2.20
  -1  -7  -6   18.80    4.40
  -1  -7  -6    8.80    3.10
   1  -7   6   19.90    2.50
  -1  -7  -6   11.80    2.40
   1  -7   6   15.00    2.60
   2  -7   6   32.80    2.80
   2  -7   6   37.10    3.10
  -2  -7  -6   33.50    2.90
  -2  -7  -6   28.50    4.50
  -2  -7  -6   36.50    3.50
   2  -7   6   33.40    3.00
  -3  -7  -6  372.46   14.40
  -3  -7  -6  365.26   14.70
   3  -7   6  370.76   14.30
  -3  -7  -6  356.26   14.70
   3  -7   6  359.16   14.60
   3  -7   6  399.26   14.60
   4  -7   6    1.40    1.20
   4  -7   6    0.00    1.30
  -4  -7  -6    1.50    2.20
  -4  -7  -6    1.10    1.70
   4  -7   6    1.20    1.30
  -4  -7  -6    3.00    1.40
   5  -7   6    9.80    2.00
  -5  -7  -6    8.60    2.10
  -5  -7  -6    9.70    2.70
  -5  -7  -6    6.60    2.10
   5  -7   6   12.20    2.20
   6  -7   6  688.63   24.80
   6  -7   6  689.33   25.10
  -6  -7  -6  662.33   25.20
   6  -7   6  625.14   24.90
  -6  -7  -6  681.63   25.00
  -6  -7  -6  692.23   24.80
  -7  -7  -6    7.50    1.90
  -7  -7  -6    8.50    2.40
   7  -7   6    8.70    2.80
   7  -7   6   10.00    2.00
   8  -7   6    0.50    1.10
   8  -7   6    1.20    1.00
  -8  -7  -6    0.00    0.90
  -8  -7  -6   -0.10    1.50
  -8  -7  -6    1.70    1.30
  -9  -7  -6    0.00    1.30
   9  -7   6   -0.40    1.00
   9  -7   6    1.50    0.90
  -9  -7  -6    0.90    0.80
  -9  -7  -6    0.50    1.20
  10  -7   6   90.09    4.40
 -10  -7  -6   88.89    4.30
 -10   7  -6  102.99    5.40
 -11  -7  -6   51.29    2.70
 -11   7  -6   51.59    2.50
 -14  -8   6   64.09    3.40
  14   8  -6   63.39    3.30
  13  -8  -6  126.09    5.50
 -13  -8   6  119.79    5.30
 -13  -8   6  118.59    6.10
  13   8  -6  121.89    5.20
 -12  -8   6   99.39    4.70
  12  -8  -6   83.99    5.30
 -12  -8   6  109.29    5.00
  12   8  -6  101.39    4.60
 -11  -8   6    0.60    1.20
  11  -8  -6   -0.40    1.20
 -11  -8   6    2.80    1.70
  11   8  -6    1.10    1.00
  10  -8  -6  171.88    7.10
  10  -8  -6  155.48    7.80
 -10  -8   6  174.18    7.50
  10   8  -6  171.18    8.00
  -9  -8   6   81.59    4.50
  -9  -8   6   85.09    4.90
  -9  -8   6   87.99    4.80
   9  -8  -6   70.19    4.50
   9  -8  -6   80.39    4.50
   9   8  -6   84.89    4.50
  -8  -8   6    3.60    1.40
  -8  -8   6    3.00    1.80
   8  -8  -6    3.10    1.50
  -8  -8   6    5.70    1.50
   8   8  -6    0.60    1.50
   7  -8  -6  305.37   12.90
  -7  -8   6  326.07   12.90
  -7  -8   6  335.67   13.20
  -7  -8   6  336.67   13.20
   7   8  -6  318.37   12.70
  -6  -8   6  163.58    7.40
   6  -8  -6  151.38    7.60
  -6  -8   6  163.38    7.40
  -6  -8   6  155.78    7.10
   6   8  -6  147.89    9.30
  -5  -8   6  774.92   29.90
   5  -8  -6  854.81   29.80
  -5  -8   6  819.02   30.00
  -5  -8   6  798.02   29.80
  -4  -8   6  371.96   14.80
   4  -8  -6  384.86   14.60
  -4  -8   6  375.36   14.60
  -4  -8   6  376.86   14.80
   4  -8  -6  369.26   14.60
   3  -8  -6  123.29    7.20
  -3  -8   6  135.49    6.50
   3  -8  -6  136.89    6.40
  -3  -8   6  140.09    6.30
  -2  -8   6    6.80    1.60
  -2  -8   6    7.20    2.10
   2  -8  -6    7.50    1.60
   2  -8  -6    9.10    2.30
  -1  -8   6  108.99    5.60
   1  -8  -6  106.89    5.50
   1  -8  -6  110.29    6.20
  -1  -8   6  117.39    5.40
   0  -8  -6  325.17   12.90
   0  -8   6  308.97   12.50
   0  -8  -6  316.97   12.40
   0  -8   6  312.87   12.50
   0  -8   6  298.77   12.20
   1  -8   6   66.89    4.10
  -1  -8  -6   74.49    5.20
  -1  -8  -6   65.69    3.90
  -1  -8  -6   56.19    4.30
   1  -8   6   55.99    3.60
   1  -8   6   56.99    4.00
   2  -8   6  111.79    5.20
   2  -8   6  106.49    7.40
  -2  -8  -6   99.69    5.20
   2  -8   6  108.79    5.50
  -2  -8  -6  107.69    5.80
  -2  -8  -6  103.49    6.20
  -3  -8  -6   17.30    2.90
   3  -8   6   15.70    2.80
  -3  -8  -6   12.60    3.20
   3  -8   6   18.50    2.40
  -3  -8  -6   12.50    2.50
   3  -8   6   16.60    2.30
  -4  -8  -6  117.39    6.10
  -4  -8  -6  122.49    6.30
  -4  -8  -6  117.49    5.60
   4  -8   6  110.59    5.70
   4  -8   6  116.19    5.50
   4  -8   6  121.39    5.80
  -5  -8  -6   90.89    5.80
   5  -8   6   86.89    4.30
  -5  -8  -6   78.59    5.10
   5  -8   6   85.59    4.60
  -5  -8  -6   84.89    4.40
   5  -8   6   80.39    4.60
   6  -8   6  243.38   11.20
   6  -8   6  252.07   10.40
  -6  -8  -6  271.87   10.70
  -6  -8  -6  247.38   10.50
   6  -8   6  260.77   10.10
  -6  -8  -6  254.17   10.50
   7  -8   6  473.15   16.90
  -7  -8  -6  445.46   17.20
  -7  -8  -6  458.15   17.10
  -7  -8  -6  463.85   17.00
   7  -8   6  427.96   17.10
  -8  -8  -6    6.60    2.30
   8  -8   6    8.40    1.60
  -8  -8  -6    6.30    1.80
  -8  -8  -6    5.90    1.40
   8  -8   6    4.20    1.20
  -9  -8  -6  168.28    7.40
   9  -8   6  155.88    6.60
   9  -8   6  150.98    6.50
  -9  -8  -6  154.88    6.70
  -9   8  -6  156.48    6.80
 -10  -8  -6   36.00    2.50
 -10   8  -6   38.50    2.10
 -13  -9   6   11.20    1.40
  13   9  -6   14.30    1.90
  13   9  -6   14.50    1.60
 -12  -9   6   49.50    3.50
 -12  -9   6   56.59    3.40
  12  -9  -6   53.19    3.30
  12   9  -6   53.69    2.80
 -11  -9   6  285.97   11.40
  11  -9  -6  303.37   11.70
 -11  -9   6  289.97   11.40
  11   9  -6  298.17   11.20
 -10  -9   6    3.80    1.10
  10  -9  -6    8.50    2.30
 -10  -9   6    3.00    1.60
  10   9  -6    3.20    1.20
  -9  -9   6    2.40    1.10
   9  -9  -6    1.70    1.60
  -9  -9   6    8.20    2.50
   9   9  -6    4.10    1.40
  -8  -9   6   94.89    7.10
   8  -9  -6   83.99    5.10
  -8  -9   6  105.49    5.00
   8   9  -6   98.69    5.10
  -7  -9   6   33.40    3.20
  -7  -9   6   38.30    3.00
   7  -9  -6   27.90    3.10
  -6  -9   6   41.30    3.20
   6  -9  -6   36.70    3.60
  -6  -9   6   48.20    3.50
   5  -9  -6  105.59    5.70
  -5  -9   6  111.19    5.40
  -5  -9   6  110.99    5.60
  -4  -9   6  164.38    7.40
  -4  -9   6  170.38    7.80
   3  -9  -6   12.70    3.40
  -3  -9   6   11.90    2.40
  -3  -9   6    7.70    1.50
   3  -9  -6   18.90    4.40
  -2  -9   6  109.89    5.50
   2  -9  -6  114.19    6.10
   2  -9  -6  115.89    5.80
  -1  -9   6   49.90    3.60
   1  -9  -6   52.79    4.20
   1  -9  -6   53.29    3.70
  -1  -9   6   47.70    3.60
   0  -9  -6  296.87   12.20
   0  -9   6  288.27   11.70
   0  -9   6  308.47   12.10
   0  -9  -6  299.07   11.90
  -1  -9  -6   31.20    4.30
  -1  -9  -6   34.90    3.50
   1  -9   6   22.70    3.60
  -1  -9  -6   37.10    3.00
   1  -9   6   29.40    2.90
   1  -9   6   26.20    2.50
  -2  -9  -6  142.99    6.70
   2  -9   6  142.39    6.40
   2  -9   6  116.79    6.40
  -2  -9  -6  131.39    6.20
  -2  -9  -6  133.09    6.80
   2  -9   6  139.79    6.30
   3  -9   6  279.57   11.20
  -3  -9  -6  296.07   11.30
   3  -9   6  261.17   11.20
  -3  -9  -6  288.67   11.00
  -3  -9  -6  243.18   12.40
   3  -9   6  285.97   11.00
   4  -9   6   43.90    2.90
  -4  -9  -6   46.20    3.90
  -4  -9  -6   37.80    3.30
   4  -9   6   45.50    3.40
   5  -9   6   26.70    2.20
  -5  -9  -6   27.20    2.30
   5  -9   6   26.70    2.70
   5  -9   6   29.80    2.50
  -5  -9  -6   27.40    2.90
  -5  -9  -6   26.50    3.30
  -6  -9  -6  182.18    7.40
   6  -9   6  175.98    7.20
  -6  -9  -6  166.38    7.60
  -6  -9  -6  174.38    7.10
   6  -9   6  185.18    7.60
  -7  -9  -6   -1.00    1.40
   7  -9   6    1.20    0.80
  -7  -9  -6   -0.50    0.80
   7  -9   6    2.10    1.30
  -7  -9  -6    0.80    0.90
   8  -9   6    1.40    1.60
  -8  -9  -6    1.80    1.30
   8  -9   6   -0.50    0.70
  -9   9  -6   22.20    1.70
 -12 -10   6    1.10    0.80
  12  10  -6    1.50    0.90
 -11 -10   6  137.39    5.70
 -11 -10   6  141.09    5.70
  11  10  -6  131.19    5.70
 -10 -10   6    0.20    1.20
  10 -10  -6    0.70    1.90
 -10 -10   6    0.70    0.90
  10  10  -6    0.20    1.60
  -9 -10   6   32.40    2.40
  -9 -10   6   32.50    2.70
   9 -10  -6   27.40    3.30
  -8 -10   6   13.10    2.60
   8 -10  -6   12.30    3.10
  -8 -10   6    6.50    2.20
   7 -10  -6   43.70    4.00
  -7 -10   6   35.40    3.00
  -7 -10   6   36.50    2.90
  -6 -10   6  121.99    5.70
  -6 -10   6  128.29    6.00
  -5 -10   6   44.20    3.60
  -4 -10   6   48.80    3.20
  -4 -10   6   44.90    3.40
  -3 -10   6    1.60    1.60
  -3 -10   6    0.20    1.00
   2 -10  -6    3.70    2.00
   2 -10  -6    6.10    2.00
  -2 -10   6    4.80    1.40
  -2 -10   6    8.40    1.90
  -1 -10   6   33.20    2.90
   1 -10  -6   26.90    3.40
  -1 -10   6   32.90    2.50
   1 -10  -6   26.60    3.10
   0 -10  -6  116.89    5.80
   0 -10   6  114.99    7.30
   0 -10  -6  111.39    5.40
   0 -10   6  115.19    5.40
   1 -10   6    0.30    1.00
  -1 -10  -6   -1.30    1.40
  -1 -10  -6    1.20    1.30
   1 -10   6    1.40    1.20
  -2 -10  -6   42.20    4.80
   2 -10   6   48.10    3.10
  -2 -10  -6   52.19    3.20
   2 -10   6   41.70    2.80
  -2 -10  -6   51.09    3.50
   3 -10   6    5.70    1.80
  -3 -10  -6    3.30    1.90
   3 -10   6    5.60    1.50
  -3 -10  -6    3.00    1.30
  -3 -10  -6    6.40    1.80
  -4 -10  -6   62.99    3.30
  -4 -10  -6   63.49    3.50
   4 -10   6   60.39    3.40
  -4 -10  -6   57.69    4.10
   4 -10   6   60.99    4.40
   4 -10   6   67.49    3.30
  -5 -10  -6   64.89    3.90
  -5 -10  -6   69.89    3.60
   5 -10   6   59.19    3.70
   5 -10   6   67.69    4.30
   5 -10   6   73.49    3.60
   6 -10   6   75.19    3.40
  -6 -10  -6   77.09    3.60
  -6 -10  -6   69.19    4.00
  -6 -10  -6   74.59    3.40
   7 -10   6   43.00    2.10
  -7 -10  -6   37.00    2.20
  -9 -11   6    1.10    1.10
  -9 -11   6   -0.30    0.90
  -8 -11   6    0.20    1.10
  -8 -11   6   -0.30    0.90
  -7 -11   6   22.10    1.90
  -7 -11   6   23.00    2.20
  -6 -11   6   17.60    2.10
  -6 -11   6   17.20    1.90
  -5 -11   6   17.20    2.00
  -5 -11   6   22.30    2.20
  -4 -11   6    7.80    1.90
  -4 -11   6    7.80    1.60
  -3 -11   6    3.00    1.20
  -3 -11   6    4.70    1.40
  -2 -11   6   -0.60    1.00
  -2 -11   6   -0.20    0.80
  -1 -11   6  202.88    8.40
  -1 -11   6  204.68    8.40
   1 -11  -6  207.38    8.50
   0 -11  -6   29.70    2.90
   0 -11   6   30.00    2.20
   0 -11  -6   29.40    3.10
   0 -11   6   32.80    3.10
   1 -11   6    8.80    1.80
   1 -11   6   14.00    1.60
  -1 -11  -6   10.00    2.30
  -1 -11  -6   12.30    2.20
  -2 -11  -6   52.09    3.20
   2 -11   6   52.39    3.10
   2 -11   6   51.99    2.80
  -2 -11  -6   48.40    2.90
   3 -11   6    6.60    1.40
  -3 -11  -6    6.80    1.70
   3 -11   6    9.00    1.30
  -3 -11  -6    8.80    1.70
  -4 -11  -6    6.30    1.50
  -4 -11  -6    7.20    1.60
   4 -11   6    4.40    1.40
   4 -11   6    6.20    1.20
   5 -11   6    0.30    0.60
  -5 -11  -6    2.10    0.80
  -7 -12   6   78.99    3.60
  -7 -12   6   78.39    3.50
   7  12  -6   80.39    3.60
  -6 -12   6   46.50    2.60
  -6 -12   6   47.40    2.40
   6  12  -6   41.10    2.60
  -5 -12   6   25.50    2.00
   5  12  -6   28.20    2.30
  -4 -12   6   66.09    3.20
  -4 -12   6   68.49    3.30
   4  12  -6   66.29    3.80
  -3 -12   6   26.60    2.00
  -3 -12   6   22.80    1.80
  -2 -12   6    5.20    1.30
  -2 -12   6    4.60    1.40
  -1 -12   6   16.60    1.50
  -1 -12   6   15.20    1.70
   0 -12   6   16.80    1.70
   0 -12   6   17.00    1.50
   1 -12   6    1.20    0.70
   1 -12   6    2.50    0.90
   2 -12   6   11.40    1.50
   2 -12   6    9.40    1.20
  -2 -12  -6   12.60    2.90
   3 -12   6   19.10    1.50
 -18   0   7   -0.40    0.80
 -17   0   7   -1.00    0.90
  16   0  -7   -2.40    1.40
 -16   0   7    0.90    1.00
 -15   0   7    0.20    1.10
  15   0  -7    0.10    1.40
  14   0  -7    1.40    1.40
 -14   0   7    1.60    1.30
 -13   0   7   -1.00    1.40
  13   0  -7   -0.60    1.50
  12   0  -7   -1.20    1.70
 -12   0   7    1.90    1.50
  12   0  -7   -1.70    1.50
 -11   0   7   -1.30    1.60
  11   0  -7   -0.60    1.40
  11   0  -7   -1.00    1.40
 -10   0   7   -1.20    1.70
  10   0  -7    1.80    1.60
  10   0  -7    0.90    1.30
   9   0  -7   -2.50    1.20
   9   0  -7    1.90    1.60
  -9   0   7   -0.20    2.20
   8   0  -7    1.10    1.60
   8   0  -7    2.30    1.60
   8   0  -7    1.40    1.10
   7   0  -7    0.80    1.00
   7   0  -7    0.50    1.10
   6   0  -7    4.90    1.40
  -6   0   7    0.20    1.00
  -5   0   7    0.90    0.80
   5   0  -7    0.30    1.00
   4   0  -7    0.80    0.90
  -4   0   7    0.30    0.70
  -3   0   7    1.00    0.70
  -3   0   7    0.90    0.60
  -2   0   7   -0.40    0.70
  -2   0   7    0.60    0.50
  -1   0   7   -0.10    0.70
  -1   0   7    0.40    0.50
  -1   0   7    0.30    0.80
   0   0   7    0.70    0.60
   0   0   7    1.10    0.80
   1   0   7    1.70    0.80
   1   0   7    0.70    0.80
   2   0   7   -1.50    0.90
   2   0   7    0.00    0.70
   3   0   7   -0.10    0.80
   3   0   7    2.90    1.40
  -4   0  -7    0.70    2.20
   4   0   7   -0.50    1.00
   5   0   7    1.30    1.10
  -5   0  -7    3.50    1.90
   6   0   7    1.10    1.30
  -6   0  -7   -1.70    1.70
   7   0   7    0.50    1.50
  -7   0  -7   -0.80    1.50
  -8   0  -7    1.00    1.50
  -9   0  -7    0.30    1.30
 -11   0  -7    0.70    1.00
 -12   0  -7    0.70    0.90
 -13   0  -7    0.70    0.90
 -18  -1   7    1.20    0.80
 -18   1   7    5.20    1.20
 -17  -1   7    9.60    1.60
 -17   1   7   10.10    1.60
  17   1  -7   13.80    2.20
 -16  -1   7   38.60    2.60
  16   1  -7   35.70    2.70
 -16   1   7   34.70    2.50
 -15  -1   7  126.99    5.70
  15  -1  -7  125.39    5.80
 -15   1   7  124.09    5.80
  15   1  -7  122.19    6.20
  14  -1  -7    0.90    1.60
 -14   1   7   -1.20    1.20
  14   1  -7    0.40    1.30
  13  -1  -7   40.70    3.60
  13  -1  -7   44.90    4.80
 -13  -1   7   40.10    3.20
  13   1  -7   39.70    3.30
 -13   1   7   40.80    3.10
  12  -1  -7   95.29    5.20
 -12  -1   7   95.79    5.00
  12  -1  -7   93.69    4.90
  12   1  -7   94.09    5.10
 -12   1   7   91.29    5.00
 -11  -1   7  245.28   10.10
  11  -1  -7  245.48   10.30
  11  -1  -7  248.88   10.10
 -11   1   7  246.98   10.10
  11   1  -7  249.48   10.30
  10  -1  -7  138.69    6.20
 -10  -1   7  138.89    6.40
  10  -1  -7  130.89    6.60
  10   1  -7  136.99    6.40
  10   1  -7  138.09    6.30
   9  -1  -7   19.80    3.30
   9  -1  -7   24.40    2.40
  -9  -1   7   26.70    3.30
   9   1  -7   26.00    3.10
   9   1  -7   23.80    2.70
   8  -1  -7  741.83   27.20
   8   1  -7  768.82   27.30
   8   1  -7  712.33   27.10
   8   1  -7  746.43   26.90
   7  -1  -7    9.20    2.20
   7  -1  -7    6.10    1.60
   7   1  -7    6.90    2.00
   7   1  -7   10.10    1.80
  -6  -1   7   34.00    2.40
   6  -1  -7   39.60    2.40
   6   1  -7   38.50    2.40
   6   1  -7   32.30    2.40
  -5  -1   7  109.49    4.60
   5  -1  -7  113.39    4.80
  -5   1   7  107.29    4.90
   4  -1  -7    4.00    1.30
  -4  -1   7    5.00    1.30
  -4   1   7    4.90    1.50
  -3  -1   7   80.29    3.40
   3  -1  -7   75.19    3.60
  -3  -1   7   77.39    3.40
  -3   1   7   82.39    3.80
  -3   1   7   79.09    3.60
  -2  -1   7  184.08    7.20
  -2  -1   7  185.48    7.40
  -2  -1   7  191.78    7.30
  -2   1   7  195.78    7.70
  -2   1   7  199.38    7.50
  -1  -1   7   57.09    2.80
  -1  -1   7   58.39    2.80
  -1  -1   7   58.59    2.60
  -1   1   7   58.09    2.90
  -1   1   7   55.29    3.20
   0  -1   7   32.90    2.00
   0  -1   7   32.00    1.90
   0   1   7   33.00    2.10
   0   1   7   33.50    2.00
   1  -1   7  616.64   23.00
   1  -1   7  639.94   23.10
   1   1   7  636.64   23.00
   1   1   7  666.93   23.20
   2  -1   7  638.74   22.80
   2  -1   7  640.44   22.80
   2   1   7  616.54   22.70
   2   1   7  624.74   23.00
   3  -1   7   33.90    3.00
   3  -1   7   35.60    2.30
   3   1   7   37.80    2.40
   3   1   7   33.10    3.60
  -4  -1  -7  150.08    7.30
  -4  -1  -7  137.99    7.70
   4  -1   7  156.78    6.40
   4   1   7  157.98    6.40
  -5  -1  -7   27.50    3.60
   5  -1   7   29.20    2.30
   5   1   7   26.30    2.50
   6  -1   7  128.09    5.70
  -6  -1  -7  109.49    7.60
   6   1   7  126.39    5.70
   7  -1   7  122.59    5.50
  -7  -1  -7  113.39    5.70
  -7   1  -7  106.59    5.60
  -8  -1  -7  269.77   11.10
   8  -1   7  278.47   10.90
  -8   1  -7  273.07   11.10
   9  -1   7   -0.50    1.80
  -9  -1  -7    1.00    1.30
  -9   1  -7    4.70    1.50
 -10  -1  -7    0.80    1.50
 -11  -1  -7   87.79    4.20
 -11   1  -7   79.89    4.20
 -12  -1  -7    2.20    1.00
 -12   1  -7    1.30    0.90
 -13  -1  -7   48.10    2.50
 -13   1  -7   46.90    2.50
 -18  -2   7   26.00    1.70
 -18   2   7   24.90    1.70
 -17  -2   7   -1.00    0.80
 -17   2   7    0.50    1.00
 -16  -2   7  173.98    7.30
  16   2  -7  170.08    7.00
 -16   2   7  166.78    7.00
 -15  -2   7   11.50    3.20
 -15   2   7    7.20    1.90
  15   2  -7   13.30    2.10
  14  -2  -7   63.09    4.40
 -14  -2   7   62.29    3.90
  14  -2  -7   61.79    4.00
 -14   2   7   60.69    3.70
  14   2  -7   64.99    3.80
 -13  -2   7  226.58    9.50
  13  -2  -7  225.38    9.50
  13  -2  -7  229.38    9.60
  13   2  -7  229.28    9.60
 -13   2   7  230.18    9.40
  12  -2  -7   -0.40    1.40
  12  -2  -7    0.70    1.90
 -12  -2   7   -0.40    1.30
  12   2  -7   -1.10    1.30
  11  -2  -7  124.39    5.80
  11  -2  -7  119.59    6.30
  11   2  -7  117.89    5.80
  10  -2  -7   59.89    4.40
  10  -2  -7   58.19    3.60
 -10  -2   7   63.49    4.00
  10   2  -7   61.89    3.80
   9  -2  -7  298.87   11.40
  -9  -2   7  282.57   11.40
   9  -2  -7  281.57   11.70
   9   2  -7  290.57   11.50
   8  -2  -7   36.30    3.80
   8  -2  -7   44.00    2.80
   8   2  -7   34.70    3.70
   8   2  -7   44.10    3.50
   7  -2  -7  138.49    7.10
  -7  -2   7  149.69    6.90
   7   2  -7  163.48    6.50
  -6  -2   7 1007.70   36.50
   6  -2  -7 1050.39   36.80
   6   2  -7 1024.30   36.50
   5  -2  -7    3.30    1.00
  -5  -2   7    1.40    0.90
  -4  -2   7   38.00    2.10
  -4  -2   7   41.20    2.10
   4  -2  -7   38.10    2.40
  -4  -2   7   41.30    2.50
  -4   2   7   41.90    2.50
  -3  -2   7    5.90    1.30
  -3  -2   7    3.20    0.90
   3  -2  -7    2.20    0.90
  -3  -2   7    3.00    1.00
  -3   2   7    3.90    1.20
  -3   2   7    2.80    0.80
   2  -2  -7    4.50    1.40
  -2  -2   7    4.20    1.20
  -2  -2   7    4.40    1.00
  -2  -2   7    3.70    0.90
  -2   2   7    2.30    1.20
  -2   2   7    2.60    0.80
  -1  -2   7    4.90    1.10
  -1  -2   7    3.90    1.20
  -1  -2   7    2.30    0.80
  -1   2   7    1.80    0.70
   0  -2   7    5.00    1.20
   0  -2   7    5.00    1.60
   0  -2   7    6.50    1.10
   0   2   7    4.80    1.50
   1  -2   7   27.60    1.90
   1  -2   7   28.50    2.00
   1   2   7   26.00    2.40
   1   2   7   29.20    2.10
   2  -2   7    9.80    2.00
   2  -2   7    9.00    1.40
   2   2   7   11.70    1.70
   2   2   7   15.20    2.40
  -3  -2  -7   -1.20    1.90
   3  -2   7    0.00    0.90
   3   2   7    0.10    1.10
  -4  -2  -7   72.09    5.30
   4  -2   7   81.39    4.00
  -4  -2  -7   82.09    5.20
  -4  -2  -7   73.79    4.80
   4   2   7   89.39    4.10
  -5  -2  -7  338.07   13.20
   5  -2   7  349.17   12.90
  -5  -2  -7  318.17   13.40
  -5  -2  -7  327.17   13.00
  -6  -2  -7  145.19    6.90
   6  -2   7  162.08    6.60
  -6  -2  -7  139.79    7.00
  -6  -2  -7  141.79    7.40
  -7  -2  -7  202.18    9.00
   7  -2   7  219.38    8.70
  -7   2  -7  200.58    8.80
   8  -2   7  345.67   13.70
  -8  -2  -7  357.66   14.00
  -8   2  -7  354.96   14.10
  -9  -2  -7   11.60    2.50
   9  -2   7   16.60    2.50
  -9   2  -7   14.20    2.40
  10  -2   7    1.80    1.80
 -10  -2  -7    0.90    1.30
 -10   2  -7    2.30    1.20
 -11   2  -7   49.40    2.90
 -12  -2  -7    3.10    1.00
 -12   2  -7    5.20    1.30
 -13  -2  -7    0.00    0.90
 -13   2  -7    0.40    0.90
 -18  -3   7    0.40    0.70
 -17  -3   7    9.50    1.50
  17   3  -7    9.20    1.70
 -17   3   7   11.00    1.60
 -16  -3   7    9.00    1.60
 -16   3   7    9.10    1.80
  16   3  -7   11.20    1.70
  15  -3  -7    3.50    1.70
 -15  -3   7    2.20    1.10
  15   3  -7    4.00    1.10
 -15   3   7    3.40    1.10
  14  -3  -7   47.80    3.50
 -14  -3   7   51.19    3.80
  14   3  -7   51.59    3.40
 -14   3   7   56.49    3.40
  13  -3  -7  179.08    8.20
  13  -3  -7  171.18    7.80
 -13  -3   7  182.48    8.80
  12  -3  -7  107.09    5.60
 -12  -3   7  117.69    5.80
  12  -3  -7  117.49    6.20
  12   3  -7  117.19    5.60
  11  -3  -7   28.00    2.60
 -11  -3   7   27.70    3.00
  11  -3  -7   27.90    3.90
  11   3  -7   25.50    2.80
  10  -3  -7  212.98    9.50
  10  -3  -7  228.08    9.30
 -10  -3   7  229.48    9.30
  10   3  -7  212.98    9.20
   9  -3  -7   59.49    4.60
  -9  -3   7   67.79    4.10
   9  -3  -7   62.99    3.80
   9   3  -7   64.69    4.00
   8  -3  -7    4.70    1.20
  -8  -3   7    0.20    1.70
   8  -3  -7    0.20    1.90
   8   3  -7    2.00    1.60
   7  -3  -7  312.87   12.70
   7  -3  -7  340.97   12.50
   7   3  -7  313.17   12.60
   6  -3  -7  436.56   16.20
  -6  -3   7  425.06   16.00
  -5  -3   7  897.81   32.40
   5  -3  -7  918.21   32.60
  -4  -3   7  111.99    5.10
  -4  -3   7  121.59    4.60
   4  -3  -7  122.29    5.30
  -4   3   7  126.49    5.60
   3  -3  -7 2068.39   72.79
  -3  -3   7 2030.40   72.69
  -3   3   7 2105.99   73.09
   2  -3  -7   87.99    4.00
  -2  -3   7   86.29    4.00
  -2   3   7   84.39    4.20
  -1  -3   7  230.48    9.00
  -1   3   7  233.58    9.30
   0  -3   7  130.59    5.50
   0   3   7  127.59    5.80
   1  -3   7  374.16   13.90
   1   3   7  369.26   13.70
   1   3   7  368.66   14.40
  -2  -3  -7  348.77   14.20
   2  -3   7  356.46   14.20
  -2  -3  -7  358.96   13.90
   2  -3   7  381.26   13.80
   2   3   7  377.96   13.60
   3  -3   7   -0.30    1.70
  -3  -3  -7    3.00    2.70
  -3  -3  -7   -0.60    1.60
  -3  -3  -7    1.30    1.90
   3  -3   7    0.40    0.90
   4  -3   7   15.90    1.90
   4  -3   7   15.00    2.90
  -4  -3  -7   15.30    3.80
  -4  -3  -7   17.60    3.40
  -4  -3  -7   21.20    2.90
  -5  -3  -7  474.75   18.50
  -5  -3  -7  478.95   18.50
  -5  -3  -7  483.35   18.20
   5  -3   7  499.65   18.50
  -6  -3  -7   49.20    4.20
  -6  -3  -7   48.20    3.90
  -6  -3  -7   47.50    4.30
   6  -3   7   48.20    3.20
  -7  -3  -7   83.99    4.90
  -7  -3  -7   75.79    4.60
   7  -3   7   79.69    4.70
  -7  -3  -7   79.39    5.20
  -8  -3  -7    2.70    1.80
   8  -3   7    4.00    1.30
  -8  -3  -7    3.10    1.70
  -8   3  -7    1.90    1.40
  -9  -3  -7   52.79    3.60
   9  -3   7   49.70    3.30
  -9   3  -7   47.00    3.30
 -10  -3  -7   20.90    2.50
  10  -3   7   20.10    2.60
 -10   3  -7   23.60    2.30
 -11  -3  -7    9.30    2.00
 -11   3  -7   10.60    1.70
 -12  -3  -7   45.20    2.60
 -12   3  -7   43.60    2.50
 -17  -4   7  208.08    8.00
 -17   4   7  204.98    7.80
  17   4  -7  203.28    7.80
 -16  -4   7   22.70    2.00
 -16   4   7   28.10    2.10
  16   4  -7   21.50    2.00
  15  -4  -7    0.40    1.80
 -15  -4   7    1.10    1.00
 -15   4   7    0.10    1.10
  15   4  -7    0.50    0.90
  14  -4  -7  169.98    7.70
 -14  -4   7  183.58    7.80
  14   4  -7  183.58    7.70
 -14   4   7  186.08    8.00
  13  -4  -7   48.50    3.50
 -13  -4   7   51.79    3.50
  13   4  -7   49.50    3.30
  12  -4  -7   27.60    2.70
 -12  -4   7   26.30    2.90
  12   4  -7   28.90    3.10
 -11  -4   7   30.00    3.10
  11  -4  -7   26.90    4.40
  11  -4  -7   34.40    2.80
  11   4  -7   35.60    3.00
  10  -4  -7   11.90    3.70
  10  -4  -7    4.00    1.40
 -10  -4   7    4.40    1.60
  10   4  -7    8.40    2.40
  -9  -4   7  146.59    6.60
   9  -4  -7  140.19    7.00
   9  -4  -7  137.49    6.60
   9   4  -7  142.89    6.60
  -8  -4   7  143.19    6.50
   8  -4  -7  138.29    6.40
   8  -4  -7  141.89    6.90
   8   4  -7  143.89    6.60
   7  -4  -7  310.87   11.90
   7  -4  -7  304.47   12.10
  -7  -4   7  301.07   11.90
   7   4  -7  296.77   12.00
   6  -4  -7    0.90    0.90
   6  -4  -7    1.80    1.80
  -6  -4   7    1.40    1.80
   6   4  -7   -0.90    1.80
   5  -4  -7 3096.39  107.19
   5  -4  -7 2996.60  107.29
  -5  -4   7 3058.09  106.99
   4  -4  -7  795.72   28.20
  -4  -4   7  781.02   27.80
  -4   4   7  739.73   29.40
  -3  -4   7  294.17   11.10
   3  -4  -7  289.17   11.10
  -3   4   7  281.17   11.50
   2  -4  -7  823.02   29.40
  -2  -4   7  857.01   29.50
  -2   4   7  773.72   29.70
   1  -4  -7   94.69    7.80
   1  -4  -7   92.99    4.90
  -1  -4   7  102.59    4.50
   0  -4  -7  211.08    8.70
   0  -4   7  226.38    8.60
   0  -4  -7  204.68    9.20
  -1  -4  -7    9.30    2.30
   1  -4   7    5.20    1.90
  -1  -4  -7    9.20    3.10
   1  -4   7    6.50    1.50
   1   4   7    8.10    2.10
   2  -4   7  676.23   25.80
  -2  -4  -7  719.33   26.10
   2  -4   7  696.73   25.90
   2  -4   7  732.83   25.80
  -2  -4  -7  704.43   25.80
  -3  -4  -7   78.29    6.00
   3  -4   7   94.89    4.90
  -3  -4  -7   88.79    4.50
   3  -4   7   92.59    4.40
  -3  -4  -7   87.89    5.10
   3  -4   7   75.79    4.90
  -4  -4  -7  411.46   15.30
   4  -4   7  372.86   15.10
  -4  -4  -7  384.86   15.60
   4  -4   7  401.26   15.50
  -4  -4  -7  402.56   15.60
   4  -4   7  414.36   15.50
  -5  -4  -7  180.08    8.20
  -5  -4  -7  187.28    7.80
   5  -4   7  181.68    7.70
   5  -4   7  173.98    7.80
  -5  -4  -7  177.98    8.40
  -6  -4  -7    1.30    1.80
   6  -4   7   -1.30    1.00
  -6  -4  -7    1.50    1.90
   6  -4   7    0.70    1.60
  -6  -4  -7   -1.30    1.40
  -7  -4  -7  701.43   25.20
   7  -4   7  681.93   25.10
   7  -4   7  640.84   25.30
  -7  -4  -7  706.43   25.70
  -7  -4  -7  709.03   25.50
   8  -4   7   63.29    3.80
  -8  -4  -7   65.49    4.40
   8  -4   7   57.59    3.60
  -8  -4  -7   66.49    4.20
  -8  -4  -7   63.19    3.80
  -9  -4  -7  127.99    5.90
  -9  -4  -7  119.59    5.50
   9  -4   7  114.09    5.60
 -10  -4  -7   17.30    2.40
  10  -4   7   12.20    2.20
 -10   4  -7   16.30    2.20
 -11  -4  -7    5.90    1.70
 -11   4  -7    7.10    1.70
 -12  -4  -7   63.09    3.20
 -12   4  -7   67.29    3.10
 -17  -5   7   15.20    1.40
  17   5  -7   16.00    1.50
 -16  -5   7   -0.60    0.80
 -16   5   7    2.70    1.10
  16   5  -7    0.60    0.80
  15  -5  -7    1.30    1.40
 -15  -5   7    1.00    1.00
 -15   5   7    0.20    1.10
  15   5  -7    0.40    0.80
  14  -5  -7   28.40    2.80
 -14  -5   7   29.20    2.60
  14   5  -7   27.90    2.30
 -13  -5   7   45.00    3.30
  13  -5  -7   44.90    3.30
  13   5  -7   47.80    3.10
 -12  -5   7  150.08    6.80
  12  -5  -7  136.29    6.70
  12   5  -7  152.48    7.00
  11  -5  -7  455.25   18.60
 -11  -5   7  500.95   18.70
  11   5  -7  498.85   18.40
 -10  -5   7   91.59    5.10
  10  -5  -7  101.49    5.20
  10   5  -7   92.99    5.00
  -9  -5   7   28.20    3.00
   9  -5  -7   29.50    4.30
   9  -5  -7   32.30    2.80
   9   5  -7   29.20    3.00
  -8  -5   7   33.40    5.10
   8  -5  -7   50.69    3.30
  -8  -5   7   51.29    3.60
   8  -5  -7   41.20    4.20
   8   5  -7   52.69    3.70
  -7  -5   7   30.70    4.80
   7  -5  -7   25.40    2.30
  -7  -5   7   22.70    2.80
   7  -5  -7   24.60    3.40
   7   5  -7   24.20    3.30
  -6  -5   7  103.69    5.20
   6  -5  -7  102.09    5.50
  -6  -5   7  100.59    6.30
   6  -5  -7  105.19    4.90
   6   5  -7   91.99    5.50
  -5  -5   7   13.60    2.90
   5  -5  -7   14.50    1.90
   5  -5  -7    9.50    2.70
  -5  -5   7   11.00    2.70
   5   5  -7   15.80    4.30
  -4  -5   7   -0.40    1.70
   4  -5  -7   -0.80    1.50
  -4  -5   7   -0.40    2.40
   4  -5  -7    1.50    1.10
  -4  -5   7    0.40    1.70
   4  -5  -7    0.80    2.70
  -3  -5   7   54.49    4.70
  -3  -5   7   60.59    3.90
   3  -5  -7   59.79    5.30
  -3  -5   7   64.09    3.60
   3  -5  -7   60.09    3.90
   3  -5  -7   64.79    3.40
   2  -5  -7   24.70    2.40
  -2  -5   7   22.10    2.30
   2  -5  -7   22.00    4.10
  -2  -5   7   16.50    3.70
   2  -5  -7   18.00    2.80
  -2  -5   7   21.10    2.90
   1  -5  -7   -1.20    2.00
   1  -5  -7    1.20    1.30
  -1  -5   7    1.40    1.80
  -1  -5   7    1.10    1.00
  -1  -5   7   -1.10    1.70
   0  -5   7  644.64   22.80
   0  -5  -7  619.34   23.20
   0  -5  -7  640.84   22.80
   0  -5   7  606.94   22.70
   0  -5   7  624.84   23.00
   0   5  -7  582.74   22.90
   1  -5   7  146.09    6.20
   1  -5   7  136.09    6.50
  -1  -5  -7  140.79    6.20
  -1  -5  -7  139.79    6.80
   1  -5   7  132.89    6.30
  -2  -5  -7  299.77   12.50
  -2  -5  -7  318.77   12.20
   2  -5   7  302.97   12.30
   2  -5   7  309.67   12.20
   2  -5   7  321.57   12.30
  -3  -5  -7  766.52   28.40
  -3  -5  -7  736.43   28.40
   3  -5   7  764.92   28.30
   3  -5   7  767.12   28.00
   3  -5   7  799.72   28.30
  -3  -5  -7  775.22   28.10
   4  -5   7   70.09    5.40
   4  -5   7   79.99    4.50
   4  -5   7   76.29    4.20
  -4  -5  -7   75.09    5.10
  -4  -5  -7   77.69    6.00
  -4  -5  -7   79.89    5.50
   5  -5   7   29.60    2.50
  -5  -5  -7   27.90    4.10
   5  -5   7   29.70    3.10
   5  -5   7   30.10    3.00
  -5  -5  -7   25.70    2.80
  -5  -5  -7   30.90    3.40
  -6  -5  -7   58.49    3.70
  -6  -5  -7   60.59    4.10
   6  -5   7   55.39    3.50
   6  -5   7   52.49    3.70
  -6  -5  -7   56.39    4.50
  -7  -5  -7   -0.30    1.20
  -7  -5  -7    2.20    1.70
   7  -5   7    0.10    1.40
   7  -5   7    0.30    1.00
  -7  -5  -7    2.80    1.90
  -8  -5  -7   11.20    3.00
  -8  -5  -7    9.40    2.50
   8  -5   7    9.70    2.30
  -8  -5  -7   14.40    2.90
   8  -5   7   11.10    2.00
  -9  -5  -7    1.80    1.30
   9  -5   7    1.30    1.10
  -9  -5  -7    1.70    1.10
  -9  -5  -7    0.20    1.80
  -9   5  -7    1.50    1.10
 -10  -5  -7  150.88    6.30
  10  -5   7  146.49    6.30
 -10   5  -7  141.79    6.40
 -11  -5  -7   28.00    2.70
 -11   5  -7   39.70    2.20
 -16  -6   7    1.20    0.80
  16   6  -7    0.50    0.70
  15  -6  -7  122.29    5.20
 -15  -6   7  112.89    4.90
 -15   6   7  100.19    5.10
  15   6  -7  114.49    4.80
  14  -6  -7   -0.60    1.70
 -14  -6   7    1.70    1.00
  14   6  -7    1.90    0.90
 -14   6   7    1.80    1.30
  13  -6  -7    9.20    2.10
 -13  -6   7   11.20    2.20
  13   6  -7   11.90    1.80
  12  -6  -7   68.49    4.30
 -12  -6   7   81.69    4.30
  12   6  -7   82.29    4.20
 -11  -6   7   14.30    2.50
  11  -6  -7   17.60    2.30
 -11  -6   7   17.60    4.40
  11   6  -7   12.30    2.40
  10  -6  -7    1.60    1.20
 -10  -6   7    3.90    2.60
 -10  -6   7    0.70    1.40
  10   6  -7    4.60    1.40
  -9  -6   7    0.40    1.40
  -9  -6   7    0.10    2.40
   9  -6  -7    1.90    1.30
   9   6  -7    0.80    1.40
   8  -6  -7  190.88    9.00
   8  -6  -7  202.78    8.70
  -8  -6   7  204.28    8.60
  -8  -6   7  198.58    9.10
   8   6  -7  199.98    8.60
  -7  -6   7   13.00    3.00
   7  -6  -7   10.10    2.00
  -7  -6   7   11.30    3.80
   7  -6  -7    9.90    2.40
  -7  -6   7   14.80    2.50
   7   6  -7   12.90    3.10
  -6  -6   7  132.99    6.90
   6  -6  -7  135.99    6.50
  -6  -6   7  139.89    6.20
   6  -6  -7  142.39    6.20
   6   6  -7  114.19    6.50
  -5  -6   7   49.60    4.50
   5  -6  -7   50.09    3.90
   5  -6  -7   57.29    3.40
  -5  -6   7   53.99    3.60
  -4  -6   7  348.67   13.90
  -4  -6   7  348.77   13.50
   4  -6  -7  329.07   14.30
   4  -6  -7  359.76   13.70
   4  -6  -7  367.76   13.60
  -3  -6   7    2.20    1.60
  -3  -6   7   -3.00    1.70
   3  -6  -7   -1.00    2.40
   3  -6  -7    1.00    1.20
  -3  -6   7    0.60    1.80
   3  -6  -7   -1.50    1.20
   2  -6  -7    8.80    2.40
   2  -6  -7    6.10    2.30
  -2  -6   7   10.60    2.40
   2  -6  -7    6.40    1.60
  -2  -6   7   12.10    3.10
  -2  -6   7    6.40    1.60
   1  -6  -7  274.37   11.70
  -1  -6   7  278.27   11.20
  -1  -6   7  285.87   11.20
   1  -6  -7  280.97   11.20
  -1  -6   7  290.77   11.50
   0  -6  -7   13.00    3.20
   0  -6   7   14.70    2.90
   0  -6  -7   10.50    2.30
   0  -6   7   12.60    2.50
   0  -6   7   14.60    2.20
   0   6  -7   11.20    2.30
   1  -6   7   13.40    2.70
   1  -6   7    9.80    2.50
   1  -6   7   14.00    2.10
  -1  -6  -7    8.60    2.20
  -1  -6  -7    9.10    2.30
   2  -6   7  127.79    7.70
  -2  -6  -7  144.79    8.00
   2  -6   7  162.38    6.90
  -2  -6  -7  157.78    7.30
  -2  -6  -7  147.29    6.60
   2  -6   7  157.68    7.00
   3  -6   7   20.90    2.60
   3  -6   7   21.40    2.40
  -3  -6  -7   19.60    2.60
  -3  -6  -7   19.20    4.50
  -3  -6  -7   26.80    3.20
   3  -6   7   20.90    2.80
   4  -6   7   26.50    2.80
   4  -6   7   29.80    2.60
  -4  -6  -7   26.00    2.70
  -4  -6  -7   28.70    3.10
   4  -6   7   34.90    3.00
  -4  -6  -7   29.20    4.20
  -5  -6  -7  133.69    7.00
   5  -6   7  136.69    6.20
   5  -6   7  132.89    6.30
  -5  -6  -7  142.09    6.70
  -5  -6  -7  136.09    6.30
   5  -6   7  147.49    6.70
  -6  -6  -7   74.89    4.10
   6  -6   7   73.09    4.00
  -6  -6  -7   72.39    4.40
  -6  -6  -7   71.39    4.80
   6  -6   7   65.09    4.00
   7  -6   7    0.40    1.10
   7  -6   7    1.10    1.90
  -7  -6  -7    0.70    1.10
  -7  -6  -7    2.30    1.40
  -7  -6  -7    2.00    1.80
  -8  -6  -7    1.30    1.50
  -8  -6  -7    1.20    1.00
   8  -6   7   -0.10    1.10
  -8  -6  -7    3.10    1.40
   8  -6   7   -0.20    1.10
  -9  -6  -7   -0.50    1.40
  -9  -6  -7    0.10    1.50
  -9  -6  -7    1.50    1.00
   9  -6   7    0.40    1.10
  -9   6  -7    0.10    1.00
 -10  -6  -7   96.49    4.50
  10  -6   7   97.19    4.50
 -10   6  -7   96.29    4.30
 -11  -6  -7   13.00    1.90
 -11   6  -7   17.50    1.50
 -15  -7   7   15.30    1.80
  15   7  -7   14.80    1.70
  14  -7  -7   44.80    3.00
 -14  -7   7   47.40    2.70
  14   7  -7   44.50    2.70
 -14   7   7   44.10    2.90
  13  -7  -7    4.80    1.50
 -13  -7   7    0.30    1.00
  13   7  -7    1.00    0.90
 -12  -7   7    3.00    2.40
 -12  -7   7    1.80    1.20
  12  -7  -7    5.10    1.50
  12   7  -7    2.30    1.00
  11  -7  -7    0.40    1.20
 -11  -7   7    2.60    1.20
 -11  -7   7   -2.60    2.50
  11   7  -7   -0.40    1.10
  10  -7  -7   -0.20    1.20
 -10  -7   7    3.30    2.10
 -10  -7   7    2.00    1.30
  10   7  -7   -1.70    1.20
   9  -7  -7   27.50    2.80
  -9  -7   7   32.00    3.90
  -9  -7   7   33.70    3.50
   9   7  -7   27.90    3.10
  -8  -7   7  216.68    9.00
  -8  -7   7  214.28    9.30
   8  -7  -7  198.18    9.00
   8   7  -7  210.88    8.90
   7  -7  -7   46.90    3.30
   7  -7  -7   44.90    4.20
  -7  -7   7   39.50    4.10
  -7  -7   7   46.20    3.40
   7   7  -7   43.60    3.80
   6  -7  -7  370.66   15.00
  -6  -7   7  405.86   15.40
   6  -7  -7  419.26   15.30
  -6  -7   7  398.46   15.10
   6   7  -7  353.76   15.00
   5  -7  -7   89.69    4.70
  -5  -7   7   88.59    5.30
   5  -7  -7   88.29    5.00
  -5  -7   7   88.99    4.70
  -4  -7   7   74.49    4.40
   4  -7  -7   67.69    4.00
   4  -7  -7   52.19    5.50
   4  -7  -7   68.59    4.20
  -4  -7   7   71.29    4.10
   3  -7  -7  361.26   13.80
  -3  -7   7  357.86   13.70
  -3  -7   7  357.66   14.40
   3  -7  -7  384.26   13.70
   3  -7  -7  293.77   16.50
  -2  -7   7  119.69    5.90
   2  -7  -7  109.69    6.40
  -2  -7   7  118.19    5.50
   2  -7  -7  117.19    5.70
  -2  -7   7  112.29    5.80
   1  -7  -7   -0.40    1.90
   1  -7  -7    0.10    1.40
  -1  -7   7   -0.10    1.30
  -1  -7   7    2.90    1.70
  -1  -7   7    0.80    1.50
   0  -7   7  308.27   12.20
   0  -7   7  310.57   12.00
   0  -7  -7  301.17   12.60
   0  -7  -7  300.07   12.00
   0  -7   7  301.57   12.20
   1  -7   7  435.36   16.30
   1  -7   7  427.26   16.50
  -1  -7  -7  416.26   16.20
   1  -7   7  446.76   16.50
  -1  -7  -7  408.26   16.70
   2  -7   7   55.99    3.70
  -2  -7  -7   56.39    4.40
  -2  -7  -7   46.80    3.80
   2  -7   7   51.89    3.50
  -2  -7  -7   50.29    5.20
   2  -7   7   57.29    3.60
  -3  -7  -7    8.70    2.80
   3  -7   7    9.00    2.10
  -3  -7  -7    6.80    2.10
   3  -7   7    9.60    2.40
   3  -7   7    7.60    2.10
  -3  -7  -7    7.30    2.50
   4  -7   7   17.20    2.50
  -4  -7  -7   11.00    2.60
  -4  -7  -7   10.00    2.50
   4  -7   7   15.00    2.20
   4  -7   7   10.10    2.20
  -4  -7  -7   11.40    3.70
   5  -7   7   48.90    3.40
  -5  -7  -7   52.99    3.20
   5  -7   7   46.70    3.10
   5  -7   7   42.90    3.20
  -5  -7  -7   45.70    3.50
  -5  -7  -7   46.30    4.30
  -6  -7  -7   52.09    4.30
  -6  -7  -7   63.19    3.80
   6  -7   7   58.19    3.60
  -6  -7  -7   59.79    3.60
  -7  -7  -7   75.29    4.10
  -7  -7  -7   68.39    3.70
   7  -7   7   77.39    3.80
  -7  -7  -7   74.89    4.40
   7  -7   7   72.69    4.00
   8  -7   7    0.30    1.00
  -8  -7  -7    0.40    1.10
  -8  -7  -7    1.70    1.40
   8  -7   7    1.40    1.00
  -8  -7  -7    0.70    0.80
  -9  -7  -7    7.40    2.10
   9  -7   7    2.60    1.20
  -9  -7  -7    9.10    2.20
  -9   7  -7    5.10    1.40
 -10  -7  -7    0.80    1.20
 -10   7  -7    1.40    0.80
 -14  -8   7    1.70    0.90
  14   8  -7    1.90    0.80
  13  -8  -7    0.80    1.30
 -13  -8   7    1.40    0.90
  13   8  -7   -0.50    1.10
  13   8  -7    0.50    0.80
 -12  -8   7    0.70    2.50
 -12  -8   7    1.70    1.00
  12  -8  -7   -1.60    1.20
  12   8  -7   -0.40    0.90
  11  -8  -7   15.60    2.20
 -11  -8   7   16.40    2.20
 -11  -8   7   17.60    3.20
  11   8  -7   20.00    2.10
  10  -8  -7   58.29    3.80
 -10  -8   7   59.19    4.20
 -10  -8   7   52.89    4.40
  10   8  -7   55.99    3.50
  -9  -8   7   41.90    3.40
  -9  -8   7   40.90    3.70
   9  -8  -7   37.00    3.30
   9   8  -7   36.00    3.20
   8  -8  -7   22.20    2.80
  -8  -8   7   24.40    3.30
  -8  -8   7   27.70    2.70
   8   8  -7   21.10    3.10
  -7  -8   7    8.70    3.00
  -7  -8   7   13.60    2.30
   7  -8  -7   13.10    2.50
   7   8  -7   10.90    3.20
   6  -8  -7   12.40    2.50
   6  -8  -7   18.00    2.70
  -6  -8   7   15.60    2.40
  -6  -8   7   20.90    3.20
   5  -8  -7  164.48    7.60
   5  -8  -7  169.18    7.50
  -5  -8   7  167.58    7.70
  -5  -8   7  168.78    7.60
  -4  -8   7   45.40    3.70
   4  -8  -7   42.20    3.80
   4  -8  -7   54.29    4.00
  -4  -8   7   48.60    3.40
   3  -8  -7   45.80    3.40
  -3  -8   7   41.00    3.10
  -3  -8   7   39.00    3.50
   3  -8  -7   44.10    4.70
  -2  -8   7   66.09    4.30
   2  -8  -7   71.99    4.10
  -2  -8   7   70.19    4.00
   2  -8  -7   66.69    4.90
  -1  -8   7    3.50    2.50
   1  -8  -7    4.90    1.50
  -1  -8   7    6.00    1.70
   1  -8  -7   10.50    3.30
  -1  -8   7    3.20    1.30
   0  -8  -7   19.00    4.00
   0  -8   7   22.30    3.30
   0  -8   7   24.10    2.90
   0  -8   7   24.10    2.50
   0  -8  -7   25.80    2.80
   1  -8   7   32.10    2.70
  -1  -8  -7   29.90    3.60
   1  -8   7   30.50    3.10
  -1  -8  -7   28.60    2.80
   1  -8   7   27.50    3.40
  -2  -8  -7  203.48    9.10
   2  -8   7  197.98    8.90
  -2  -8  -7  207.78    9.00
   2  -8   7  210.58    8.60
   2  -8   7  215.98    8.90
   3  -8   7    3.00    1.30
  -3  -8  -7    1.90    2.40
   3  -8   7    4.20    1.50
   3  -8   7    3.70    1.20
  -3  -8  -7    1.20    1.10
  -3  -8  -7    3.30    1.50
   4  -8   7   -0.80    1.30
  -4  -8  -7    0.80    1.20
   4  -8   7    0.30    1.10
   4  -8   7    1.00    1.30
  -4  -8  -7    1.00    1.10
   5  -8   7  191.68    8.50
   5  -8   7  187.68    8.10
  -5  -8  -7  193.48    8.20
   5  -8   7  192.98    7.80
  -5  -8  -7  183.58    8.00
  -5  -8  -7  177.58    8.20
   6  -8   7   18.40    1.90
  -6  -8  -7   18.30    2.00
   6  -8   7   18.90    2.20
  -6  -8  -7   16.50    2.30
   7  -8   7    4.00    1.20
   7  -8   7    3.20    1.00
  -7  -8  -7    3.30    1.10
  -7  -8  -7    2.80    0.80
  -7  -8  -7    5.50    1.60
   8  -8   7    5.80    1.30
  -8  -8  -7    6.40    1.30
   8  -8   7    5.80    1.50
  -8  -8  -7    4.40    1.10
  -8  -8  -7    5.90    1.60
  -9  -8  -7    0.90    1.50
  -9  -8  -7    1.50    1.40
  -9   8  -7    0.80    0.80
  13   9  -7   25.00    1.90
  13   9  -7   22.60    2.10
 -12  -9   7   27.10    2.20
  12  -9  -7   30.00    2.60
  12   9  -7   26.80    2.20
  11  -9  -7   19.10    2.50
 -11  -9   7   23.60    2.80
  11   9  -7   25.20    2.30
 -10  -9   7   49.99    3.10
 -10  -9   7   47.20    3.50
  10  -9  -7   48.10    3.50
  10   9  -7   54.39    3.20
  -9  -9   7   23.60    2.90
   9  -9  -7   21.80    2.80
  -9  -9   7   21.50    2.30
   9   9  -7   25.50    2.90
  -8  -9   7   43.90    3.40
  -8  -9   7   39.90    3.60
   8  -9  -7   33.90    3.30
  -7  -9   7  187.18    8.00
  -7  -9   7  180.28    7.70
   7  -9  -7  169.78    7.90
   6  -9  -7   33.50    3.30
  -6  -9   7   35.60    3.20
  -6  -9   7   33.10    2.80
  -5  -9   7   14.10    2.70
  -5  -9   7   11.00    2.20
   4  -9  -7   62.09    4.50
  -4  -9   7   69.59    4.20
  -4  -9   7   70.09    3.90
   3  -9  -7   30.70    3.30
  -3  -9   7   32.80    2.70
   3  -9  -7   37.40    4.30
  -3  -9   7   32.20    3.00
  -2  -9   7  148.49    6.80
   2  -9  -7  146.89    6.80
   2  -9  -7  147.79    7.20
  -2  -9   7  152.28    6.90
  -1  -9   7    3.20    1.30
   1  -9  -7    3.80    1.40
  -1  -9   7    1.30    1.10
   1   9  -7    5.00    1.80
   0  -9   7    2.80    1.30
   0  -9  -7    2.50    1.30
   0  -9  -7    2.20    1.60
   0  -9   7    1.70    1.10
  -1  -9  -7  130.49    6.20
   1  -9   7  129.29    5.80
   1  -9   7  130.09    6.10
  -1  -9  -7  132.59    5.90
   1  -9   7  115.69    6.30
   2  -9   7   23.20    2.50
  -2  -9  -7   24.90    2.90
  -2  -9  -7   17.90    2.40
   2  -9   7   21.10    2.20
   2  -9   7   20.80    3.00
  -3  -9  -7   88.09    4.50
  -3  -9  -7   73.39    7.50
  -3  -9  -7   73.99    4.10
   3  -9   7   80.09    4.30
   3  -9   7   79.89    4.50
   3  -9   7   76.79    4.00
   4  -9   7    0.80    1.00
  -4  -9  -7    2.80    1.20
   4  -9   7    0.10    1.40
  -4  -9  -7    0.80    1.00
   4  -9   7    1.00    0.90
  -4  -9  -7    0.80    2.10
   5  -9   7  153.38    6.50
  -5  -9  -7  144.19    6.00
   5  -9   7  141.79    6.60
   5  -9   7  145.99    6.00
  -5  -9  -7  146.59    6.30
  -5  -9  -7  127.89    6.50
  -6  -9  -7    0.30    0.90
   6  -9   7    1.30    0.80
  -6  -9  -7    0.30    0.90
   6  -9   7    1.80    1.40
  -6  -9  -7    6.20    2.90
   7  -9   7    0.80    1.50
  -7  -9  -7    1.30    1.80
  -7  -9  -7    4.60    1.20
  -7  -9  -7    2.90    0.90
   7  -9   7    2.70    0.90
  -8  -9  -7   43.90    2.40
  -8   9  -7   47.40    2.40
 -12 -10   7    6.40    1.20
  12  10  -7    7.70    1.50
 -11 -10   7    0.10    0.90
 -10 -10   7   13.80    1.80
 -10 -10   7   19.60    2.40
  -9 -10   7   22.00    2.40
  -9 -10   7   18.80    2.00
   9 -10  -7   21.60    3.30
   8 -10  -7   -0.80    2.30
  -8 -10   7    1.30    1.00
  -8 -10   7   -1.30    1.30
  -7 -10   7  102.39    4.90
  -7 -10   7   94.59    5.00
  -6 -10   7   17.00    2.10
  -6 -10   7   17.90    2.40
  -5 -10   7    4.30    1.30
  -5 -10   7    2.70    1.20
  -4 -10   7  134.89    6.20
  -4 -10   7  132.69    6.00
   3 -10  -7   13.80    3.10
  -3 -10   7    9.90    1.90
  -3 -10   7    9.90    2.20
  -2 -10   7    0.40    1.20
  -2 -10   7    0.80    0.90
   2 -10  -7    2.10    1.50
   2 -10  -7   -0.50    1.90
   2  10  -7    0.00    1.60
  -1 -10   7  199.58    8.30
   1 -10  -7  195.48    8.40
   1 -10  -7  190.38    8.10
  -1 -10   7  195.38    8.10
   0 -10  -7   89.89    4.50
   0 -10  -7   90.19    4.90
   0 -10   7   89.19    4.30
   0 -10   7   83.49    4.50
   1 -10   7  103.09    4.80
   1 -10   7  101.49    4.90
  -1 -10  -7  102.39    4.80
  -1 -10  -7   98.29    5.10
   2 -10   7   81.69    4.20
  -2 -10  -7   85.19    4.50
   2 -10   7   83.49    4.00
  -2 -10  -7   84.69    4.10
  -3 -10  -7   37.20    2.50
   3 -10   7   39.20    2.80
   3 -10   7   40.00    2.70
  -3 -10  -7   39.30    2.80
  -4 -10  -7   13.00    1.90
   4 -10   7   17.90    1.70
  -4 -10  -7   17.40    1.70
  -5 -10  -7   30.20    2.00
   5 -10   7   32.70    2.00
  -5 -10  -7   34.10    2.80
  -6 -10  -7   24.00    1.90
   6 -10   7   27.10    1.70
 -10 -11   7   18.80    1.50
  10  11  -7   22.90    1.60
  -9 -11   7   54.39    2.70
  -9 -11   7   50.29    3.10
  -8 -11   7  136.59    5.70
  -8 -11   7  140.49    5.80
  -7 -11   7   12.30    1.80
  -7 -11   7   11.10    2.30
  -6 -11   7   16.80    1.80
  -6 -11   7   18.70    2.20
  -5 -11   7  125.89    5.30
  -5 -11   7  117.69    5.60
  -4 -11   7   30.70    2.40
  -4 -11   7   27.90    2.10
   4  11  -7   26.90    2.60
  -3 -11   7   85.29    4.10
  -3 -11   7   95.59    5.40
   3  11  -7   84.99    4.40
  -2 -11   7    5.00    1.70
  -2 -11   7    0.80    0.80
  -1 -11   7   -1.30    1.00
  -1 -11   7    0.70    1.40
   1 -11  -7    1.30    1.60
   0 -11  -7  122.79    5.30
   0 -11   7  118.29    5.30
   0 -11  -7  117.19    5.40
   0 -11   7  121.29    5.20
  -1 -11  -7   97.89    4.50
   1 -11   7   99.79    4.50
  -1 -11  -7  100.99    4.70
   1 -11   7   95.49    4.60
   2 -11   7   18.20    1.70
  -2 -11  -7   15.20    2.30
  -2 -11  -7   22.10    2.20
   2 -11   7   20.40    1.80
  -3 -11  -7   94.39    3.80
   3 -11   7   82.19    3.90
  -3 -11  -7   76.39    5.10
   3 -11   7   89.19    3.90
  -4 -11  -7   14.20    1.60
  -4 -11  -7   15.00    1.50
   4 -11   7   12.30    1.30
  -6 -12   7    8.00    1.70
  -6 -12   7    6.20    1.20
  -5 -12   7   58.79    2.80
  -5 -12   7   55.59    2.90
  -4 -12   7   61.69    3.10
  -3 -12   7  101.99    4.30
  -3 -12   7   92.79    4.10
  -2 -12   7   36.10    2.10
  -2 -12   7   43.30    2.40
  -1 -12   7    0.90    0.80
  -1 -12   7    1.50    0.70
   0 -12   7    3.80    1.30
   0 -12   7    3.70    1.10
   1 -12   7    5.30    1.40
   1 -12   7    4.20    1.20
 -18   0   8   25.70    1.80
 -17   0   8   -0.60    1.00
  17   0  -8    1.70    1.40
 -16   0   8   23.70    2.30
  16   0  -8   25.00    2.40
  15   0  -8    7.50    2.30
 -14   0   8  450.35   17.40
  14   0  -8  471.25   17.50
  13   0  -8  243.08   10.10
 -13   0   8  241.68   10.00
 -12   0   8  484.05   18.20
  12   0  -8  482.15   18.40
  12   0  -8  476.75   18.20
  11   0  -8    0.50    1.60
 -11   0   8    1.60    1.90
  11   0  -8    3.60    1.60
 -10   0   8   52.09    4.10
  10   0  -8   45.30    3.80
  10   0  -8   48.40    3.30
   9   0  -8 1302.77   45.80
  -9   0   8 1226.28   45.60
   9   0  -8 1296.67   45.60
   8   0  -8  490.45   18.50
   8   0  -8  487.65   18.20
   7   0  -8  394.76   14.40
   7   0  -8  368.96   14.80
   6   0  -8   15.30    1.80
  -5   0   8  895.81   32.20
  -4   0   8   27.70    2.10
  -4   0   8   23.60    2.40
  -3   0   8   45.30    3.00
  -3   0   8   52.49    2.70
  -2   0   8  979.20   36.20
  -2   0   8 1048.10   36.10
  -1   0   8  342.17   12.40
  -1   0   8  324.47   12.30
  -1   0   8  323.27   12.60
   0   0   8  313.67   11.90
   0   0   8  322.27   12.00
   1   0   8   87.99    4.00
   1   0   8   86.69    4.30
   2   0   8 1527.25   53.19
   2   0   8 1473.55   53.39
  -3   0  -8  159.08    8.10
   3   0   8  185.48    7.20
  -3   0  -8  181.28    8.30
   4   0   8   31.70    2.40
  -4   0  -8   36.20    5.10
  -4   0  -8   29.60    3.80
  -5   0  -8  268.07   11.10
   5   0   8  270.77   10.70
  -6   0  -8   29.30    3.30
   6   0   8   32.50    2.80
  -7   0  -8  472.45   18.00
  -8   0  -8  425.96   16.30
  -9   0  -8  100.89    5.30
 -10   0  -8    7.50    1.90
 -11   0  -8   26.50    2.20
 -12   0  -8   97.19    4.20
 -18  -1   8    9.90    1.30
 -18   1   8   12.60    1.50
 -17  -1   8   60.89    3.10
 -17   1   8   61.39    3.10
 -16  -1   8  184.88    7.50
  16  -1  -8  175.68    7.40
 -16   1   8  183.48    7.40
  16   1  -8  179.98    7.40
 -15  -1   8  348.17   15.20
  15  -1  -8  346.27   13.30
 -15   1   8  343.17   13.30
  15   1  -8  352.96   13.40
 -14  -1   8    5.90    1.50
  14  -1  -8    7.40    2.40
  14  -1  -8    4.50    1.70
  14   1  -8    5.80    1.50
 -14   1   8    7.20    2.20
  13  -1  -8  284.17   11.70
  13  -1  -8  294.67   11.80
 -13  -1   8  296.57   11.80
 -13   1   8  300.27   11.80
  13   1  -8  292.37   11.80
 -12  -1   8  249.78   10.30
  12  -1  -8  250.07   10.20
  12  -1  -8  247.98   10.40
  12   1  -8  251.77   10.40
 -12   1   8  247.48   10.20
  11  -1  -8   -0.10    1.60
  11  -1  -8    3.10    1.40
 -11  -1   8   -2.40    1.60
  11   1  -8    0.00    1.40
 -11   1   8    3.90    1.90
  10  -1  -8   26.10    2.50
  10  -1  -8   22.60    3.10
 -10  -1   8   23.20    3.30
 -10   1   8   23.10    3.70
  10   1  -8   21.20    2.90
  10   1  -8   22.70    3.00
  -9  -1   8  306.57   12.50
   9  -1  -8  305.07   12.60
   9  -1  -8  330.67   12.50
  -9   1   8  340.17   13.80
   9   1  -8  301.27   13.10
   9   1  -8  321.77   12.60
   9   1  -8  329.27   12.40
   8  -1  -8   52.69    3.10
   8  -1  -8   46.70    3.70
   8   1  -8   46.80    4.80
   8   1  -8   45.60    4.30
   8   1  -8   56.09    3.70
   7  -1  -8    9.90    2.90
   7  -1  -8    5.80    1.50
   7   1  -8    2.80    1.70
   6  -1  -8   41.40    2.60
  -6  -1   8   38.90    3.10
  -5  -1   8  321.67   12.50
   5  -1  -8  343.77   12.60
  -4  -1   8  659.93   23.90
   4  -1  -8  692.73   24.20
  -4  -1   8  644.24   23.90
  -4   1   8  666.33   24.20
  -3  -1   8  495.35   17.90
  -3  -1   8  494.35   18.00
  -3  -1   8  475.15   18.00
  -3   1   8  513.65   18.30
  -2  -1   8   19.50    1.60
  -2  -1   8   20.50    2.20
  -2  -1   8   19.60    1.60
  -2   1   8   20.40    2.10
  -1  -1   8  444.26   16.60
  -1  -1   8  448.46   16.70
  -1  -1   8  460.55   16.80
  -1   1   8  456.15   16.70
  -1   1   8  466.35   16.90
   0  -1   8    5.90    1.20
   0  -1   8    2.50    1.60
   0  -1   8    4.30    1.00
   0   1   8    6.50    1.90
   0   1   8    5.60    1.10
   1  -1   8  269.67   10.60
   1  -1   8  281.17   10.70
   1   1   8  274.67   10.90
   1   1   8  282.47   10.60
  -2  -1  -8  108.39    6.10
   2  -1   8  116.39    5.10
   2   1   8  124.39    5.10
  -3  -1  -8   52.99    4.60
   3  -1   8   53.29    3.00
  -3  -1  -8   45.70    5.10
   3   1   8   51.69    3.00
  -3   1  -8   53.69    5.20
  -4  -1  -8  506.75   19.70
  -4  -1  -8  488.15   19.70
   4  -1   8  537.95   19.40
   4   1   8  550.74   19.30
   5  -1   8   17.70    2.10
  -5  -1  -8   16.20    3.40
  -5  -1  -8   18.10    4.40
   5   1   8   15.00    2.40
   6  -1   8    3.40    1.40
  -6  -1  -8    3.40    1.70
  -6   1  -8    1.40    1.50
   6   1   8    1.40    1.70
  -7  -1  -8    0.30    1.50
   7  -1   8    0.30    1.30
  -7   1  -8   -1.30    1.40
   8  -1   8  105.59    5.50
  -8  -1  -8  116.29    5.60
  -8   1  -8  110.49    5.50
  -9   1  -8   87.09    5.80
 -10  -1  -8   16.00    2.30
 -10   1  -8   18.60    2.00
 -11  -1  -8  100.79    4.60
 -11   1  -8   99.99    4.60
 -12  -1  -8  194.38    7.50
 -12   1  -8  195.88    7.50
 -18  -2   8    0.40    0.80
 -18   2   8   -0.20    1.10
 -17  -2   8   42.60    2.50
  17   2  -8   45.20    2.60
 -17   2   8   45.00    2.60
 -16  -2   8    2.30    1.10
 -16   2   8    5.50    1.20
  16   2  -8    6.20    1.70
 -15  -2   8   42.10    3.00
  15  -2  -8   35.70    3.40
  15   2  -8   39.60    2.90
 -15   2   8   41.90    2.90
  14  -2  -8   75.59    4.50
  14  -2  -8   86.99    4.80
 -14  -2   8   79.29    4.50
 -14   2   8   88.99    4.50
  14   2  -8   85.79    4.50
  13  -2  -8   -0.50    1.60
 -13  -2   8   -2.70    1.40
  13  -2  -8   -1.30    1.40
  13   2  -8    0.90    1.30
  12  -2  -8    8.80    2.00
 -12  -2   8    8.50    1.90
  12  -2  -8   10.10    2.30
 -12   2   8   11.30    2.80
  12   2  -8    9.30    2.50
  11  -2  -8   65.79    4.50
 -11  -2   8   60.49    4.20
  11  -2  -8   65.49    3.90
 -11   2   8   63.79    4.80
  11   2  -8   60.39    4.00
  10  -2  -8  144.89    6.90
  10  -2  -8  148.49    6.60
 -10  -2   8  137.29    6.70
  10   2  -8  142.89    6.60
  10   2  -8  143.49    7.30
   9  -2  -8  171.38    7.70
   9  -2  -8  158.08    7.20
  -9  -2   8  168.78    7.50
   9   2  -8  169.78    7.40
  -8  -2   8  454.25   17.30
   8  -2  -8  469.45   17.40
   8  -2  -8  460.25   17.20
   8   2  -8  440.76   17.20
   7  -2  -8    3.70    1.20
   7  -2  -8    0.10    1.60
   7   2  -8    1.90    1.70
   6  -2  -8   20.70    4.20
   6  -2  -8   20.40    1.90
  -5  -2   8   98.59    4.40
  -5  -2   8   95.49    4.40
   5  -2  -8   97.89    4.50
  -5   2   8   97.39    4.90
  -4  -2   8  561.24   20.40
  -4  -2   8  557.64   20.20
   4  -2  -8  562.74   20.50
  -4   2   8  564.44   20.80
  -3  -2   8 2495.95   91.09
  -3  -2   8 2623.54   91.49
   3  -2  -8 2610.04   91.49
  -3   2   8 2691.03   91.79
  -2  -2   8   26.00    2.00
  -2  -2   8   26.40    1.80
  -2   2   8   24.50    2.50
  -1  -2   8   22.50    1.70
  -1  -2   8   20.00    1.70
  -1   2   8   19.10    2.30
   0  -2   8   25.40    1.80
   0   2   8   22.80    1.90
   0   2   8   22.00    2.60
  -1  -2  -8  920.01   34.70
   1  -2   8  983.60   34.50
   1   2   8  977.10   34.30
  -2  -2  -8   19.90    3.40
  -2  -2  -8   25.20    3.40
   2  -2   8   19.60    1.80
   2   2   8   20.40    2.00
  -3  -2  -8  235.28   10.00
  -3  -2  -8  227.58   10.40
  -3  -2  -8  238.28   10.20
   3  -2   8  246.68    9.60
   3   2   8  261.77    9.60
  -4  -2  -8  243.68   10.30
  -4  -2  -8  248.38   10.60
  -4  -2  -8  243.18   10.60
   4  -2   8  262.07   10.10
   4   2   8  263.77   10.00
  -5  -2  -8   -1.30    2.60
  -5  -2  -8    2.00    2.00
   5  -2   8    0.50    1.00
  -5  -2  -8    0.10    1.90
  -6  -2  -8   43.40    3.80
  -6  -2  -8   32.90    4.50
   6  -2   8   49.90    3.10
  -6   2  -8   43.80    3.50
  -7  -2  -8    4.00    1.80
  -7   2  -8    2.50    1.60
   8  -2   8  473.95   18.40
  -8  -2  -8  498.85   18.60
  -8   2  -8  496.35   18.50
  -9  -2  -8  155.88    6.80
   9  -2   8  146.59    6.70
  -9   2  -8  152.08    6.70
 -10  -2  -8   -0.40    1.10
 -10   2  -8   -0.90    1.00
 -11  -2  -8   69.19    3.50
 -12  -2  -8    2.00    1.00
 -12   2  -8    4.20    1.40
 -17  -3   8   -0.30    0.80
 -17   3   8   -0.10    1.00
 -16  -3   8    3.40    1.20
  16   3  -8    2.70    1.00
 -16   3   8    2.40    1.10
  15  -3  -8   85.69    4.60
 -15  -3   8   81.89    4.40
  15   3  -8   88.69    4.30
 -15   3   8   91.99    4.40
  14  -3  -8   11.60    2.30
 -14  -3   8    9.90    2.30
  14  -3  -8    8.30    2.10
  14   3  -8   11.30    2.10
 -14   3   8   12.30    2.40
 -13  -3   8   14.40    2.50
  13  -3  -8   16.30    3.20
  13  -3  -8   12.30    2.40
 -13   3   8   10.10    2.60
  13   3  -8   13.20    2.40
  12  -3  -8    4.80    1.70
 -12  -3   8    5.40    1.80
  12  -3  -8    3.50    1.90
  12   3  -8    5.30    2.30
  12   3  -8    4.10    1.20
  11  -3  -8   84.89    5.10
  11  -3  -8   88.49    4.80
 -11  -3   8   84.99    4.80
  11   3  -8   87.19    4.70
  10  -3  -8    5.30    2.10
  10  -3  -8    5.80    1.60
 -10  -3   8    1.10    1.70
  10   3  -8    5.30    1.60
   9  -3  -8   10.60    2.10
  -9  -3   8   10.30    2.90
   9  -3  -8   10.30    2.00
   9   3  -8   12.70    2.50
  -8  -3   8    8.30    2.00
   8  -3  -8    9.70    3.00
   8  -3  -8    3.60    1.20
   8   3  -8    5.40    1.60
   7  -3  -8  212.58    9.10
  -7  -3   8  216.18    8.80
  -7  -3   8  219.28    9.10
   7  -3  -8  230.38    9.00
   7   3  -8  208.68    9.00
   6  -3  -8  281.77   10.70
  -6  -3   8  262.87   10.40
   6   3  -8  262.47   11.00
  -5  -3   8  440.16   16.20
   5  -3  -8  454.25   16.30
   5  -3  -8  412.06   16.40
   4  -3  -8  217.48    9.30
  -4  -3   8  228.98    8.60
   4  -3  -8  216.68    8.70
  -4   3   8  203.78    9.90
   3  -3  -8   11.50    1.70
  -3  -3   8   13.80    1.70
  -3   3   8   15.80    2.60
  -2  -3   8  416.56   16.50
  -2   3   8  468.35   17.20
  -1  -3   8  138.99    5.80
   1  -3  -8  135.59    6.60
   1  -3  -8  131.09    6.10
   0  -3   8  228.48    8.80
   0  -3  -8  216.68    9.40
   0  -3  -8  216.08    9.00
   0   3   8  228.18    8.70
  -1  -3  -8  375.96   14.90
   1  -3   8  398.46   14.50
   1  -3   8  369.76   14.90
  -1  -3  -8  386.66   14.60
   1   3   8  385.76   14.40
   2  -3   8    5.60    1.40
  -2  -3  -8    5.20    1.70
   2  -3   8    8.10    2.20
  -2  -3  -8    4.30    1.80
   2   3   8    2.60    1.30
  -3  -3  -8  434.56   16.40
  -3  -3  -8  413.56   16.70
  -3  -3  -8  449.95   16.20
   3  -3   8  433.06   16.10
   3   3   8  392.36   16.90
  -4  -3  -8  237.58   10.10
  -4  -3  -8  229.58   10.30
  -4  -3  -8  234.48    9.70
   4  -3   8  245.78    9.70
  -5  -3  -8    6.30    1.80
  -5  -3  -8   13.90    3.60
  -5  -3  -8    6.30    2.00
   5  -3   8   10.80    1.90
  -6  -3  -8  257.47   10.40
  -6  -3  -8  259.27   10.80
  -6  -3  -8  254.37   10.70
   7  -3   8  135.69    6.40
  -7  -3  -8  148.79    6.90
  -7  -3  -8  135.79    7.00
  -7  -3  -8  142.39    6.50
  -7   3  -8  148.19    6.60
   8  -3   8    2.10    1.30
  -8  -3  -8    5.20    1.70
  -8   3  -8    2.80    1.30
   9  -3   8   37.50    3.00
  -9  -3  -8   36.70    3.00
  -9   3  -8   35.80    2.80
  10  -3   8    1.20    1.90
 -10  -3  -8    0.40    1.20
 -10   3  -8    0.60    1.00
 -11  -3  -8    2.60    1.10
 -11   3  -8    1.80    0.80
 -12  -3  -8    4.90    1.70
 -12   3  -8    6.80    1.40
 -17  -4   8   25.70    1.90
 -17   4   8   28.20    2.30
  17   4  -8   30.50    1.90
  16  -4  -8   14.00    4.30
 -16  -4   8    9.50    1.70
 -16   4   8    7.90    1.90
  16   4  -8    7.20    1.50
 -15  -4   8    5.90    1.70
  15  -4  -8   11.40    2.30
 -15   4   8    8.80    2.00
  15   4  -8   10.10    1.70
  14  -4  -8    3.20    1.50
 -14  -4   8    3.50    1.90
 -14   4   8    6.00    1.40
  13  -4  -8    1.50    1.40
 -13  -4   8    1.20    1.40
 -13   4   8    0.90    1.60
  13   4  -8    1.30    1.10
 -12  -4   8   -2.80    1.40
  12  -4  -8    1.10    1.40
  12  -4  -8   -0.50    2.00
  12   4  -8    2.60    2.00
  11  -4  -8    6.20    2.10
  11  -4  -8    3.40    1.50
 -11  -4   8    4.80    1.60
  11   4  -8    4.60    1.40
 -10  -4   8  129.89    6.10
  10  -4  -8  124.99    6.60
  10  -4  -8  129.29    6.20
  10   4  -8  123.79    6.00
   9  -4  -8    0.40    1.10
  -9  -4   8   -1.50    1.50
   9  -4  -8    1.20    1.90
   9   4  -8    1.00    1.40
   8  -4  -8    8.60    2.00
  -8  -4   8    7.40    1.80
   8  -4  -8   10.20    1.90
   8   4  -8    8.50    1.80
   7  -4  -8  259.37    9.90
  -7  -4   8  243.48    9.80
   7  -4  -8  241.28   10.00
   7   4  -8  222.98    9.80
  -6  -4   8    3.00    1.80
   6  -4  -8   -1.10    1.60
   6  -4  -8    0.50    1.10
  -6  -4   8    0.40    1.60
   6   4  -8    0.30    1.90
  -5  -4   8   33.10    2.70
   5  -4  -8   23.20    5.50
  -5  -4   8   24.10    3.70
   5  -4  -8   29.40    2.90
   5  -4  -8   32.20    2.40
   4  -4  -8  747.23   26.80
   4  -4  -8  683.93   27.20
   4  -4  -8  780.82   26.80
  -4  -4   8  725.83   28.10
   3  -4  -8   12.10    4.00
   3  -4  -8   11.20    2.60
  -3  -4   8   19.00    2.00
   3  -4  -8   14.80    1.90
   2  -4  -8   22.30    2.70
   2  -4  -8   26.60    4.00
  -2  -4   8   20.30    2.10
   2   4  -8   24.20    3.30
   1  -4  -8  149.49    7.30
  -1  -4   8  158.78    6.50
   1  -4  -8  152.38    6.80
  -1  -4   8  157.28    8.10
   1   4  -8  152.18    7.10
   0  -4  -8   90.09    4.60
   0  -4  -8   86.19    5.10
   0  -4   8   93.19    4.40
   0  -4   8   85.99    5.20
   0   4  -8   85.89    5.40
  -1  -4  -8  391.16   14.50
  -1  -4  -8  388.06   14.90
   1  -4   8  366.96   14.70
   1  -4   8  391.36   14.50
  -1   4  -8  349.27   14.80
   1   4   8  384.86   14.20
   2  -4   8   17.60    3.10
  -2  -4  -8   24.50    3.00
   2  -4   8   22.30    2.10
  -2  -4  -8   15.50    2.70
   3  -4   8   22.10    3.10
   3  -4   8   24.00    2.20
  -3  -4  -8   23.00    3.30
  -3  -4  -8   26.90    5.00
  -3  -4  -8   20.50    2.70
   4  -4   8   36.20    2.80
  -4  -4  -8   43.00    3.90
  -4  -4  -8   43.40    3.40
  -4  -4  -8   41.00    4.60
  -5  -4  -8  282.77   11.80
   5  -4   8  295.57   11.60
  -5  -4  -8  287.77   12.00
  -5  -4  -8  292.07   11.50
   6  -4   8    1.60    1.10
  -6  -4  -8    1.70    1.50
  -6  -4  -8    2.40    2.00
  -7  -4  -8   96.09    5.40
   7  -4   8   85.79    4.70
  -7  -4  -8  100.49    5.30
  -7  -4  -8  101.69    4.90
  -8  -4  -8   27.20    3.10
  -8  -4  -8   25.60    2.80
  -8  -4  -8   33.20    3.70
   8  -4   8   29.60    2.50
  -9  -4  -8   25.00    2.70
   9  -4   8   23.70    2.60
 -10  -4  -8   95.49    4.40
  10  -4   8   86.09    4.50
 -10   4  -8   91.69    4.30
 -11  -4  -8    0.40    1.10
 -11   4  -8    1.80    1.10
 -17  -5   8    0.90    0.80
  17   5  -8    1.80    0.80
 -16  -5   8    4.20    1.30
  16   5  -8    4.90    1.60
 -16   5   8    5.80    1.50
  15  -5  -8    1.80    1.30
 -15  -5   8    0.90    1.00
  15   5  -8    0.60    0.80
 -15   5   8    1.00    1.30
 -14  -5   8   11.60    2.00
  14  -5  -8    8.20    2.10
 -14   5   8   10.80    2.40
  14   5  -8   11.20    2.10
 -13  -5   8    1.40    1.30
  13   5  -8   -1.50    1.60
  13   5  -8    0.70    1.00
  12  -5  -8  388.06   16.20
 -12  -5   8  429.36   16.10
  12   5  -8  432.76   16.10
  11  -5  -8    6.10    2.10
 -11  -5   8    3.20    1.50
  11  -5  -8    3.10    1.40
  11   5  -8    6.10    1.80
  10  -5  -8   56.29    4.30
  10  -5  -8   59.49    3.80
 -10  -5   8   53.09    3.80
  10   5  -8   54.29    3.70
   9  -5  -8 1006.20   37.30
  -9  -5   8 1067.29   37.00
   9  -5  -8 1004.50   37.00
   9   5  -8 1003.90   36.90
   8  -5  -8    2.40    1.20
  -8  -5   8    3.60    2.50
   8   5  -8    1.20    2.30
   7  -5  -8   24.60    2.40
  -7  -5   8   23.30    2.90
   7  -5  -8   22.40    3.10
   7   5  -8   20.10    3.00
  -6  -5   8  157.78    6.80
   6  -5  -8  149.59    7.00
   6  -5  -8  160.48    6.80
   6   5  -8  145.39    7.10
   5  -5  -8    6.50    1.70
  -5  -5   8    9.20    2.70
   5  -5  -8    5.10    2.90
  -5  -5   8   17.70    4.40
   5  -5  -8    5.70    1.30
  -4  -5   8   92.59    4.90
  -4  -5   8   77.49    5.70
  -4  -5   8   91.79    4.70
   4  -5  -8   99.29    4.60
   4  -5  -8   95.49    4.90
   4  -5  -8   93.19    6.00
  -3  -5   8  327.77   13.00
   3  -5  -8  327.27   13.00
  -3  -5   8  320.97   13.40
   3  -5  -8  359.46   13.00
   3  -5  -8  321.07   13.60
  -3  -5   8  354.36   13.00
  -2  -5   8   38.00    2.80
  -2  -5   8   34.40    3.90
   2  -5  -8   37.20    4.10
  -2  -5   8   35.30    3.40
   2  -5  -8   36.80    3.00
  -1  -5   8   72.09    4.60
  -1  -5   8   75.59    4.00
   1  -5  -8   72.79    4.10
  -1  -5   8   74.99    4.50
   1  -5  -8   70.49    4.80
   1   5  -8   76.59    4.60
   0  -5   8    9.30    2.80
   0  -5   8   12.00    1.90
   0  -5  -8    9.40    3.10
   0  -5   8   11.30    2.90
   0  -5  -8    7.80    1.50
   0   5  -8   12.10    3.50
   0   5   8    7.40    2.40
   1  -5   8   11.20    2.70
  -1  -5  -8   11.20    3.00
  -1  -5  -8    8.80    2.30
   1  -5   8   10.30    1.90
   1  -5   8   10.70    2.90
   2  -5   8  767.52   27.70
   2  -5   8  734.73   27.40
  -2  -5  -8  757.72   27.90
  -2  -5  -8  751.22   27.50
  -3  -5  -8  340.97   13.20
   3  -5   8  328.17   13.10
   3  -5   8  354.76   13.40
  -3  -5  -8  326.27   13.80
   3  -5   8  333.97   13.40
  -3  -5  -8  343.47   13.60
   4  -5   8   25.30    2.40
  -4  -5  -8   19.90    2.60
   4  -5   8   22.60    3.00
  -4  -5  -8   26.10    4.20
  -4  -5  -8   16.40    3.10
   4  -5   8   18.70    3.10
   5  -5   8  562.14   20.70
   5  -5   8  535.35   20.90
  -5  -5  -8  561.14   21.30
  -5  -5  -8  559.74   20.80
  -5  -5  -8  567.54   21.10
  -6  -5  -8   10.20    2.40
  -6  -5  -8    8.30    2.80
  -6  -5  -8   12.90    3.40
   6  -5   8    4.70    1.70
  -7  -5  -8    1.80    1.30
   7  -5   8    1.70    1.10
  -7  -5  -8    1.20    2.40
  -8  -5  -8    2.00    1.60
  -8  -5  -8   -0.70    1.10
  -8  -5  -8    1.20    1.50
   8  -5   8    2.50    1.20
  -8   5  -8    2.20    1.10
  -9  -5  -8   42.40    3.10
   9  -5   8   44.70    2.80
  -9   5  -8   48.00    2.80
 -10   5  -8    8.60    1.50
 -11   5  -8   47.20    2.40
 -16  -6   8    3.10    0.90
  16   6  -8    2.00    0.70
  15  -6  -8  106.69    4.90
 -15  -6   8  102.79    4.70
  15   6  -8  108.79    4.60
 -14  -6   8    6.90    1.70
  14  -6  -8   11.00    1.90
  14   6  -8    5.90    1.60
 -14   6   8    8.80    2.60
  13  -6  -8    1.70    1.30
 -13  -6   8    4.70    1.30
  13   6  -8    7.10    2.40
 -13   6   8    2.10    1.80
  13   6  -8    2.00    1.00
  12  -6  -8   59.59    4.10
 -12  -6   8   62.49    4.00
  12   6  -8   69.19    3.80
  11  -6  -8   10.60    2.20
 -11  -6   8    9.90    2.80
  11   6  -8    7.10    2.30
 -10  -6   8  320.67   12.30
  10  -6  -8  285.77   12.40
  10   6  -8  311.67   12.20
  -9  -6   8  169.78    7.40
   9  -6  -8  162.88    7.80
   9  -6  -8  152.18    7.70
   9   6  -8  175.08    7.40
  -8  -6   8    0.20    1.40
  -8  -6   8    3.20    2.60
   8  -6  -8    0.30    1.40
   8  -6  -8    1.40    1.90
   8   6  -8    0.70    1.50
   7  -6  -8  973.30   34.30
   7  -6  -8  940.51   34.10
  -7  -6   8  953.00   34.00
   7   6  -8  879.81   33.90
  -6  -6   8  552.44   20.20
  -6  -6   8  526.95   20.50
   6  -6  -8  588.34   20.40
   6  -6  -8  529.35   20.30
   6   6  -8  500.15   20.10
  -5  -6   8  138.89    7.10
   5  -6  -8  134.79    6.70
   5  -6  -8  161.38    6.60
  -5  -6   8  142.79    6.50
   5  -6  -8  143.39    8.00
   4  -6  -8    1.10    1.20
  -4  -6   8    3.70    2.10
   4  -6  -8    2.20    2.50
  -4  -6   8    1.90    1.50
   4  -6  -8    3.50    1.40
   3  -6  -8  305.87   11.80
  -3  -6   8  295.97   11.80
   3  -6  -8  285.97   12.40
  -3  -6   8  293.77   12.00
  -3  -6   8  291.47   11.80
   3  -6  -8  314.67   11.70
  -2  -6   8   87.89    4.70
   2  -6  -8   86.79    4.60
   2  -6  -8   92.99    5.70
  -2  -6   8   85.69    5.00
  -2  -6   8   87.09    4.70
  -1  -6   8   21.10    2.50
  -1  -6   8   24.50    2.80
  -1  -6   8   25.20    3.10
   1  -6  -8   22.50    4.40
   1   6  -8   20.50    3.30
   0  -6   8   -0.20    1.70
   0  -6  -8    0.80    1.80
   0  -6   8   -0.50    1.40
   0  -6   8    2.90    1.40
   0  -6  -8   -0.10    1.20
   0   6  -8    0.70    2.00
   1  -6   8    4.10    1.30
   1  -6   8    3.70    1.60
   1  -6   8    2.00    1.60
  -1  -6  -8    9.70    2.90
  -1  -6  -8    3.20    1.20
   2  -6   8   97.39    5.00
  -2  -6  -8   94.19    5.40
   2  -6   8  103.59    5.10
  -2  -6  -8   97.59    5.00
   2  -6   8   99.79    5.30
   3  -6   8   -2.30    1.40
  -3  -6  -8    0.40    1.50
  -3  -6  -8    0.40    1.20
  -3  -6  -8   -0.80    3.10
   3  -6   8    0.50    1.30
   4  -6   8   39.20    3.00
  -4  -6  -8   41.40    4.80
  -4  -6  -8   44.40    3.10
  -4  -6  -8   38.90    3.40
   4  -6   8   43.40    3.20
   4  -6   8   39.40    3.30
  -5  -6  -8  243.88    9.60
   5  -6   8  240.68    9.50
   5  -6   8  210.58    9.60
  -5  -6  -8  226.88   10.10
  -5  -6  -8  244.98    9.90
   6  -6   8    1.60    1.10
  -6  -6  -8    3.60    1.50
  -6  -6  -8    1.10    2.50
   6  -6   8    1.70    1.50
  -6  -6  -8    7.10    2.10
   7  -6   8  108.09    4.90
  -7  -6  -8  108.39    4.90
   7  -6   8  105.79    5.10
  -7  -6  -8   99.59    5.50
  -7  -6  -8  101.59    5.10
   8  -6   8    0.70    1.10
  -8  -6  -8   -1.60    1.60
  -8  -6  -8    0.70    1.00
  -8  -6  -8   -0.40    1.30
  -8   6  -8    1.70    1.00
  -9  -6  -8  107.69    5.30
   9  -6   8  110.49    5.00
  -9   6  -8  112.69    4.80
 -10  -6  -8    2.20    1.40
 -15  -7   8    5.50    1.20
  15   7  -8    7.10    1.30
  14  -7  -8   13.50    2.00
 -14  -7   8   15.20    1.80
  14   7  -8   13.80    3.40
  14   7  -8   17.50    1.70
 -13  -7   8   55.19    3.30
  13  -7  -8   55.39    3.40
  13   7  -8   54.09    3.10
  13   7  -8   55.09    3.30
  12  -7  -8   63.89    4.00
 -12  -7   8   68.19    3.90
  12   7  -8   70.79    3.70
 -11  -7   8   70.89    4.10
  11  -7  -8   62.69    4.00
 -10  -7   8  323.27   13.20
 -10  -7   8  336.97   13.00
  10  -7  -8  304.67   13.10
  10   7  -8  338.37   12.80
   9  -7  -8    3.90    1.40
  -9  -7   8    1.30    1.40
  -9  -7   8   -1.00    2.30
   9   7  -8    0.20    1.40
  -8  -7   8  192.28    8.20
   8  -7  -8  174.98    8.20
   8  -7  -8  186.88    8.30
  -8  -7   8  184.98    8.60
   8   7  -8  187.88    8.00
  -7  -7   8   51.69    3.60
   7  -7  -8   56.19    4.10
   7  -7  -8   50.39    3.60
  -7  -7   8   57.19    4.60
   7   7  -8   50.69    4.20
  -6  -7   8  239.58    9.80
  -6  -7   8  230.28   10.10
   6  -7  -8  228.98    9.80
   6  -7  -8  250.77   10.00
   5  -7  -8  267.47   11.20
   5  -7  -8  283.57   11.20
  -5  -7   8  280.97   11.20
  -5  -7   8  282.87   11.50
   4  -7  -8   19.60    4.50
  -4  -7   8   17.30    2.60
  -4  -7   8   13.90    3.10
   4  -7  -8   13.70    2.70
   4  -7  -8   23.10    2.70
   3  -7  -8   43.40    3.40
  -3  -7   8   40.40    3.60
   3  -7  -8   37.60    4.40
  -3  -7   8   36.00    3.10
   3  -7  -8   40.00    3.30
  -2  -7   8   -1.30    1.50
   2  -7  -8    2.80    1.30
  -2  -7   8    0.90    1.80
   2  -7  -8    2.50    2.00
  -2  -7   8    2.60    1.50
  -1  -7   8    0.10    1.50
   1  -7  -8    2.10    1.30
   1  -7  -8    2.80    1.90
  -1  -7   8    0.30    1.20
  -1  -7   8    0.70    1.70
   1   7  -8   -2.90    1.70
   0  -7  -8    6.20    2.00
   0  -7   8    8.30    2.40
   0  -7  -8    5.00    1.80
   0  -7   8    1.60    1.40
   0   7  -8    4.90    2.00
   1  -7   8  113.49    6.50
   1  -7   8  124.89    5.80
  -1  -7  -8  122.89    5.80
  -1  -7  -8  123.59    6.30
   2  -7   8  571.94   21.10
  -2  -7  -8  572.84   21.40
   2  -7   8  558.14   21.40
   2  -7   8  565.94   21.40
  -2  -7  -8  565.64   21.50
   3  -7   8   50.29    3.30
  -3  -7  -8   44.90    3.10
   3  -7   8   44.50    3.40
  -3  -7  -8   49.10    3.70
   3  -7   8   45.80    3.30
  -4  -7  -8   79.69    4.50
  -4  -7  -8   65.79    5.50
   4  -7   8   73.59    4.20
  -4  -7  -8   79.69    4.20
   4  -7   8   70.89    4.00
   4  -7   8   76.79    4.30
  -5  -7  -8  167.48    8.40
  -5  -7  -8  202.68    9.50
   5  -7   8  184.18    8.60
   5  -7   8  186.98    7.80
  -5  -7  -8  203.48    8.20
   6  -7   8  193.68    7.60
  -6  -7  -8  177.58    8.20
  -6  -7  -8  186.28    7.70
  -6  -7  -8  188.88    7.80
  -7  -7  -8   14.90    2.90
   7  -7   8   16.50    2.20
  -7  -7  -8   15.50    1.70
   7  -7   8   16.70    2.00
  -7  -7  -8   16.50    2.20
  -8  -7  -8   37.00    3.10
  -8  -7  -8   36.40    2.50
   8  -7   8   37.40    2.50
  -8  -7  -8   37.50    2.30
  -8   7  -8   35.20    2.40
  -9  -7  -8   13.40    2.90
  -9   7  -8   10.90    1.40
  14   8  -8  128.99    5.20
 -13  -8   8   20.00    1.90
  13  -8  -8   19.60    2.20
  13   8  -8   15.10    1.70
 -12  -8   8    1.30    1.00
  12  -8  -8   -1.30    1.20
  12   8  -8    1.60    1.10
 -11  -8   8   30.40    2.60
  11  -8  -8   30.40    2.80
  11   8  -8   33.90    2.60
 -10  -8   8  159.58    7.30
  10  -8  -8  151.68    7.20
 -10  -8   8  151.98    6.90
  10   8  -8  162.38    6.90
  -9  -8   8    3.90    1.30
  -9  -8   8    1.30    1.80
   9  -8  -8    1.30    1.50
   9   8  -8    3.50    1.60
  -8  -8   8    2.20    1.40
  -8  -8   8    3.70    1.90
   8  -8  -8    4.20    1.60
   8   8  -8    7.70    2.00
  -7  -8   8  517.05   19.00
  -7  -8   8  523.95   18.90
   7  -8  -8  473.65   18.70
   7  -8  -8  475.15   18.90
   6  -8  -8    0.80    1.90
   6  -8  -8    0.40    1.50
  -6  -8   8   -0.70    1.30
  -6  -8   8   -2.00    1.60
   5  -8  -8   98.09    5.30
   5  -8  -8   97.29    5.20
  -5  -8   8  104.19    5.20
  -5  -8   8   97.19    5.40
   4  -8  -8  211.48    8.80
  -4  -8   8  218.88    9.10
  -4  -8   8  198.48    8.60
   4  -8  -8  199.68    8.90
   4  -8  -8  206.68    9.50
  -3  -8   8   56.49    3.90
   3  -8  -8   48.40    3.50
   3  -8  -8   49.40    4.60
  -3  -8   8   47.90    3.40
  -2  -8   8   65.39    4.30
   2  -8  -8   66.49    4.00
   2  -8  -8   68.69    4.80
  -2  -8   8   70.29    3.90
   1  -8  -8  107.79    5.30
  -1  -8   8   99.39    5.80
  -1  -8   8  111.49    5.50
   1  -8  -8  109.59    6.00
  -1  -8   8  108.99    5.20
   1   8  -8  111.09    5.70
   0  -8  -8   66.89    4.00
   0  -8  -8   73.69    4.70
   0  -8   8   66.79    3.90
   0  -8   8   62.09    4.30
   0  -8   8   70.09    4.20
  -1  -8  -8   -0.50    1.20
   1  -8   8   -0.30    1.20
   1  -8   8    2.20    1.60
   1  -8   8   -0.20    1.20
  -1  -8  -8   -1.00    1.60
   2  -8   8   13.10    2.30
  -2  -8  -8   13.00    2.20
  -2  -8  -8   14.50    2.80
   2  -8   8   12.80    2.40
   2  -8   8    9.70    2.10
   3  -8   8    2.60    1.20
  -3  -8  -8   -1.20    1.90
   3  -8   8    0.70    1.30
   4  -8   8   84.39    4.50
  -4  -8  -8   86.39    4.60
  -4  -8  -8   85.69    4.60
   4  -8   8   80.59    4.40
   4  -8   8   82.99    4.20
  -5  -8  -8   53.49    3.10
   5  -8   8   59.49    3.50
   5  -8   8   59.19    3.30
  -5  -8  -8   57.69    3.40
  -5  -8  -8   57.69    4.60
  -6  -8  -8    7.20    2.20
   6  -8   8    6.70    1.80
  -6  -8  -8    9.30    2.50
   6  -8   8    9.40    1.80
  -6  -8  -8    5.20    1.50
   7  -8   8  293.47   10.60
  -7  -8  -8  258.47   10.50
   7  -8   8  276.67   10.20
  -7  -8  -8  265.07   10.20
  -7  -8  -8  264.07   10.40
  -8  -8  -8   29.20    2.20
  -8   8  -8   30.80    1.90
 -13  -9   8   52.29    2.60
  13   9  -8   52.79    3.00
 -12  -9   8   61.09    3.10
  12   9  -8   55.49    3.20
 -11  -9   8  161.98    6.80
  11  -9  -8  167.58    7.10
 -10  -9   8   42.60    3.60
  10  -9  -8   44.30    3.20
 -10  -9   8   42.00    2.80
  10   9  -8   39.20    3.20
  -9  -9   8    6.80    1.70
  -9  -9   8    3.20    1.70
   9  -9  -8    2.70    1.80
   8  -9  -8   98.29    5.20
  -8  -9   8   97.29    4.80
  -8  -9   8  100.29    5.20
   7  -9  -8   59.59    4.00
  -7  -9   8   61.89    3.90
  -7  -9   8   56.09    3.90
  -6  -9   8    0.00    1.20
   6  -9  -8    1.60    2.10
  -5  -9   8   14.90    2.10
  -5  -9   8   11.40    2.60
  -4  -9   8   31.10    2.70
  -4  -9   8   41.90    3.20
   4  -9  -8   36.00    3.30
  -3  -9   8   18.10    2.70
  -3  -9   8   11.60    2.00
   3  -9  -8   13.80    2.60
   3  -9  -8   14.60    3.60
  -2  -9   8   19.10    2.20
   2  -9  -8   20.60    2.70
   2  -9  -8   26.90    3.60
  -2  -9   8   22.40    2.70
   2   9  -8   18.30    3.00
   1  -9  -8   24.30    3.30
  -1  -9   8   24.90    2.60
   1  -9  -8   27.80    2.70
  -1  -9   8   27.50    2.40
   0  -9  -8   24.70    3.20
   0  -9  -8   26.40    2.50
   0  -9   8   26.30    2.70
   0  -9   8   23.00    2.40
   1  -9   8   51.09    4.20
  -1  -9  -8   55.39    3.40
  -1  -9  -8   55.49    3.80
   1  -9   8   45.80    4.10
   1  -9   8   59.19    3.30
   2  -9   8    1.90    1.00
  -2  -9  -8    0.20    1.00
   2  -9   8    1.80    1.10
  -2  -9  -8   -1.90    1.20
   2  -9   8    2.50    1.80
   3  -9   8   36.80    3.10
  -3  -9  -8   33.20    2.60
   3  -9   8   35.10    2.60
  -3  -9  -8   32.90    2.80
   3  -9   8   32.40    2.50
  -4  -9  -8    6.80    1.40
  -4  -9  -8    8.20    2.00
   4  -9   8    4.90    1.60
   4  -9   8    6.60    1.70
   4  -9   8    6.50    1.60
  -5  -9  -8   96.49    4.50
  -5  -9  -8   94.89    4.50
   5  -9   8   99.29    4.70
   5  -9   8   93.99    4.20
   6  -9   8  103.99    4.30
  -6  -9  -8   97.19    4.20
  -6  -9  -8  103.69    4.80
  -7  -9  -8   -0.20    0.90
  -7   9  -8    0.20    0.80
 -11 -10   8    4.00    1.30
  11  10  -8    1.60    0.80
 -10 -10   8   31.60    2.20
  10  10  -8   33.80    2.30
  -9 -10   8    7.10    1.60
  -9 -10   8    4.40    1.60
  -8 -10   8   24.40    2.10
  -8 -10   8   25.90    2.70
  -7 -10   8    3.50    1.00
  -7 -10   8    7.60    2.30
  -6 -10   8   60.49    3.60
  -6 -10   8   57.59    3.50
  -5 -10   8   16.80    2.40
  -5 -10   8   19.40    2.00
  -4 -10   8   98.09    4.70
  -4 -10   8   89.79    4.40
   4 -10  -8   82.19    4.90
   4  10  -8   85.19    4.50
   3 -10  -8   23.30    2.90
  -3 -10   8   20.90    2.40
  -3 -10   8   25.50    2.20
   3  10  -8   26.30    2.70
  -2 -10   8    2.40    1.00
  -2 -10   8    0.10    1.10
   2 -10  -8    9.40    3.00
   2 -10  -8    2.40    1.30
   2  10  -8    0.50    1.60
   1 -10  -8  112.59    5.70
  -1 -10   8  123.19    5.30
  -1 -10   8  117.49    5.50
   1 -10  -8  118.19    5.40
   0 -10   8    6.90    1.70
   0 -10   8    5.80    1.80
   0 -10  -8    5.30    1.50
   0 -10  -8    8.30    2.00
  -1 -10  -8    9.60    1.80
   1 -10   8    8.20    1.60
  -1 -10  -8   10.40    2.30
   1 -10   8    8.60    1.80
   2 -10   8   62.69    3.40
  -2 -10  -8   60.39    3.20
  -2 -10  -8   62.19    3.60
   2 -10   8   59.99    3.10
   3 -10   8   47.50    2.70
  -3 -10  -8   53.59    3.90
   3 -10   8   49.30    2.80
  -3 -10  -8   49.20    3.00
  -4 -10  -8    8.30    1.30
   4 -10   8    9.40    1.40
  -4 -10  -8   13.70    2.70
  -5 -10  -8    4.90    1.20
  -5 -10  -8    7.70    1.40
   5 -10   8    6.30    1.50
   9  11  -8   16.00    1.60
  -8 -11   8   15.80    2.40
  -8 -11   8    9.90    1.30
   8  11  -8    8.90    1.50
  -7 -11   8   10.20    2.00
  -7 -11   8    9.80    1.40
   7  11  -8    8.90    1.60
  -6 -11   8    4.50    1.50
  -6 -11   8    6.40    1.30
   6  11  -8    6.90    1.70
  -5 -11   8   43.90    2.50
  -5 -11   8   42.60    2.80
   5  11  -8   44.40    2.80
  -4 -11   8   75.79    3.80
  -4 -11   8   73.69    3.60
  -3 -11   8   63.59    3.50
  -3 -11   8   67.29    3.40
  -2 -11   8    5.20    1.40
  -2 -11   8    7.10    1.60
   1 -11  -8   15.90    2.80
  -1 -11   8   13.50    1.50
  -1 -11   8   10.00    1.80
   1 -11  -8   12.00    2.40
   0 -11   8   16.20    1.60
   0 -11   8   11.40    1.70
   0 -11  -8   15.50    2.00
   0 -11  -8   17.30    2.40
  -1 -11  -8    1.20    1.20
   1 -11   8    0.70    1.10
   1 -11   8    4.30    1.40
  -1 -11  -8    1.90    1.00
  -2 -11  -8    9.10    1.80
   2 -11   8    6.70    1.40
  -2 -11  -8    9.20    1.50
   2 -11   8   10.70    1.40
   3 -11   8   10.40    1.40
  -3 -11  -8   10.60    1.70
  -3 -11  -8    6.40    1.40
  -5 -12   8    2.30    0.80
  -4 -12   8   54.79    2.90
  -3 -12   8   -1.10    0.70
  -3 -12   8   -0.80    1.00
  -2 -12   8   27.10    1.80
  -2 -12   8   29.60    2.00
  -1 -12   8   36.90    2.10
  -1 -12   8   30.60    1.90
 -18   0   9   -1.40    1.00
  17   0  -9    0.20    1.20
 -17   0   9    1.60    1.00
  16   0  -9    2.00    1.10
 -16   0   9   -0.90    1.10
  15   0  -9   -0.30    1.30
 -15   0   9    0.40    1.30
  14   0  -9   -0.10    1.30
 -14   0   9    1.00    1.40
  13   0  -9    0.40    1.60
 -13   0   9    2.90    1.60
  12   0  -9    0.50    1.70
  12   0  -9   -1.80    1.40
 -12   0   9   -1.80    1.80
  11   0  -9    0.50    1.40
  11   0  -9    0.30    1.50
  10   0  -9   -0.80    1.40
 -10   0   9   -1.30    2.30
  10   0  -9    1.00    1.40
   9   0  -9    0.50    1.20
   9   0  -9    0.50    2.70
   9   0  -9    1.30    1.40
   8   0  -9   -0.80    1.50
   8   0  -9    0.00    1.10
   8   0  -9    2.70    2.40
   7   0  -9   -0.90    1.00
   7   0  -9    0.90    2.20
   7   0  -9   -2.30    1.50
   6   0  -9   -1.90    2.00
   6   0  -9   -0.20    1.70
  -5   0   9    1.30    1.30
  -4   0   9    0.20    1.20
  -3   0   9    0.10    1.20
  -2   0   9   -1.30    1.10
  -2   0   9    0.30    0.70
   1   0  -9    4.10    1.90
  -1   0   9    1.10    0.80
  -1   0   9    0.30    1.30
   0   0  -9    2.10    1.70
   0   0   9    4.10    1.30
   0   0   9    1.90    1.50
  -1   0  -9    1.30    1.90
   1   0   9    0.70    0.90
   2   0   9    1.20    0.90
  -2   0  -9    1.80    1.80
   3   0   9    1.60    1.10
  -3   0  -9    0.20    2.00
  -3   0  -9   -0.20    2.40
   4   0   9    0.00    1.10
  -4   0  -9    0.30    3.50
  -4   0  -9   -1.70    2.30
   5   0   9    0.50    1.30
  -5   0  -9   -1.60    1.80
  -6   0  -9    0.10    1.60
   6   0   9    0.30    1.50
   7   0   9   -1.30    1.80
  -7   0  -9   -1.00    1.40
  -9   0  -9   -1.30    1.10
 -10   0  -9    0.00    1.00
 -11   0  -9    1.90    1.00
 -18  -1   9    1.90    1.00
 -18   1   9    1.00    1.90
 -17  -1   9   36.30    2.30
 -17   1   9   35.30    2.50
  17   1  -9   38.90    2.60
  16  -1  -9   56.79    3.30
 -16  -1   9   56.49    3.20
  16   1  -9   52.19    3.20
 -16   1   9   54.39    3.20
  15  -1  -9   17.00    2.50
 -15  -1   9   16.00    2.40
 -15   1   9   16.60    2.40
  15   1  -9   15.20    2.30
  14  -1  -9   27.90    3.30
 -14  -1   9   21.00    2.70
  14  -1  -9   19.40    2.70
  14   1  -9   24.00    2.70
 -14   1   9   25.30    2.80
  13  -1  -9   43.70    3.50
  13  -1  -9   39.00    3.70
 -13  -1   9   47.20    3.50
 -13   1   9   48.80    3.70
  13   1  -9   44.80    3.50
  12  -1  -9  148.19    6.60
 -12  -1   9  142.59    6.70
  12  -1  -9  132.69    6.70
 -12   1   9  141.59    6.60
  12   1  -9  138.99    6.60
  11  -1  -9    9.40    2.20
 -11  -1   9    7.80    2.20
  11  -1  -9    8.90    2.70
  11   1  -9   15.30    2.80
  10  -1  -9  145.59    6.40
  10  -1  -9  134.29    6.60
 -10  -1   9  136.69    6.70
  10   1  -9  132.99    6.60
  10   1  -9  136.09    7.20
  -9  -1   9   33.70    4.30
   9  -1  -9   37.10    3.40
   9  -1  -9   39.20    2.80
   9   1  -9   37.40    4.40
   9   1  -9   37.00    3.40
   8  -1  -9   -1.50    2.70
   8  -1  -9    1.70    1.60
   8  -1  -9    3.30    1.20
   8   1  -9    4.20    1.60
   8   1  -9    4.60    2.10
   7  -1  -9   54.89    5.40
   7  -1  -9   70.49    4.10
   7  -1  -9   65.99    3.50
   7   1  -9   61.79    4.60
   7   1  -9   62.89    4.00
   6  -1  -9   40.70    2.60
  -6  -1   9   44.10    3.40
   6  -1  -9   42.90    4.80
   6  -1  -9   37.10    3.30
   6   1  -9   35.70    3.80
   6   1  -9   37.90    3.50
   5  -1  -9  136.99    6.60
  -5  -1   9  149.29    6.40
  -5   1   9  161.08    6.80
   5   1  -9  137.19    6.70
  -4  -1   9    3.50    1.20
  -4   1   9    7.20    2.40
   4   1  -9    3.00    2.00
  -3  -1   9   60.19    3.40
   3  -1  -9   68.29    6.80
  -3  -1   9   61.89    3.20
  -3   1   9   61.09    3.80
   3   1  -9   72.29    6.20
  -2  -1   9  485.75   18.00
   2  -1  -9  462.75   18.50
  -2  -1   9  514.35   18.10
  -2   1   9  496.45   18.30
   2   1  -9  489.85   18.70
  -1  -1   9   20.80    2.50
  -1  -1   9   22.20    1.80
   1  -1  -9   20.60    3.10
   1   1  -9   21.40    3.30
  -1   1   9   21.50    1.90
  -1   1   9   14.00    2.70
   0  -1  -9   19.10    3.00
   0  -1   9   21.40    1.80
   0   1   9   20.90    1.80
   0   1  -9   21.80    3.40
   1  -1   9   33.40    2.30
  -1  -1  -9   28.00    3.50
  -1  -1  -9   26.50    3.90
   1   1   9   34.10    2.30
  -1   1  -9   35.80    3.80
  -2  -1  -9   14.90    3.00
  -2  -1  -9    9.90    2.40
   2  -1   9   14.10    1.70
  -2   1  -9   20.10    3.90
   2   1   9   13.70    1.80
  -3  -1  -9   16.80    2.60
   3  -1   9   22.50    2.10
  -3  -1  -9   14.40    2.90
  -3   1  -9   19.30    3.80
  -3   1  -9   21.20    4.30
   3   1   9   21.20    2.20
  -4  -1  -9    0.30    2.10
   4  -1   9    2.90    1.20
  -4   1  -9    2.30    2.10
   4   1   9    1.30    1.30
  -5  -1  -9   29.90    4.60
  -5  -1  -9   42.10    3.70
   5  -1   9   36.70    2.80
  -5   1  -9   33.20    3.30
   5   1   9   34.40    3.10
   6  -1   9    0.30    1.30
  -6   1  -9    2.20    1.50
  -7  -1  -9   24.30    3.10
   7  -1   9   24.30    2.60
  -7   1  -9   20.30    2.70
   8  -1   9  150.38    6.80
  -8  -1  -9  144.19    7.50
  -9  -1  -9   76.69    4.10
  -9   1  -9   79.19    4.00
 -10  -1  -9   48.40    2.90
 -10   1  -9   44.00    3.00
 -11  -1  -9   17.80    1.90
 -11   1  -9   18.00    1.80
 -18  -2   9    1.80    0.90
 -17  -2   9    2.80    1.00
 -17   2   9    1.60    1.20
  17   2  -9    3.10    0.90
 -16  -2   9  114.19    5.00
  16   2  -9  108.49    4.90
 -16   2   9  106.89    4.90
  15  -2  -9  145.69    7.20
  15  -2  -9  152.18    6.70
 -15  -2   9  154.68    6.60
 -15   2   9  152.38    6.60
  15   2  -9  157.68    6.70
  14  -2  -9    0.00    1.50
 -14  -2   9    0.10    1.40
  14  -2  -9    4.40    1.70
 -14   2   9    2.60    1.60
  14   2  -9    1.10    1.20
  13  -2  -9  150.88    7.00
 -13  -2   9  151.98    7.00
  13  -2  -9  145.09    6.80
  13   2  -9  154.88    7.20
 -13   2   9  150.88    6.90
  12  -2  -9  112.99    5.90
 -12  -2   9  115.59    5.90
  12  -2  -9  117.99    7.20
  12   2  -9  113.39    5.80
 -12   2   9  118.39    5.90
 -11  -2   9   44.60    3.70
  11  -2  -9   45.00    3.70
  11  -2  -9   42.60    3.30
  11   2  -9   43.80    3.40
 -11   2   9   50.79    4.30
  11   2  -9   52.59    4.50
 -10  -2   9   14.70    3.30
  10  -2  -9   19.00    2.40
  10  -2  -9   19.90    3.20
  10   2  -9   19.40    2.70
  10   2  -9   26.20    3.90
   9  -2  -9    0.60    1.40
  -9  -2   9    3.60    2.10
   9  -2  -9    2.30    1.30
   9   2  -9    1.60    1.30
   9   2  -9    1.70    1.90
   8  -2  -9  997.40   34.80
   8  -2  -9  977.70   34.80
  -8  -2   9  886.11   34.50
   8   2  -9  950.90   34.90
   8   2  -9  974.10   34.70
   7  -2  -9   58.69    4.00
   7  -2  -9   59.89    3.30
   7  -2  -9   42.50    5.60
   7   2  -9   48.80    3.80
   7   2  -9   58.59    4.30
   6  -2  -9  385.96   14.30
   6  -2  -9  386.06   14.50
  -6  -2   9  395.16   14.20
   6  -2  -9  355.26   15.00
   6   2  -9  365.36   14.60
   6   2  -9  365.76   14.40
   5  -2  -9  573.34   20.40
  -5  -2   9  572.34   20.30
   5  -2  -9  529.95   20.90
   5  -2  -9  544.05   20.40
   5   2  -9  537.65   20.70
  -4  -2   9  241.88    9.00
   4  -2  -9  212.68    9.20
   4  -2  -9  239.08    9.70
   4   2  -9  213.88    9.40
   3  -2  -9  783.02   28.50
  -3  -2   9  801.62   28.10
   3  -2  -9  729.63   28.10
   3   2  -9  789.32   28.40
   2  -2  -9  619.14   22.20
   2  -2  -9  568.94   21.70
  -2  -2   9  603.24   21.60
   2   2  -9  574.04   21.90
   1  -2  -9   38.10    3.50
  -1  -2   9   38.90    2.40
   1  -2  -9   36.80    3.50
  -1   2   9   40.80    2.50
   1   2  -9   34.10    3.70
   0  -2   9   99.99    4.60
   0  -2  -9   94.79    5.30
   0  -2  -9   96.19    5.20
   0   2   9  104.79    4.60
   0   2  -9  104.29    5.40
   1  -2   9   34.10    2.40
  -1  -2  -9   28.50    3.40
  -1  -2  -9   38.00    3.50
  -1   2  -9   26.20    3.90
   1   2   9   35.10    2.40
  -2  -2  -9   22.70    3.50
   2  -2   9   22.20    2.10
  -2  -2  -9   19.90    3.20
   2   2   9   21.40    2.20
  -2   2  -9   15.90    4.00
  -3  -2  -9    0.60    1.70
   3  -2   9   -0.10    1.00
  -3  -2  -9    4.20    2.80
  -3  -2  -9    4.40    1.90
   3   2   9   -0.60    1.20
  -4  -2  -9  214.68    9.50
   4  -2   9  218.28    8.80
  -4  -2  -9  209.48    9.20
   4   2   9  207.08    8.70
  -5  -2  -9   27.80    3.70
   5  -2   9   20.60    2.30
  -5  -2  -9   23.40    3.90
  -5  -2  -9   17.20    3.70
  -5   2  -9   24.00    3.00
   6  -2   9  120.69    5.70
  -6  -2  -9  123.39    6.20
  -6  -2  -9  120.49    6.60
  -6   2  -9  119.49    5.90
  -7  -2  -9   -2.40    1.60
   7  -2   9    2.20    1.30
  -7   2  -9   -0.70    1.40
   8  -2   9   16.80    2.50
  -8  -2  -9   18.50    2.70
  -8   2  -9   18.80    2.30
  -9  -2  -9  251.67   10.00
  -9   2  -9  256.17   10.00
 -10  -2  -9   15.30    2.00
 -10   2  -9   12.20    1.80
 -11  -2  -9   27.40    2.20
 -11   2  -9   31.30    2.00
 -17  -3   9    1.00    1.00
  17   3  -9    0.50    1.40
 -17   3   9    0.60    1.50
 -16  -3   9  111.09    4.90
 -16   3   9  105.39    4.70
  16   3  -9  106.19    4.90
 -15  -3   9  282.87   11.20
  15  -3  -9  296.07   12.40
 -15   3   9  285.87   11.10
  15   3  -9  284.47   11.40
  14  -3  -9    2.40    1.70
 -14  -3   9    3.20    1.30
  14  -3  -9    1.30    1.40
 -14   3   9    0.80    1.70
  14   3  -9    1.50    1.10
 -13  -3   9   35.90    3.20
  13  -3  -9   32.60    3.00
  13  -3  -9   38.70    3.50
  13   3  -9   36.00    3.00
 -13   3   9   40.50    3.40
  12  -3  -9  286.17   11.30
  12  -3  -9  266.87   11.30
 -12  -3   9  274.07   11.20
 -12   3   9  277.47   11.20
  12   3  -9  281.27   11.50
  12   3  -9  265.07   11.30
  11  -3  -9   26.50    3.30
  11  -3  -9   31.50    2.90
 -11  -3   9   31.70    3.30
  11   3  -9   23.00    2.90
  11   3  -9   26.20    3.60
 -10  -3   9    1.90    1.70
  10  -3  -9    1.50    1.60
  10  -3  -9    2.50    1.30
  10   3  -9    0.60    1.30
  10   3  -9   -1.50    1.70
   9  -3  -9  197.48    8.40
   9  -3  -9  188.48    8.40
  -9  -3   9  196.38    8.40
   9   3  -9  192.28    8.40
   8  -3  -9    6.60    1.80
   8  -3  -9    5.80    1.60
  -8  -3   9    5.00    2.10
  -8  -3   9    4.10    1.70
   8   3  -9    4.00    1.60
   7  -3  -9    9.80    1.80
   7  -3  -9   23.70    5.50
   7  -3  -9   11.60    2.60
  -7  -3   9    9.40    2.20
  -7  -3   9    9.20    2.20
   7   3  -9   14.50    2.90
   6  -3  -9   84.09    4.30
   6  -3  -9   79.79    4.40
  -6  -3   9   78.79    4.00
   6  -3  -9   60.49    5.80
   6   3  -9   68.49    4.60
  -5  -3   9   45.00    2.80
   5  -3  -9   42.40    2.70
   5  -3  -9   35.10    4.60
   5  -3  -9   38.10    3.30
   5   3  -9   41.30    3.60
   5   3  -9   28.40    4.00
   4  -3  -9  464.35   18.00
  -4  -3   9  475.35   17.40
   4  -3  -9  483.45   17.50
   4  -3  -9  461.75   17.50
   4   3  -9  453.55   17.70
   3  -3  -9   26.20    2.80
  -3  -3   9   26.00    2.10
   3  -3  -9   22.20    3.60
   3   3  -9   22.00    3.20
   2  -3  -9    0.50    1.70
   2  -3  -9    2.40    1.50
  -2  -3   9    1.70    0.90
   2   3  -9    1.40    1.50
  -1  -3   9  245.18    9.30
   1  -3  -9  228.18    9.40
   1   3  -9  222.78    9.60
   0  -3  -9   -1.80    1.30
   0  -3   9    1.00    0.90
   0  -3   9    5.30    2.50
   0  -3  -9   -1.40    1.60
   0   3   9   -1.10    1.00
   0   3  -9    2.10    1.90
  -1  -3  -9  320.17   12.80
  -1  -3  -9  322.17   12.50
   1  -3   9  326.27   12.40
   1  -3   9  311.27   12.90
   1   3   9  338.97   12.30
  -1   3  -9  301.07   12.70
  -2  -3  -9   63.59    4.20
  -2  -3  -9   55.39    3.80
   2  -3   9   58.79    3.40
  -2   3  -9   48.60    5.00
   2   3   9   60.39    3.50
   3  -3   9    7.20    1.70
  -4  -3  -9  497.05   18.80
  -4  -3  -9  466.45   18.90
   4  -3   9  498.85   18.60
  -4  -3  -9  504.75   18.50
   5  -3   9  141.89    6.60
  -5  -3  -9  151.88    7.10
  -5  -3  -9  148.39    6.80
  -5  -3  -9  148.49    7.20
  -6  -3  -9  114.49    5.80
  -6  -3  -9  106.49    5.50
  -6  -3  -9  108.29    5.80
   6  -3   9   96.29    5.10
  -6   3  -9  107.99    5.40
   7  -3   9   32.00    2.70
  -7  -3  -9   37.00    3.40
  -7   3  -9   35.40    2.90
  -8  -3  -9   10.90    2.60
   8  -3   9   15.60    2.20
  -8   3  -9   15.20    2.20
  -9  -3  -9   62.19    3.60
   9  -3   9   61.69    3.70
  -9   3  -9   56.49    3.30
 -10  -3  -9   49.99    3.50
 -10   3  -9   51.79    2.80
 -11  -3  -9   69.89    3.60
 -17  -4   9  105.69    4.40
  17   4  -9  107.59    4.40
 -16  -4   9   94.69    4.40
  16   4  -9  102.39    4.60
 -15  -4   9    2.40    1.10
  15  -4  -9    1.80    1.50
 -15   4   9    3.30    1.60
  15   4  -9    1.70    0.90
 -14  -4   9   52.59    3.40
  14  -4  -9   51.69    3.40
 -14   4   9   47.30    3.70
  14   4  -9   52.49    3.20
 -13  -4   9  134.89    6.20
  13  -4  -9  119.39    6.20
 -13   4   9  137.49    7.50
  13   4  -9  137.69    6.10
  12  -4  -9    4.60    1.50
  12  -4  -9    4.60    1.90
 -12  -4   9    3.50    1.60
  12   4  -9    6.20    1.50
  12   4  -9    7.30    1.80
 -11  -4   9   17.00    3.00
  11  -4  -9   15.20    2.40
  11  -4  -9   23.20    3.30
  11   4  -9   20.70    3.20
  11   4  -9   20.30    2.70
 -10  -4   9   29.20    3.10
  10  -4  -9   33.00    2.90
  10  -4  -9   28.30    3.40
  10   4  -9   25.90    3.00
   9  -4  -9  408.26   15.90
  -9  -4   9  418.56   15.80
   9  -4  -9  411.46   15.90
   9   4  -9  397.56   15.80
   8  -4  -9  170.28    7.70
   8  -4  -9  178.98    7.70
  -8  -4   9  173.98    7.60
   8   4  -9  161.98    7.60
   7  -4  -9  241.08   10.20
   7  -4  -9  259.67   10.40
  -7  -4   9  252.47   10.30
   7   4  -9  248.88   10.20
  -6  -4   9  233.18    9.80
   6  -4  -9  250.47    9.70
   6  -4  -9  233.88   10.80
   6  -4  -9  242.78    9.80
  -6  -4   9  241.38    9.60
   6   4  -9  221.38    9.80
   5  -4  -9   51.89    3.10
  -5  -4   9   51.79    3.20
  -5  -4   9   51.79    4.00
   5  -4  -9   48.00    4.90
   5  -4  -9   45.40    3.40
   5   4  -9   38.90    4.60
  -4  -4   9  433.46   15.90
   4  -4  -9  422.16   16.00
   4  -4  -9  432.36   16.00
   4  -4  -9  405.46   16.60
   4   4  -9  418.06   16.20
  -3  -4   9    3.60    1.20
   3  -4  -9    0.30    1.30
   3  -4  -9    2.00    2.00
   3   4  -9    3.00    1.60
  -2  -4   9    7.30    1.70
   2  -4  -9    9.30    2.30
   2  -4  -9   17.20    3.50
   2   4  -9    8.10    1.80
   1  -4  -9  289.57   11.40
  -1  -4   9  310.37   11.50
  -1  -4   9  273.27   11.80
   1  -4  -9  285.97   11.80
   1   4  -9  290.07   11.60
   0  -4  -9  103.99    5.10
   0  -4   9  108.29    5.00
   0  -4  -9  101.89    5.60
   0  -4   9  104.09    5.80
   0   4  -9  100.19    5.60
   0   4   9  106.29    4.90
  -1  -4  -9    0.40    1.70
   1  -4   9    0.80    1.00
   1  -4   9    0.60    1.70
  -1  -4  -9    0.70    1.30
   1   4   9    3.60    1.40
  -1   4  -9   -1.50    2.10
  -2  -4  -9  394.66   15.00
   2  -4   9  387.66   15.00
  -2  -4  -9  388.86   15.30
   3  -4   9  637.64   23.60
  -3  -4  -9  624.54   23.70
  -3  -4  -9  636.54   23.40
  -4  -4  -9   45.10    3.40
   4  -4   9   43.70    4.20
  -4  -4  -9   40.60    5.10
  -4  -4  -9   42.90    3.70
  -5  -4  -9  369.86   14.00
  -5  -4  -9  341.77   14.10
   5  -4   9  326.27   13.70
  -5  -4  -9  365.26   13.60
  -6  -4  -9   42.20    3.20
  -6  -4  -9   30.90    3.40
  -6  -4  -9   35.50    3.90
   6  -4   9   32.20    2.70
  -7  -4  -9   20.70    2.60
  -7  -4  -9   13.20    3.10
   7  -4   9   19.80    2.30
  -7  -4  -9   24.50    3.20
  -7   4  -9   21.60    2.80
   8  -4   9   75.79    4.00
  -8  -4  -9   74.19    4.20
  -8   4  -9   73.49    3.90
  -9  -4  -9   -0.50    1.30
   9  -4   9   -2.00    1.40
  -9   4  -9    0.60    0.90
 -10  -4  -9   40.70    2.70
 -16  -5   9   21.40    1.80
  16   5  -9   24.40    1.70
 -15  -5   9    1.50    1.00
  15  -5  -9    0.60    1.40
  15   5  -9    2.10    0.90
 -14  -5   9   68.89    3.70
  14  -5  -9   63.89    4.00
  14   5  -9   67.69    3.60
 -13  -5   9   37.60    3.00
  13  -5  -9   40.20    3.00
  13   5  -9   40.80    3.40
  12  -5  -9    1.50    1.40
  12  -5  -9    4.10    2.10
 -12  -5   9    1.30    1.40
  12   5  -9    0.80    1.50
  12   5  -9    2.70    1.30
  11  -5  -9   94.39    5.40
  11  -5  -9   93.19    5.20
 -11  -5   9  100.99    5.20
  11   5  -9  104.89    5.20
 -10  -5   9    3.70    1.70
  10  -5  -9    3.10    1.50
  10  -5  -9    4.00    1.70
  10   5  -9    0.30    1.40
   9  -5  -9   75.09    4.50
   9  -5  -9   76.49    4.70
  -9  -5   9   76.49    4.50
   9   5  -9   72.59    4.40
   8  -5  -9  118.19    5.80
   8  -5  -9  110.59    5.60
  -8  -5   9  108.09    5.50
   8   5  -9  102.19    5.60
   7  -5  -9    0.10    1.50
   7  -5  -9    0.30    1.20
  -7  -5   9   -1.00    2.40
   7   5  -9   -2.30    1.80
  -6  -5   9   66.49    4.30
   6  -5  -9   68.99    3.90
   6  -5  -9   67.59    6.10
   6  -5  -9   67.29    4.50
   6   5  -9   67.59    4.80
  -5  -5   9    4.30    1.80
   5  -5  -9    3.90    2.50
   5  -5  -9    1.40    1.10
  -5  -5   9    3.50    1.80
   5  -5  -9    7.60    2.40
   4  -5  -9   36.00    2.70
  -4  -5   9   32.20    3.00
  -4  -5   9   30.10    3.40
   4  -5  -9   36.80    3.10
   4  -5  -9   27.20    4.40
  -3  -5   9   42.80    4.80
   3  -5  -9   50.19    4.50
   3  -5  -9   50.39    3.40
  -3  -5   9   52.49    3.30
  -3  -5   9   53.49    3.90
   3   5  -9   46.00    3.80
  -2  -5   9   16.10    3.40
  -2  -5   9   18.70    2.20
   2  -5  -9   20.50    2.40
   2  -5  -9   17.80    3.50
   2   5  -9   22.40    3.10
  -1  -5   9   64.99    4.60
   1  -5  -9   63.09    4.00
  -1  -5   9   69.59    3.70
   1  -5  -9   61.19    4.50
  -1  -5   9   56.09    4.30
   1   5  -9   61.89    4.20
   0  -5  -9   54.89    4.30
   0  -5   9   65.39    4.30
   0  -5   9   65.49    4.60
   0  -5   9   60.19    3.60
   0  -5  -9   59.39    3.80
   0   5  -9   52.39    4.40
   0   5   9   58.89    3.80
  -1  -5  -9  261.77   11.20
   1  -5   9  280.87   11.10
  -1  -5  -9  273.77   10.80
   1  -5   9  264.17   10.90
  -1   5  -9  254.37   12.40
   2  -5   9    3.40    1.60
  -2  -5  -9    2.40    1.20
  -2  -5  -9    0.50    1.60
   2  -5   9    1.50    1.10
  -3  -5  -9    5.30    1.50
  -3  -5  -9   10.00    2.80
   3  -5   9    5.30    1.80
   3  -5   9    4.90    1.90
  -4  -5  -9  208.18    9.70
   4  -5   9  199.78    8.90
  -4  -5  -9  217.78    9.30
  -4  -5  -9  227.68    8.90
  -5  -5  -9   40.90    3.00
  -5  -5  -9   33.50    4.20
   5  -5   9   31.30    2.70
  -5  -5  -9   35.30    3.10
  -6  -5  -9   33.40    4.30
  -6  -5  -9   26.40    3.70
   6  -5   9   26.90    2.40
  -7  -5  -9   93.09    5.10
  -7  -5  -9   93.19    4.50
   7  -5   9   90.69    4.60
  -7  -5  -9  100.79    4.90
  -7   5  -9   89.09    4.60
  -8  -5  -9  109.79    5.50
  -8  -5  -9  120.79    5.40
   8  -5   9  111.39    5.20
  -8  -5  -9  112.09    5.00
  -8   5  -9  116.59    5.10
  -9  -5  -9   61.09    3.60
   9  -5   9   63.89    3.50
  -9   5  -9   62.79    3.10
 -10   5  -9    9.20    1.40
 -16  -6   9   22.30    1.60
  16   6  -9   25.00    1.70
 -15  -6   9   20.30    1.80
  15  -6  -9   20.70    2.30
  15   6  -9   21.90    1.80
  14  -6  -9  133.69    6.00
 -14  -6   9  129.79    6.20
  14   6  -9  141.79    6.30
 -13  -6   9  115.19    5.30
  13  -6  -9  116.19    5.50
  13   6  -9  111.39    5.30
  13   6  -9  117.59    5.20
 -12  -6   9    0.90    1.40
  12  -6  -9    3.70    1.70
  12   6  -9    5.10    1.50
  12   6  -9    4.50    1.40
  11  -6  -9   26.20    2.80
 -11  -6   9   32.00    2.80
  11   6  -9   25.40    2.70
 -10  -6   9   75.89    4.40
  10  -6  -9   82.89    4.80
  10  -6  -9   66.39    4.30
  10   6  -9   76.89    4.50
   9  -6  -9    1.90    1.40
   9  -6  -9    2.00    1.80
  -9  -6   9    2.70    1.60
   9   6  -9    1.00    1.50
   8  -6  -9  162.78    9.50
   8  -6  -9  178.38    7.90
  -8  -6   9  188.28    7.80
   8   6  -9  171.48    7.80
   7  -6  -9  309.97   12.20
  -7  -6   9  305.57   12.10
   7  -6  -9  321.57   12.40
   7   6  -9  284.07   12.10
   6  -6  -9    4.80    1.40
  -6  -6   9    5.10    2.90
   6  -6  -9    8.60    2.60
  -6  -6   9    4.00    1.70
   5  -6  -9    0.10    1.30
   5  -6  -9    0.80    1.30
   5  -6  -9    2.00    2.60
  -5  -6   9    1.00    1.60
  -5  -6   9   -1.90    4.00
  -4  -6   9   31.90    3.60
   4  -6  -9   38.20    2.90
  -4  -6   9   31.40    3.20
   4  -6  -9   34.50    2.90
   4  -6  -9   37.60    4.50
   3  -6  -9  195.38    8.90
  -3  -6   9  175.88    9.70
  -3  -6   9  194.48    8.30
   3  -6  -9  195.68    8.20
  -3  -6   9  188.98    8.10
   3   6  -9  191.88    8.30
   2  -6  -9   34.10    4.00
  -2  -6   9   35.20    3.10
   2  -6  -9   37.10    2.90
  -2  -6   9   41.00    3.40
  -2  -6   9   31.40    3.60
   2   6  -9   39.00    3.50
   1  -6  -9   -1.00    1.80
  -1  -6   9    3.50    1.70
  -1  -6   9    2.20    1.40
  -1  -6   9   -0.60    1.50
   1  -6  -9    0.60    1.20
   1   6  -9    0.60    1.70
   0  -6   9    3.00    1.50
   0  -6  -9    4.30    1.80
   0  -6   9    2.20    1.70
   0  -6  -9    3.10    1.20
   0  -6   9    3.20    1.70
   0   6  -9    5.40    2.10
   1  -6   9  195.18    8.50
   1  -6   9  212.98    8.80
  -1  -6  -9  212.08    9.10
  -1  -6  -9  196.18    8.50
   1  -6   9  203.38    8.80
   2  -6   9  241.38   10.10
   2  -6   9  242.58    9.90
  -2  -6  -9  246.68   10.00
   2  -6   9  251.17   10.20
  -2  -6  -9  241.98   10.40
   3  -6   9    6.20    1.90
   3  -6   9    6.30    1.70
  -3  -6  -9   11.90    2.70
  -3  -6  -9    4.60    1.30
   3  -6   9    5.40    1.70
   4  -6   9  339.57   13.50
  -4  -6  -9  370.26   13.60
   4  -6   9  326.67   13.60
  -4  -6  -9  361.76   13.90
  -5  -6  -9    5.80    2.50
   5  -6   9   -0.40    1.10
  -5  -6  -9   -0.40    1.30
  -5  -6  -9    1.20    1.10
  -6  -6  -9   18.80    2.50
  -6  -6  -9   16.30    2.00
   6  -6   9   21.40    2.80
  -6  -6  -9   14.90    3.50
  -7  -6  -9    7.40    1.80
   7  -6   9    7.50    1.90
  -7  -6  -9    6.00    1.90
  -7  -6  -9    9.90    2.20
  -7   6  -9    8.40    1.80
  -8  -6  -9    4.30    2.10
  -8  -6  -9   10.30    2.40
  -8  -6  -9    1.10    1.70
   8  -6   9    2.10    1.10
  -8   6  -9    4.40    1.40
  15   7  -9   49.30    2.50
 -14  -7   9   74.49    3.70
  14  -7  -9   79.19    4.00
  14   7  -9   84.29    3.70
  14   7  -9   80.49    3.90
  13  -7  -9    5.70    1.80
 -13  -7   9    3.10    1.10
  13   7  -9    5.70    1.90
  13   7  -9    0.90    1.00
 -12  -7   9    1.00    1.10
  12  -7  -9    0.40    1.20
  12   7  -9    0.10    1.10
  12   7  -9    1.30    1.10
  11  -7  -9  225.48   10.00
 -11  -7   9  239.88    9.80
  11   7  -9  249.78    9.70
 -10  -7   9   73.89    4.00
  10  -7  -9   59.19    4.00
  10   7  -9   64.99    4.00
   9  -7  -9   25.10    2.70
   9  -7  -9   32.50    3.50
  -9  -7   9   31.90    2.90
   9   7  -9   24.20    3.20
  -8  -7   9    3.40    3.30
   8  -7  -9   10.40    2.90
   8  -7  -9    3.80    1.40
  -8  -7   9    0.20    1.30
   8   7  -9    0.50    1.70
   7  -7  -9  299.57   11.70
  -7  -7   9  300.57   11.70
  -7  -7   9  280.57   11.90
   7  -7  -9  282.47   11.80
  -6  -7   9   13.10    2.50
  -6  -7   9   17.10    3.70
   6  -7  -9   13.20    2.30
  -5  -7   9   57.89    3.80
  -5  -7   9   65.29    4.50
   5  -7  -9   54.49    3.90
   5  -7  -9   66.39    5.40
   5  -7  -9   54.19    3.80
  -4  -7   9  105.59    5.30
   4  -7  -9  105.99    6.20
  -4  -7   9  106.99    5.70
   4  -7  -9   99.49    5.20
  -3  -7   9   22.00    3.60
  -3  -7   9   22.20    2.80
   3  -7  -9   13.90    3.60
  -3  -7   9   16.40    3.30
   3  -7  -9   20.10    2.60
   3   7  -9   20.90    3.00
  -2  -7   9   29.80    2.90
   2  -7  -9   22.90    3.60
   2  -7  -9   30.40    2.90
  -2  -7   9   29.30    3.30
   2   7  -9   32.10    3.30
   1  -7  -9   33.40    3.70
   1  -7  -9   36.50    2.90
  -1  -7   9   35.00    3.30
  -1  -7   9   32.50    2.90
  -1  -7   9   35.30    3.40
   1   7  -9   26.40    3.50
   0  -7   9   90.69    4.90
   0  -7  -9   85.29    4.50
   0  -7   9   89.59    4.60
   0  -7  -9   88.39    5.30
   0  -7   9   89.39    4.90
   0   7  -9   78.99    5.30
   1  -7   9    5.00    1.50
  -1  -7  -9    3.90    1.30
  -1  -7  -9    4.50    1.80
   1  -7   9    5.10    1.50
   1  -7   9    4.60    1.50
  -2  -7  -9    0.50    1.40
   2  -7   9    1.30    1.20
   2  -7   9    0.60    1.40
  -2  -7  -9    1.30    1.20
   2  -7   9   -1.50    1.30
  -3  -7  -9  504.05   19.80
   3  -7   9  493.65   19.50
   3  -7   9  527.55   19.20
   3  -7   9  535.05   19.70
  -3  -7  -9  532.45   19.80
   4  -7   9   62.29    3.70
   4  -7   9   61.19    3.80
  -5  -7  -9   12.90    2.30
   5  -7   9   16.80    2.50
   5  -7   9   13.40    2.00
  -5  -7  -9   16.10    2.00
  -6  -7  -9  293.77   11.10
  -6  -7  -9  288.67   11.20
   6  -7   9  287.67   11.30
  -7  -7  -9   23.00    2.20
  -7  -7  -9   23.60    1.90
   7  -7   9   25.20    2.10
  -7   7  -9   22.60    2.00
  -8  -7  -9   71.69    3.70
  -8   7  -9   72.69    3.30
 -14  -8   9    0.80    0.80
  14   8  -9    0.80    0.90
  13  -8  -9   13.70    2.10
 -13  -8   9   11.20    1.60
  13   8  -9   11.60    1.70
  13   8  -9   11.70    1.70
 -12  -8   9   22.50    2.10
  12  -8  -9   24.00    2.40
  12   8  -9   21.20    2.10
  12   8  -9   19.80    2.20
  11  -8  -9    0.60    1.30
 -11  -8   9    0.80    1.00
  11   8  -9    1.00    1.30
  10  -8  -9   10.80    2.30
 -10  -8   9   11.50    2.80
  10   8  -9   13.60    2.50
  -9  -8   9   19.30    2.50
   9  -8  -9   21.00    2.60
   9   8  -9   24.30    3.30
   8  -8  -9   15.30    3.50
  -8  -8   9   10.50    2.30
   8  -8  -9    8.40    2.30
  -8  -8   9    7.40    2.20
  -7  -8   9   -2.30    1.90
   7  -8  -9    3.10    1.80
  -7  -8   9    0.50    1.10
   7  -8  -9    2.90    1.60
   6  -8  -9   47.60    3.70
  -6  -8   9   53.79    4.00
  -6  -8   9   54.99    3.40
   6  -8  -9   47.70    3.70
   5  -8  -9   19.70    2.90
  -5  -8   9   16.10    3.20
  -5  -8   9   26.40    2.60
   5  -8  -9   22.90    2.90
  -4  -8   9   14.00    2.30
   4  -8  -9   13.40    2.50
   4  -8  -9   18.20    4.10
  -4  -8   9   18.30    3.10
   3  -8  -9    7.30    2.20
  -3  -8   9    7.40    1.80
  -3  -8   9   11.30    2.30
   3  -8  -9   12.10    3.50
   3   8  -9    9.40    2.60
  -2  -8   9  100.79    5.30
   2  -8  -9  102.29    5.10
  -2  -8   9   98.09    4.90
   2  -8  -9   97.69    5.60
   2   8  -9  102.79    5.30
   1  -8  -9   11.40    3.10
  -1  -8   9   13.80    2.30
   1  -8  -9   14.60    2.30
  -1  -8   9    9.40    2.60
  -1  -8   9   14.90    3.20
   1   8  -9   11.30    3.10
   0  -8   9   11.70    2.20
   0  -8  -9   10.40    2.10
   0  -8   9   11.60    2.30
   0  -8   9    8.70    2.80
   0  -8  -9   11.60    2.80
   1  -8   9   25.60    2.40
  -1  -8  -9   23.00    2.40
  -1  -8  -9   20.30    3.00
   1  -8   9   17.50    2.60
   1  -8   9   26.50    2.90
   2  -8   9   19.50    2.20
   2  -8   9   16.60    2.50
  -3  -8  -9    0.70    1.20
   3  -8   9   -0.60    1.20
   3  -8   9    1.80    1.20
   3  -8   9    1.50    1.30
  -3  -8  -9   -1.10    1.20
  -4  -8  -9   70.49    3.80
   4  -8   9   66.49    4.20
   4  -8   9   66.49    3.60
  -4  -8  -9   64.99    3.50
   5  -8   9    0.30    1.20
   5  -8   9    1.50    1.50
  -5  -8  -9    0.30    1.80
  -5  -8  -9    2.00    0.90
  -6  -8  -9    8.90    2.10
   6  -8   9    9.40    1.80
  -6  -8  -9   11.30    1.50
  -7  -8  -9   27.20    2.00
  -7  -8  -9   26.20    1.70
  -7   8  -9   23.80    1.80
 -13  -9   9    2.60    0.90
 -12  -9   9    0.40    0.80
  12   9  -9    4.00    1.40
 -11  -9   9  182.68    7.30
  11  -9  -9  176.88    7.60
  11   9  -9  187.68    7.70
 -10  -9   9   37.90    2.60
  10  -9  -9   37.20    3.20
  10   9  -9   36.20    2.60
   9  -9  -9    1.70    1.80
  -9  -9   9    1.30    1.00
   8  -9  -9   25.60    3.00
  -8  -9   9   21.10    3.20
  -8  -9   9   20.10    2.30
  -7  -9   9   97.39    5.10
  -7  -9   9  102.49    4.80
   7  -9  -9   94.99    5.70
  -6  -9   9    3.50    1.20
  -6  -9   9    9.10    2.70
   6  -9  -9    5.10    1.80
  -5  -9   9    1.10    1.10
   5  -9  -9    0.20    1.50
  -5  -9   9    1.60    1.60
   5   9  -9   -1.10    1.10
  -4  -9   9    0.50    1.30
   4  -9  -9    8.80    2.40
   4  -9  -9    3.90    2.40
  -4  -9   9    1.90    1.40
   4   9  -9    2.30    1.30
   3  -9  -9   27.00    3.60
   3  -9  -9   20.70    2.50
  -3  -9   9   20.50    2.60
  -3  -9   9   17.70    2.50
   3   9  -9   15.10    2.70
  -2  -9   9  106.79    5.00
  -2  -9   9  108.79    5.30
   2  -9  -9   98.39    5.50
   2  -9  -9  105.19    5.10
   2   9  -9  108.49    5.30
  -1  -9   9   62.59    3.50
   1  -9  -9   60.39    3.50
   1  -9  -9   62.49    4.20
  -1  -9   9   58.29    3.70
   0  -9  -9    4.40    1.50
   0  -9   9    8.10    2.10
   0  -9  -9    5.90    1.90
   0  -9   9    9.30    1.90
  -1  -9  -9   21.20    2.60
   1  -9   9   24.50    2.40
   1  -9   9   21.80    3.50
  -1  -9  -9   18.50    2.40
   1  -9   9   21.60    2.10
  -2  -9  -9   -0.30    0.90
   2  -9   9    0.80    1.10
   2  -9   9   -0.70    1.80
  -2  -9  -9   -1.00    1.10
   2  -9   9   -0.40    1.10
   3  -9   9  115.79    5.50
  -3  -9  -9  114.19    5.30
   3  -9   9  113.79    5.00
  -3  -9  -9  119.59    5.10
  -4  -9  -9    7.60    1.30
   4  -9   9    9.00    1.80
  -4  -9  -9    5.90    1.70
   4  -9   9    5.10    1.70
  -5  -9  -9   13.10    1.40
  -5  -9  -9   14.40    1.60
  -6  -9  -9    0.50    0.80
  -6  -9  -9    1.10    0.70
  -6   9  -9    0.00    0.80
 -11 -10   9    0.00    0.80
  11  10  -9    2.40    0.80
 -10 -10   9   67.69    3.20
  10  10  -9   68.69    4.00
  -9 -10   9   -0.80    0.90
   9  10  -9    1.00    0.80
  -8 -10   9    1.90    0.90
  -8 -10   9    2.50    1.80
   8  10  -9    0.10    0.90
  -7 -10   9   42.40    3.20
  -7 -10   9   40.90    2.60
   7  10  -9   41.40    2.80
  -6 -10   9   87.29    4.40
  -6 -10   9   80.39    4.10
   6  10  -9   84.29    4.20
  -5 -10   9    1.90    1.30
  -5 -10   9    1.40    0.90
   5  10  -9    0.80    1.10
  -4 -10   9   27.40    2.20
  -4 -10   9   30.00    2.60
   4 -10  -9   26.80    2.90
   4  10  -9   30.20    2.60
   3 -10  -9   96.49    4.70
  -3 -10   9   97.39    4.50
  -3 -10   9  102.39    4.80
   3  10  -9   93.79    4.70
  -2 -10   9    4.80    1.10
   2 -10  -9    3.50    1.70
   2 -10  -9    8.60    2.10
  -2 -10   9    7.80    1.90
   1 -10  -9   13.20    2.70
  -1 -10   9   21.60    2.20
   1 -10  -9   21.50    2.20
  -1 -10   9   20.50    1.90
   0 -10  -9   22.20    2.10
   0 -10   9   24.00    2.20
   0 -10  -9   23.00    2.60
   0 -10   9   22.00    2.00
  -1 -10  -9   58.39    3.30
   1 -10   9   60.39    3.00
   1 -10   9   60.89    3.40
  -1 -10  -9   59.39    3.10
  -2 -10  -9    0.00    1.00
   2 -10   9    1.00    0.90
   2 -10   9    2.10    1.20
  -2 -10  -9   -1.20    1.00
   3 -10   9    9.30    1.60
  -3 -10  -9    7.20    1.50
  -3 -10  -9    8.30    1.70
  -4 -10  -9  147.69    5.70
  -4 -10  -9  147.79    5.90
   8  11  -9   83.59    3.70
   7  11  -9   55.79    2.80
  -6 -11   9   36.20    2.30
  -6 -11   9   39.60    2.90
   6  11  -9   42.00    2.50
  -5 -11   9   10.60    1.50
  -5 -11   9    9.70    2.00
   5  11  -9   13.70    2.10
  -4 -11   9    1.50    0.80
  -4 -11   9    0.50    1.10
   4  11  -9    1.30    1.70
  -3 -11   9   88.79    4.20
  -3 -11   9   87.09    3.90
  -2 -11   9    1.00    1.10
  -2 -11   9    1.70    1.20
  -1 -11   9   27.40    1.80
  -1 -11   9   22.80    2.00
   1 -11  -9   25.70    2.40
   1 -11  -9   24.10    3.20
   0 -11  -9  150.58    6.00
   0 -11   9  150.98    5.90
   0 -11   9  165.38    6.10
   0 -11  -9  135.79    6.20
   1 -11   9    8.20    1.60
  -1 -11  -9    5.70    1.20
  -2 -11  -9   64.19    3.30
  17   0 -10  116.09    4.80
 -17   0  10  110.09    4.80
  16   0 -10  205.78    8.20
 -16   0  10  205.58    8.20
  15   0 -10   79.19    4.10
 -15   0  10   75.59    4.20
 -14   0  10    2.30    1.70
  14   0 -10    3.90    1.40
  13   0 -10   31.40    3.20
 -13   0  10   25.20    3.40
  12   0 -10    4.00    1.50
 -12   0  10    5.20    2.20
  11   0 -10  191.88    8.50
  10   0 -10  201.18    8.70
  10   0 -10  192.98    9.20
   9   0 -10  594.34   21.70
   9   0 -10  563.94   21.90
   8   0 -10  337.17   14.00
   8   0 -10  356.86   13.70
   7   0 -10    6.90    1.70
   7   0 -10    8.30    2.20
   6   0 -10  343.37   13.70
   6   0 -10  340.57   13.30
   5   0 -10   96.69    5.20
   5   0 -10  104.39    5.50
   4   0 -10  520.45   19.40
   4   0 -10  515.85   19.10
  -4   0  10  502.85   19.40
  -3   0  10  148.69    7.10
   3   0 -10  147.79    6.90
   3   0 -10  143.89    6.80
  -3   0  10  156.18    6.40
   2   0 -10   96.89    5.40
  -2   0  10  103.39    4.50
  -2   0  10   88.19    6.20
   2   0 -10   95.59    5.20
  -1   0  10   92.09    4.30
   1   0 -10   89.59    5.00
   1   0 -10   83.79    5.60
   0   0 -10  332.17   13.20
   0   0  10  334.37   12.80
   1   0  10    3.60    1.10
  -1   0 -10    1.00    1.60
   2   0  10   -0.10    0.80
  -2   0 -10    0.80    1.90
  -3   0 -10  527.95   20.30
   3   0  10  558.24   19.90
  -3   0 -10  513.65   20.60
   4   0  10  278.27   10.50
  -4   0 -10  245.28   10.90
  -4   0 -10  254.37   10.80
   5   0  10  186.78    8.10
  -5   0 -10  194.88    8.40
   6   0  10   65.49    4.10
  -6   0 -10   70.99    4.30
  -7   0 -10   57.49    3.70
  -8   0 -10   23.60    2.60
  -9   0 -10   46.00    2.90
 -10   0 -10    5.30    1.80
  17  -1 -10    3.00    1.50
 -17  -1  10    3.30    1.20
 -17   1  10   -1.10    1.40
  17   1 -10    2.80    1.70
 -16  -1  10    3.30    1.30
  16  -1 -10    3.20    1.20
 -16   1  10    2.00    1.40
  16   1 -10    5.20    1.60
  15  -1 -10  182.08    7.50
 -15  -1  10  181.78    7.60
  15   1 -10  178.68    7.60
 -15   1  10  173.18    7.50
  14  -1 -10    5.50    1.50
 -14  -1  10    8.80    2.60
  14   1 -10    7.70    2.20
 -13  -1  10   -0.70    1.80
  13  -1 -10    1.80    1.30
  13  -1 -10    1.50    1.60
 -13   1  10   10.50    3.10
  13   1 -10    2.50    1.30
 -12  -1  10  545.65   20.40
  12  -1 -10  526.95   20.40
  12  -1 -10  512.45   20.50
  12   1 -10  523.25   20.50
 -12   1  10  612.74   22.00
  11  -1 -10    5.20    1.50
 -11  -1  10    0.80    2.20
  11  -1 -10    4.40    1.60
  11   1 -10    4.50    1.50
  11   1 -10    4.20    2.50
  10  -1 -10    2.90    1.50
  10  -1 -10    1.50    1.30
  10   1 -10    3.50    1.50
   9  -1 -10  177.08    8.90
   9  -1 -10  181.08    8.10
   9   1 -10  188.08    8.10
   9   1 -10  190.98    8.50
   8  -1 -10  118.39    6.50
   8  -1 -10  125.29    5.60
   8  -1 -10  109.69    5.60
   8   1 -10  109.09    6.10
   8   1 -10  107.39    5.60
   7  -1 -10    3.00    1.50
   7  -1 -10    1.20    1.10
   7  -1 -10    0.90    2.20
   7   1 -10    3.80    1.80
   7   1 -10   -1.60    1.50
   6  -1 -10  269.17   10.60
   6  -1 -10  263.57   11.00
   6   1 -10  261.07   10.60
   6   1 -10  249.88   10.70
  -5  -1  10    4.70    1.20
   5  -1 -10    2.50    1.30
   5  -1 -10    4.10    2.00
   5   1 -10    5.10    1.80
   5   1 -10    5.70    1.70
   4  -1 -10  325.77   12.60
  -4  -1  10  321.07   12.00
   4  -1 -10  300.87   12.10
   4   1 -10  295.17   12.20
   4   1 -10  312.37   12.40
   3  -1 -10    8.70    1.80
  -3  -1  10   11.10    1.60
   3  -1 -10   17.60    3.10
   3   1 -10   13.90    2.90
   3   1 -10    9.20    2.40
   2  -1 -10   13.90    2.80
   2  -1 -10   11.40    3.00
  -2  -1  10   15.50    1.70
   2   1 -10    8.30    2.80
  -2   1  10   12.60    1.70
   1  -1 -10   53.39    4.20
  -1  -1  10   57.79    3.20
   1  -1 -10   62.99    4.20
   1   1 -10   56.09    4.00
  -1   1  10   59.89    3.20
   0  -1  10   63.09    3.40
   0  -1 -10   59.79    4.40
   0  -1 -10   61.39    4.20
   0   1  10   65.39    3.50
   0   1 -10   63.99    4.20
  -1  -1 -10   57.29    4.20
  -1  -1 -10   58.49    4.50
   1  -1  10   61.59    3.40
  -1   1 -10   55.19    4.30
   1   1  10   59.89    3.30
   2  -1  10  252.47   10.00
  -2  -1 -10  238.78   10.20
  -2   1 -10  231.28   10.30
   2   1  10  252.17    9.80
   3  -1  10  198.68    8.20
  -3  -1 -10  188.58    8.60
  -3   1 -10  187.58    9.00
   3   1  10  205.68    8.20
  -3   1 -10  189.98    8.70
  -4  -1 -10   44.00    4.40
  -4  -1 -10   44.50    4.50
   4  -1  10   53.09    3.20
   4   1  10   49.90    3.30
  -4   1 -10   48.60    4.20
  -5  -1 -10  147.19    7.40
   5  -1  10  143.69    6.60
  -5  -1 -10  150.68    7.10
  -5   1 -10  152.68    6.90
   5   1  10  146.09    6.80
  -6  -1 -10   34.60    3.40
   6  -1  10   29.50    2.90
  -6   1 -10   30.00    3.10
   7  -1  10   56.39    3.70
  -7  -1 -10   57.89    3.80
  -7   1 -10   56.99    3.60
  -8  -1 -10    4.30    1.50
  -8   1 -10    6.90    2.00
  -9  -1 -10   40.00    2.70
  -9   1 -10   31.80    2.50
 -10  -1 -10    2.30    1.30
 -10   1 -10    1.50    1.10
 -17  -2  10    0.50    1.00
 -16  -2  10   38.30    2.60
  16  -2 -10   39.20    2.90
  16   2 -10   35.70    2.60
 -16   2  10   35.10    3.10
  15  -2 -10   -0.60    1.30
 -15  -2  10    0.20    1.30
 -15   2  10   -1.10    1.70
  15   2 -10    0.90    1.10
  14  -2 -10  229.78   10.20
  14  -2 -10  285.97   12.00
  14   2 -10  262.57   10.30
 -14   2  10  235.28   10.20
  13  -2 -10   12.60    2.80
 -13  -2  10    9.10    2.80
  13  -2 -10   12.70    2.40
  13   2 -10   16.40    2.40
  12  -2 -10   65.29    4.20
 -12  -2  10   68.39    4.50
  12  -2 -10   69.49    4.40
  12   2 -10   72.69    4.30
  12   2 -10   65.99    5.00
  11  -2 -10  183.88    8.40
 -11  -2  10  189.68    8.40
  11  -2 -10  195.08    8.40
  11   2 -10  196.68    8.60
  11   2 -10  185.58    8.40
 -10  -2  10   77.49    4.60
  10  -2 -10   78.39    4.70
 -10  -2  10   69.69    4.90
  10  -2 -10   83.49    4.50
  10   2 -10   76.89    4.50
  10   2 -10   79.89    5.00
  -9  -2  10  113.39    5.60
   9  -2 -10  118.49    6.00
   9  -2 -10  113.29    5.70
   9   2 -10  113.79    6.40
   8  -2 -10  157.08    7.20
   8  -2 -10  166.18    7.00
   8  -2 -10  152.58    8.00
  -8  -2  10  157.28    6.90
   8   2 -10  151.08    7.00
   8   2 -10  150.28    7.30
   7  -2 -10   91.19    6.00
   7  -2 -10  103.99    5.00
  -7  -2  10  100.99    4.90
   7  -2 -10  101.29    5.10
   7   2 -10  103.59    5.50
   7   2 -10  103.99    5.30
   6  -2 -10    5.30    1.60
   6  -2 -10    4.40    2.00
  -6  -2  10    4.70    1.20
   6  -2 -10    2.50    1.40
   6   2 -10    3.10    1.70
   6   2 -10    3.30    1.50
   5  -2 -10  103.69    5.80
   5  -2 -10  107.89    5.20
  -5  -2  10  108.09    4.90
   5   2 -10   94.89    5.60
   5   2 -10  107.19    5.50
   4  -2 -10   10.90    2.60
  -4  -2  10    8.90    1.60
   4  -2 -10    8.70    2.10
   4   2 -10    9.90    2.60
   4   2 -10    8.50    2.40
   3  -2 -10   48.50    3.90
  -3  -2  10   46.40    2.80
   3  -2 -10   43.50    3.40
   3   2 -10   41.60    3.50
   2  -2 -10   55.49    4.00
  -2  -2  10   64.89    3.40
   2  -2 -10   59.89    3.90
  -2   2  10   64.29    3.40
   2   2 -10   60.89    4.10
   1  -2 -10    0.90    1.60
   1  -2 -10    4.20    1.60
  -1  -2  10    3.60    1.00
  -1   2  10    1.10    1.10
   1   2 -10    4.30    1.60
   0  -2 -10    0.40    1.50
   0  -2  10    0.50    0.90
   0   2 -10    2.10    1.70
   0   2  10    1.40    1.00
   1  -2  10  125.19    5.60
  -1  -2 -10  114.69    6.10
  -1  -2 -10  116.39    5.90
   1   2  10  131.69    5.60
  -1   2 -10  120.79    6.20
  -2  -2 -10  178.58    8.20
  -2  -2 -10  176.08    8.00
   2  -2  10  186.98    7.80
  -2   2 -10  179.68    8.40
   2   2  10  202.18    7.80
   3  -2  10   23.60    2.40
  -3  -2 -10   27.30    3.60
  -3  -2 -10   23.20    3.50
   3   2  10   29.10    2.70
  -4  -2 -10  140.89    6.80
  -4  -2 -10  130.69    7.40
  -4  -2 -10  151.98    7.10
  -4   2 -10  147.99    6.90
   4   2  10  147.89    6.60
   5  -2  10    3.60    1.30
  -5  -2 -10    2.50    2.10
  -5  -2 -10    9.10    2.30
  -5   2 -10    4.20    1.70
  -6  -2 -10   40.90    4.40
   6  -2  10   37.30    2.90
  -6  -2 -10   36.50    3.80
  -6   2 -10   41.90    3.30
   7  -2  10  253.27   10.20
  -7  -2 -10  255.57   10.30
  -7   2 -10  259.37   10.20
  -8  -2 -10    0.60    1.50
   8  -2  10   -3.50    1.80
  -8   2 -10    1.90    1.10
  -9  -2 -10   36.80    2.80
  -9   2 -10   32.90    2.40
 -10  -2 -10    1.60    1.30
 -10   2 -10    0.60    1.00
 -17  -3  10    0.80    1.00
  17   3 -10    1.10    0.80
 -16  -3  10  107.79    4.90
  16   3 -10  116.59    5.30
  15  -3 -10   23.50    2.70
  15  -3 -10   22.10    2.70
 -15  -3  10   26.40    2.50
  15   3 -10   21.40    2.10
  14  -3 -10  233.98    9.50
  14  -3 -10  224.08    9.60
 -14  -3  10  236.48    9.60
  14   3 -10  240.98    9.90
 -13  -3  10   77.69    4.40
  13  -3 -10   70.49    4.30
  13  -3 -10   75.99    4.60
  13   3 -10   80.49    4.30
  12  -3 -10    8.00    2.60
 -12  -3  10    0.50    1.70
  12  -3 -10    0.50    1.30
  12   3 -10   -0.80    1.50
  12   3 -10    8.80    3.00
  11  -3 -10  112.79    6.00
  11  -3 -10  112.09    5.80
 -11  -3  10  129.79    6.10
  11   3 -10  119.19    6.00
  11   3 -10  117.79    5.90
 -10  -3  10    1.80    1.90
  10  -3 -10    1.80    1.20
  10  -3 -10    1.60    1.40
  10   3 -10    0.10    1.50
  10   3 -10    0.30    1.70
   9  -3 -10    0.20    1.40
   9  -3 -10    0.00    1.10
  -9  -3  10   -1.40    2.10
   9   3 -10    3.20    1.70
   9   3 -10    0.80    1.40
  -8  -3  10  322.87   12.40
  -8  -3  10  305.37   12.60
   8  -3 -10  314.97   12.60
   8   3 -10  321.27   12.60
  -7  -3  10   29.40    2.70
   7  -3 -10   38.60    3.20
   7  -3 -10   33.30    2.70
   7  -3 -10   23.20    4.70
   7   3 -10   34.00    3.40
   7   3 -10   34.80    3.40
   6  -3 -10    0.10    1.10
   6  -3 -10   -1.40    1.40
   6  -3 -10   -0.40    2.20
  -6  -3  10    1.40    1.20
   6   3 -10    2.60    1.80
   6   3 -10   -1.00    1.40
   5  -3 -10  423.86   16.20
  -5  -3  10  447.26   16.10
   5  -3 -10  440.36   16.20
   5  -3 -10  421.06   16.70
   5   3 -10  439.56   16.50
   5   3 -10  385.56   16.20
  -4  -3  10    0.50    1.00
   4  -3 -10    1.40    1.90
   4  -3 -10    1.90    1.40
   4   3 -10    1.80    1.60
   3  -3 -10    2.50    1.40
  -3  -3  10    1.50    1.00
   3  -3 -10   -0.60    1.70
   3   3 -10    2.30    1.40
   2  -3 -10  477.75   18.00
   2  -3 -10  459.75   17.60
  -2  -3  10  476.85   17.60
   2   3 -10  462.65   17.80
   1  -3 -10    6.80    1.60
   1  -3 -10    9.70    2.90
  -1  -3  10    6.40    1.60
  -1   3  10    6.60    1.80
   1   3 -10    8.10    1.90
   0  -3 -10  405.66   15.70
   0  -3 -10  404.16   16.10
   0  -3  10  419.56   15.70
   0   3 -10  393.76   15.90
   0   3  10  439.66   15.60
[truncated: 137,753 more chars]
