# Supplementary material for: Crystal structure and Hirshfeld surface analysis of ethyl (3E)-5-(4-chloro­phen­yl)-3-{[(4-chloro­phen­yl)formamido]­imino}-7-methyl-2H,3H,5H-[1,3]thia­zolo[3,2-a]pyrimidine-6-carboxyl­ate
Source: Acta Crystallogr E Crystallogr Commun. 2022 Jul 26;78(Pt 8):846–50. doi: 10.1107/S205698902200603X (PMC9361367; doi:10.1107/S205698902200603X)
Supplement: Supplementary file 2 [file e-78-00846-Isup2.hkl]

data_I                                                                          
_shelx_title ' SKM271_0m_a.res in P2(1)/c'                                      
_shelx_refln_list_code          4                                               
_shelx_F_calc_maximum      240.37                                               
_exptl_crystal_F_000      1040.00                                               
_reflns_d_resolution_high  0.7995                                               
                                                                                
loop_                                                                           
 _space_group_symop_operation_xyz                                               
 'x, y, z'                                                                      
 '-x, y+1/2, -z+1/2'                                                            
 '-x, -y, -z'                                                                   
 'x, -y-1/2, z-1/2'                                                             
                                                                                
_cell_length_a    14.8117                                                       
_cell_length_b    10.7086                                                       
_cell_length_c    15.1887                                                       
_cell_angle_alpha  90.000                                                       
_cell_angle_beta  112.417                                                       
_cell_angle_gamma  90.000                                                       
                                                                                
_shelx_F_squared_multiplier     1.000                                           
                                                                                
loop_                                                                           
 _refln_index_h                                                                 
 _refln_index_k                                                                 
 _refln_index_l                                                                 
 _refln_F_squared_calc                                                          
 _refln_F_squared_meas                                                          
 _refln_F_squared_sigma                                                         
 _refln_observed_status                                                         
   1   0   0       8359.12       7180.89       501.37 o                         
   2   0   0       1801.17       1631.12        58.28 o                         
   3   0   0      31896.38      26631.22       940.92 o                         
   4   0   0       1022.62       1035.10        27.80 o                         
   5   0   0          4.80         14.34         2.90 o                         
   6   0   0         23.19         62.89         5.50 o                         
   7   0   0       2958.25       2829.32       155.05 o                         
   8   0   0        918.35        781.59        47.81 o                         
   9   0   0        373.21        411.58        21.99 o                         
  10   0   0        209.38        173.74        18.14 o                         
  11   0   0       1868.67       1935.11        75.87 o                         
  12   0   0      11142.24      11507.57       288.24 o                         
  13   0   0        237.07        259.38        27.46 o                         
  15   0   0       1425.22       1433.02        67.32 o                         
  16   0   0        358.29        343.45        12.76 o                         
   1   1   0       1546.89       1431.87        30.07 o                         
   2   1   0       3738.16       3354.80       100.07 o                         
   3   1   0       1535.90       1437.12        40.14 o                         
   4   1   0      10604.75       9337.30       164.26 o                         
   5   1   0          2.15          4.80         2.70 o                         
   6   1   0       6161.83       6396.14       101.40 o                         
   7   1   0       6669.46       6808.04       139.56 o                         
   8   1   0        826.81        769.06        19.64 o                         
   9   1   0         17.56         46.95         8.34 o                         
  10   1   0        553.86        546.36        16.27 o                         
  11   1   0         21.60         16.08         4.24 o                         
  12   1   0        503.93        542.13        16.17 o                         
  13   1   0        299.94        280.99        10.98 o                         
  14   1   0        376.35        404.18        12.09 o                         
  15   1   0        381.52        388.56        10.28 o                         
  16   1   0         40.02         43.04         6.15 o                         
   0   2   0       2156.09       2175.38        76.42 o                         
   1   2   0       4399.71       4102.49        71.82 o                         
   2   2   0         97.54         89.01         2.86 o                         
   3   2   0       5721.59       5162.61       119.10 o                         
   4   2   0       2007.14       1881.38        34.16 o                         
   5   2   0       2003.95       2065.57        33.88 o                         
   6   2   0         48.22         41.06         3.59 o                         
   7   2   0       2388.17       2618.36        55.87 o                         
   8   2   0       1193.83       1107.25        26.02 o                         
   9   2   0         82.74         69.40         6.27 o                         
  10   2   0       3165.87       3271.66        54.19 o                         
  11   2   0       2814.55       2821.73        53.06 o                         
  12   2   0          2.51         -0.12         4.60 o                         
  13   2   0        597.12        646.31        15.59 o                         
  14   2   0         32.53         28.26         8.25 o                         
  15   2   0       1010.84       1004.08        23.41 o                         
  16   2   0         97.04         93.05         5.94 o                         
   1   3   0       1893.38       1848.81        44.20 o                         
   2   3   0         40.47         29.76         1.57 o                         
   3   3   0          6.78          7.42         1.62 o                         
   4   3   0       5488.50       5636.74        89.11 o                         
   5   3   0        208.85        181.02         5.05 o                         
   6   3   0       3206.66       3522.87        63.78 o                         
   7   3   0        675.03        649.25        17.12 o                         
   8   3   0         54.67         65.93         5.55 o                         
   9   3   0          0.06          3.50         3.25 o                         
  10   3   0        274.97        304.41        21.14 o                         
  11   3   0       1481.14       1534.84        27.58 o                         
  12   3   0        936.68        955.88        21.02 o                         
  13   3   0          0.61          0.39         3.39 o                         
  14   3   0        132.90        139.20         7.12 o                         
  15   3   0          3.51          7.25         2.93 o                         
  16   3   0        585.11        597.12        31.86 o                         
   0   4   0         58.88         92.54         8.80 o                         
   1   4   0       1937.78       1965.49        40.63 o                         
   2   4   0       1478.31       1488.06        31.21 o                         
   3   4   0       6670.58       6283.45       136.07 o                         
   4   4   0       2942.88       3090.13        49.81 o                         
   5   4   0       4714.63       4937.23        79.03 o                         
   6   4   0        403.27        346.82        11.19 o                         
   7   4   0       1004.34        982.71        15.35 o                         
   8   4   0         15.70         26.74         3.64 o                         
   9   4   0         57.38         54.25         4.75 o                         
  10   4   0         99.80        111.14         7.12 o                         
  11   4   0         70.45         94.36         6.81 o                         
  12   4   0          5.49          0.22         4.52 o                         
  13   4   0         15.90         20.54         3.48 o                         
  14   4   0         32.80         43.69         5.08 o                         
  15   4   0         26.55         29.22         7.32 o                         
  16   4   0         67.74         92.57         7.42 o                         
   1   5   0         52.18         45.68         2.95 o                         
   2   5   0        341.20        383.38         8.46 o                         
   3   5   0        647.20        604.00        14.66 o                         
   4   5   0       1784.30       1989.06        39.35 o                         
   5   5   0          1.08          4.35         4.29 o                         
   6   5   0       1444.58       1393.28        19.94 o                         
   7   5   0        861.49        832.12        14.23 o                         
   8   5   0       1269.71       1266.20        19.91 o                         
   9   5   0        270.28        283.93         8.83 o                         
  10   5   0       2689.87       2710.56        46.07 o                         
  11   5   0        420.17        479.73        29.76 o                         
  12   5   0        193.42        185.69         7.04 o                         
  13   5   0        139.35        123.90         7.12 o                         
  14   5   0         68.30         64.70         6.05 o                         
  15   5   0        263.81        259.30         8.99 o                         
   0   6   0       1186.37       1171.11        31.10 o                         
   1   6   0        275.70        225.04         5.95 o                         
   2   6   0         83.97         89.97         8.49 o                         
   3   6   0        567.55        589.68        19.24 o                         
   4   6   0       1828.34       1739.73        24.10 o                         
   5   6   0        638.40        607.43        11.43 o                         
   6   6   0        420.39        472.56         9.81 o                         
   7   6   0        112.94        118.70         5.77 o                         
   8   6   0        690.61        699.98        12.80 o                         
   9   6   0        129.44        116.98         7.46 o                         
  10   6   0          3.12          5.87         4.92 o                         
  11   6   0         14.88         24.52         3.83 o                         
  12   6   0         20.19         24.55         5.72 o                         
  13   6   0        523.25        515.69        17.06 o                         
  14   6   0         11.12          3.15         3.69 o                         
  15   6   0         28.20         26.87         5.77 o                         
   1   7   0          3.04         12.23         3.66 o                         
   2   7   0        377.72        355.55         8.50 o                         
   3   7   0        824.41        815.76        14.02 o                         
   4   7   0       1154.32       1201.26        19.02 o                         
   5   7   0        747.14        730.04        13.08 o                         
   6   7   0       1422.63       1476.80        22.97 o                         
   7   7   0        161.84        175.94         6.45 o                         
   8   7   0        355.28        339.70         8.39 o                         
   9   7   0        557.47        569.60        12.96 o                         
  10   7   0        136.45        159.37        10.66 o                         
  11   7   0          8.18          4.02         3.10 o                         
  12   7   0        171.05        158.83         6.15 o                         
  13   7   0          1.77          4.96         2.93 o                         
  14   7   0        118.59        115.46        10.45 o                         
   0   8   0        265.07        274.79        11.90 o                         
   1   8   0        855.99        864.42        17.34 o                         
   2   8   0       1451.45       1436.63        22.17 o                         
   3   8   0        273.47        277.84         8.68 o                         
   4   8   0        566.34        566.90        11.14 o                         
   5   8   0       1525.70       1500.51        23.12 o                         
   6   8   0       2501.38       2565.66        37.10 o                         
   7   8   0       1950.44       1896.63        28.97 o                         
   8   8   0       1182.41       1225.97        19.99 o                         
   9   8   0        827.36        962.79        18.96 o                         
  10   8   0         37.43         29.26         3.81 o                         
  11   8   0        133.64        128.63         5.63 o                         
  12   8   0       1298.52       1385.84        43.80 o                         
  13   8   0          5.97          8.86         3.43 o                         
   1   9   0         48.59         49.16         4.88 o                         
   2   9   0        537.73        518.63        12.42 o                         
   3   9   0          3.12          2.57         3.28 o                         
   4   9   0         46.99         45.69         4.65 o                         
   5   9   0       2569.63       2621.44        37.93 o                         
   6   9   0       1734.94       1833.74        27.54 o                         
   7   9   0        327.22        343.84         8.30 o                         
   8   9   0       2797.13       2763.57        50.20 o                         
   9   9   0        927.73        897.68        17.66 o                         
  10   9   0          4.99          6.37         2.65 o                         
  11   9   0         82.09         93.88         5.28 o                         
  12   9   0          0.89          2.65         5.77 o                         
   0  10   0       3860.58       4059.52        86.13 o                         
   1  10   0        296.80        308.95         9.16 o                         
   2  10   0       2070.65       2224.44        38.35 o                         
   3  10   0       1051.40       1123.37        21.38 o                         
   4  10   0         73.47         81.86         5.94 o                         
   5  10   0         15.10         29.55         5.45 o                         
   6  10   0          8.45          3.77         3.54 o                         
   7  10   0         15.52          4.94         2.85 o                         
   8  10   0         93.72         94.16         6.11 o                         
   9  10   0        114.83        106.32         5.64 o                         
  10  10   0         53.57         49.30         4.12 o                         
  11  10   0        366.03        370.25        12.03 o                         
   1  11   0        160.09        173.15         7.00 o                         
   2  11   0         62.06         70.55         5.51 o                         
   3  11   0         21.58         19.87         4.24 o                         
   4  11   0          0.60          0.98         2.69 o                         
   5  11   0        113.25        107.62         5.64 o                         
   6  11   0        325.39        312.57         8.19 o                         
   7  11   0         10.67          7.57         3.53 o                         
   8  11   0          0.06         -0.55         4.12 o                         
   9  11   0         35.74         27.54         3.25 o                         
   0  12   0       1771.14       1773.74        47.81 o                         
   1  12   0        306.22        298.23         8.66 o                         
   2  12   0        126.83        123.85         5.73 o                         
   3  12   0          5.74          5.37         3.09 o                         
   4  12   0          6.59          1.21         3.76 o                         
   5  12   0          0.53         -2.76         2.76 o                         
   6  12   0         78.74         81.62         6.80 o                         
   7  12   0          0.08         -1.76         2.63 o                         
   1  13   0        484.51        478.47        31.89 o                         
   2  13   0        149.35        148.45        11.55 o                         
   3  13   0        246.20        223.77        13.75 o                         
   4  13   0          6.98         15.39         6.05 o                         
 -17   1   1          5.24          6.05         3.29 o                         
 -16   1   1        302.34        301.74        10.18 o                         
 -15   1   1        400.22        403.43        10.81 o                         
 -14   1   1        111.49        115.76         6.91 o                         
 -13   1   1         11.42         11.75         4.17 o                         
 -12   1   1         92.80         88.10         7.71 o                         
 -11   1   1       1824.58       1854.88        32.73 o                         
 -10   1   1        321.16        351.41        13.09 o                         
  -9   1   1        694.92        744.33        24.25 o                         
  -8   1   1        277.70        246.52        11.62 o                         
  -7   1   1        700.09        553.84        11.51 o                         
  -6   1   1        211.87        232.11         9.35 o                         
  -5   1   1        638.79        631.88        12.65 o                         
  -4   1   1      22252.37      19805.03       388.51 o                         
  -3   1   1       2407.56       2266.86        40.34 o                         
  -2   1   1       1059.49        944.91        17.04 o                         
  -1   1   1        757.80        736.94        13.13 o                         
   0   1   1       3030.69       2787.44        69.20 o                         
   1   1   1       5073.16       4497.38        91.42 o                         
   2   1   1       8870.21       8111.55       158.22 o                         
   3   1   1        845.46        813.12        25.22 o                         
   4   1   1        187.19        157.84         4.32 o                         
   5   1   1        315.02        341.35         9.31 o                         
   6   1   1        481.41        472.38         9.68 o                         
   7   1   1       5656.68       6261.23       128.88 o                         
   8   1   1        113.25        127.69         8.23 o                         
   9   1   1        196.50        204.98         8.31 o                         
  10   1   1       1877.03       1753.04        34.22 o                         
  11   1   1       1185.02       1152.45        24.26 o                         
  12   1   1         38.20         41.06         6.28 o                         
  13   1   1        108.09        116.28        10.40 o                         
  14   1   1        194.96        195.16         7.46 o                         
  15   1   1         26.16         26.89         3.96 o                         
  16   1   1        127.26        116.53         9.04 o                         
 -17   2   1        105.20         87.19        11.82 o                         
 -16   2   1          1.10          8.80         4.95 o                         
 -15   2   1          6.95         11.81         4.92 o                         
 -14   2   1          2.97          5.81         4.09 o                         
 -13   2   1       1180.88       1194.58        22.42 o                         
 -12   2   1       1253.01       1297.37        23.99 o                         
 -11   2   1         40.69         49.30         7.04 o                         
 -10   2   1       2501.64       2550.66        42.93 o                         
  -9   2   1       2760.31       2770.70        58.65 o                         
  -8   2   1       1939.08       1959.57        43.27 o                         
  -7   2   1        761.49        673.97        16.82 o                         
  -6   2   1      10771.49      10214.87       163.46 o                         
  -5   2   1       6026.89       5671.14       100.41 o                         
  -4   2   1       5228.92       4627.35        94.38 o                         
  -3   2   1      20913.55      17933.58       363.85 o                         
  -2   2   1        743.12        739.02        15.00 o                         
  -1   2   1       4833.49       4466.65        90.47 o                         
   0   2   1       1510.47       1532.25        44.95 o                         
   1   2   1       3112.84       2948.75        51.82 o                         
   2   2   1       5510.99       5265.69        92.51 o                         
   3   2   1        277.15        244.88         5.49 o                         
   4   2   1        660.92        590.39        15.49 o                         
   5   2   1       4814.93       4680.38        74.70 o                         
   6   2   1       2994.48       3193.38        58.00 o                         
   7   2   1        646.98        622.27        16.39 o                         
   8   2   1       1064.04        939.12        18.03 o                         
   9   2   1        341.71        371.93        10.74 o                         
  10   2   1        853.53        797.23        26.31 o                         
  11   2   1        580.96        558.68        14.29 o                         
  12   2   1         61.79         88.15         7.40 o                         
  13   2   1        694.33        787.94        20.52 o                         
  14   2   1        445.16        466.91        11.80 o                         
  15   2   1        228.68        216.55         8.65 o                         
  16   2   1        573.59        534.68        35.19 o                         
 -17   3   1        675.75        667.96        26.39 o                         
 -16   3   1          0.14          0.84         3.04 o                         
 -15   3   1        515.74        518.41        12.28 o                         
 -14   3   1        259.48        278.33         8.53 o                         
 -13   3   1         71.82         73.88         6.15 o                         
 -12   3   1          0.18         -4.99         4.99 o                         
 -11   3   1       1637.78       1724.34        30.48 o                         
 -10   3   1       1386.00       1431.42        28.92 o                         
  -9   3   1          5.66          0.71         4.21 o                         
  -8   3   1        795.20        706.97        18.42 o                         
  -7   3   1       8216.38       8120.23       166.41 o                         
  -6   3   1       1072.49       1018.61        18.19 o                         
  -5   3   1         69.44         52.29         3.14 o                         
  -4   3   1        765.50        742.90        14.43 o                         
  -3   3   1       8502.85       8048.16       218.62 o                         
  -2   3   1       2810.44       2839.44        74.01 o                         
  -1   3   1        258.72        210.89         5.16 o                         
   0   3   1       2173.60       2176.39        44.33 o                         
   1   3   1       4940.40       4699.34        95.33 o                         
   2   3   1        748.95        715.71        15.54 o                         
   3   3   1         15.72         21.85         2.03 o                         
   4   3   1       3940.87       3466.32        55.57 o                         
   5   3   1         12.45         29.00         3.24 o                         
   6   3   1       3473.11       3569.73        76.41 o                         
   7   3   1       5639.47       5295.65       100.26 o                         
   8   3   1        828.31        859.12        16.89 o                         
   9   3   1       4536.06       4566.69        74.25 o                         
  10   3   1       1282.26       1313.06        26.86 o                         
  11   3   1         53.11         58.18         7.22 o                         
  12   3   1         12.14         26.79         4.68 o                         
  13   3   1        443.46        398.69        11.38 o                         
  14   3   1        212.23        203.55         8.88 o                         
  15   3   1        453.26        425.70        14.36 o                         
  16   3   1         73.81         76.08         6.60 o                         
 -16   4   1        504.46        503.35        17.59 o                         
 -15   4   1         10.66         13.12         2.98 o                         
 -14   4   1       1347.77       1367.46        24.33 o                         
 -13   4   1        106.32        133.40         6.59 o                         
 -12   4   1        245.54        232.88         9.23 o                         
 -11   4   1       2501.64       2527.20        43.12 o                         
 -10   4   1          2.52          9.31         3.52 o                         
  -9   4   1        215.08        190.90         8.77 o                         
  -8   4   1        231.95        276.24         7.61 o                         
  -7   4   1         31.68         30.14         3.37 o                         
  -6   4   1         16.61         10.78         2.88 o                         
  -5   4   1      11221.27      11105.91       174.70 o                         
  -4   4   1       1379.67       1464.32        24.54 o                         
  -3   4   1       1427.14       1342.17        24.91 o                         
  -2   4   1       5476.02       5061.29       126.35 o                         
  -1   4   1        662.56        686.45        12.91 o                         
   0   4   1       7249.74       6947.92       121.58 o                         
   1   4   1        836.41        808.74        17.12 o                         
   2   4   1        450.97        485.50        11.30 o                         
   3   4   1       2970.25       3030.07        48.63 o                         
   4   4   1       1617.39       1646.64        27.58 o                         
   5   4   1        448.60        504.73        11.82 o                         
   6   4   1         81.15         65.12         5.70 o                         
   7   4   1       2485.40       2451.91        32.95 o                         
   8   4   1        221.39        251.49         7.86 o                         
   9   4   1        890.83        873.58        21.82 o                         
  10   4   1       1575.91       1603.41        26.36 o                         
  11   4   1        474.50        461.42        11.98 o                         
  12   4   1       2267.56       2476.86        47.07 o                         
  13   4   1        220.37        228.91         7.56 o                         
  14   4   1        265.24        291.77         8.86 o                         
  15   4   1        204.94        225.54         8.21 o                         
 -16   5   1        389.41        389.76        16.49 o                         
 -15   5   1        457.59        466.40        15.74 o                         
 -14   5   1          0.11          1.47         3.26 o                         
 -13   5   1          0.85         -3.59         3.59 o                         
 -12   5   1        276.98        237.18        10.92 o                         
 -11   5   1        434.11        445.33        11.77 o                         
 -10   5   1         81.04         89.79         6.31 o                         
  -9   5   1        211.48        207.97         8.42 o                         
  -8   5   1       1554.95       1497.13        22.87 o                         
  -7   5   1        258.50        261.35         7.44 o                         
  -6   5   1       1289.03       1295.70        18.70 o                         
  -5   5   1        305.35        266.76         8.43 o                         
  -4   5   1        296.20        329.03         9.04 o                         
  -3   5   1       1093.48       1122.47        24.86 o                         
  -2   5   1       3771.80       3829.27        68.24 o                         
  -1   5   1       2298.56       2398.52        42.88 o                         
   0   5   1        378.58        457.51         9.24 o                         
   1   5   1         42.95         45.58         5.24 o                         
   2   5   1        420.01        409.95         8.79 o                         
   3   5   1         22.67          8.65         2.44 o                         
   4   5   1         50.04         43.43         6.48 o                         
   5   5   1        299.57        274.28         7.88 o                         
   6   5   1       1716.78       1533.17        23.21 o                         
   7   5   1        275.77        328.62         8.36 o                         
   8   5   1       1106.74       1073.54        17.53 o                         
   9   5   1        315.64        309.39         8.47 o                         
  10   5   1        176.74        162.61         6.69 o                         
  11   5   1          4.20          2.21         3.26 o                         
  12   5   1          6.58         11.55         4.60 o                         
  13   5   1        279.33        264.71         8.99 o                         
  14   5   1         93.84         88.41         6.26 o                         
  15   5   1        113.25        108.86         9.90 o                         
 -15   6   1        379.04        410.84        10.90 o                         
 -14   6   1        296.16        278.31         8.16 o                         
 -13   6   1         24.30         25.90         3.81 o                         
 -12   6   1        881.95        926.08        16.77 o                         
 -11   6   1        138.03        174.80         7.21 o                         
 -10   6   1        174.14        167.94         7.34 o                         
  -9   6   1       1260.66       1343.68        22.77 o                         
  -8   6   1          1.45          2.94         3.05 o                         
  -7   6   1        112.43        132.58         8.59 o                         
  -6   6   1        271.84        275.39         7.51 o                         
  -5   6   1          1.92          6.52         2.96 o                         
  -4   6   1        716.84        647.92        14.34 o                         
  -3   6   1         53.01         56.42         6.43 o                         
  -2   6   1          3.66         14.84         2.88 o                         
  -1   6   1       4462.36       4221.71        75.25 o                         
   0   6   1          5.14          3.71         2.33 o                         
   1   6   1       1466.01       1554.68        34.17 o                         
   2   6   1       7775.00       7715.10       193.41 o                         
   3   6   1        686.57        687.76        13.26 o                         
   4   6   1       2055.37       2051.22        27.99 o                         
   5   6   1         95.09        107.06         5.72 o                         
   6   6   1        812.34        812.21        14.08 o                         
   7   6   1        224.10        225.32         9.48 o                         
   8   6   1        345.85        362.08         8.61 o                         
   9   6   1         79.04         81.21         5.73 o                         
  10   6   1         16.08         18.09         3.49 o                         
  11   6   1        167.85        170.01         7.81 o                         
  12   6   1        333.43        339.05         8.86 o                         
  13   6   1        254.68        249.49         8.01 o                         
  14   6   1         19.93         11.00         3.68 o                         
 -14   7   1        113.24        119.86         8.80 o                         
 -13   7   1        167.22        182.71         6.75 o                         
 -12   7   1         75.16         71.57         5.41 o                         
 -11   7   1          1.74         -0.26         4.92 o                         
 -10   7   1        554.65        572.08        13.05 o                         
  -9   7   1       1053.40       1066.15        20.88 o                         
  -8   7   1         26.56         16.18         3.13 o                         
  -7   7   1          0.96          8.54         3.00 o                         
  -6   7   1        447.75        436.42         9.67 o                         
  -5   7   1       1581.71       1664.59        25.08 o                         
  -4   7   1         66.54         75.40         5.56 o                         
  -3   7   1        247.55        246.04         7.36 o                         
  -2   7   1        539.91        510.43        11.17 o                         
  -1   7   1        501.96        511.98        12.24 o                         
   0   7   1         56.16         47.21         5.74 o                         
   1   7   1       1380.12       1338.96        22.28 o                         
   2   7   1        364.50        325.93         8.19 o                         
   3   7   1        576.55        579.65        11.24 o                         
   4   7   1       1167.32       1207.43        19.14 o                         
   5   7   1       1058.78       1058.62        17.30 o                         
   6   7   1        283.18        298.92         8.40 o                         
   7   7   1          6.64          6.37         2.87 o                         
   8   7   1       2494.80       2553.66        37.01 o                         
   9   7   1         24.23         26.59         6.79 o                         
  10   7   1        235.96        213.89         7.82 o                         
  11   7   1          4.93          0.90         2.81 o                         
  12   7   1         19.14         11.83         3.48 o                         
  13   7   1          8.69          0.90         3.02 o                         
  14   7   1          0.61          1.92         3.50 o                         
 -14   8   1        300.07        298.49        14.84 o                         
 -13   8   1         15.17          9.39         4.03 o                         
 -12   8   1         52.05         45.29         4.45 o                         
 -11   8   1        110.63        115.86         5.67 o                         
 -10   8   1        109.48        117.86         9.07 o                         
  -9   8   1          4.48          0.29         3.09 o                         
  -8   8   1          6.34         12.02         3.30 o                         
  -7   8   1          0.62          3.40         2.90 o                         
  -6   8   1       2396.54       2403.16        35.27 o                         
  -5   8   1         27.90         27.17         3.44 o                         
  -4   8   1        133.39        118.48         6.76 o                         
  -3   8   1        208.02        243.84         7.39 o                         
  -2   8   1       1299.23       1284.94        21.69 o                         
  -1   8   1        233.82        237.12         8.12 o                         
   0   8   1        521.20        527.10        11.72 o                         
   1   8   1         21.03         16.77         3.48 o                         
   2   8   1        282.38        278.12         7.70 o                         
   3   8   1        382.91        390.02         9.21 o                         
   4   8   1         50.40         44.58         4.94 o                         
   5   8   1        203.36        199.72         6.76 o                         
   6   8   1        211.23        210.29         8.07 o                         
   7   8   1          0.37          5.05         3.01 o                         
   8   8   1          9.18         10.31         2.72 o                         
   9   8   1        336.31        294.77         9.27 o                         
  10   8   1        589.32        559.85        12.67 o                         
  11   8   1         74.90         79.04         4.88 o                         
  12   8   1          9.88          3.48         3.76 o                         
  13   8   1        103.27         86.51         6.02 o                         
 -13   9   1         15.42         19.32         9.90 o                         
 -12   9   1        120.04        109.66         6.87 o                         
 -11   9   1          0.06         -2.34         3.06 o                         
 -10   9   1          8.57         16.74         3.10 o                         
  -9   9   1        185.10        158.55         6.35 o                         
  -8   9   1          0.35          5.78         3.22 o                         
  -7   9   1         10.93         10.01         4.92 o                         
  -6   9   1         63.28         61.12         5.18 o                         
  -5   9   1        289.75        299.40         7.86 o                         
  -4   9   1       1219.35       1166.07        19.01 o                         
  -3   9   1         97.43        100.25         6.27 o                         
  -2   9   1        277.36        284.20         9.02 o                         
  -1   9   1        334.92        359.61         9.43 o                         
   0   9   1         11.93         12.51         4.88 o                         
   1   9   1       1984.00       1984.18        34.67 o                         
   2   9   1       2614.12       2653.16        41.19 o                         
   3   9   1       1060.55       1091.22        17.86 o                         
   4   9   1         88.74         75.23         5.89 o                         
   5   9   1        366.16        394.30         9.30 o                         
   6   9   1          3.38          3.35         2.71 o                         
   7   9   1       1178.46       1267.96        20.36 o                         
   8   9   1        397.42        420.31         9.66 o                         
   9   9   1        127.09        137.14         6.48 o                         
  10   9   1          6.35          5.51         2.78 o                         
  11   9   1         71.13         77.46         4.53 o                         
  12   9   1         39.00         26.83         4.76 o                         
 -11  10   1         11.56          3.75         3.04 o                         
 -10  10   1       1226.59       1172.95        26.92 o                         
  -9  10   1        329.83        327.93        11.79 o                         
  -8  10   1         76.08         73.23         5.09 o                         
  -7  10   1         30.01         25.88         4.10 o                         
  -6  10   1         97.46         87.77         5.96 o                         
  -5  10   1        668.84        725.21        13.97 o                         
  -4  10   1         30.57         37.25         4.42 o                         
  -3  10   1        265.31        277.53         8.67 o                         
  -2  10   1          8.46          9.54         3.43 o                         
  -1  10   1       3159.76       3315.42        55.22 o                         
   0  10   1        382.62        371.18         9.43 o                         
   1  10   1        537.53        540.17        12.62 o                         
   2  10   1       3104.51       3271.10        54.68 o                         
   3  10   1          4.13          7.87         3.15 o                         
   4  10   1         31.74         31.83         3.61 o                         
   5  10   1        137.18        146.45         6.72 o                         
   6  10   1        946.28        923.56        16.48 o                         
   7  10   1        573.93        548.94        15.20 o                         
   8  10   1          9.25         11.54         2.77 o                         
   9  10   1        384.20        383.88        10.06 o                         
  10  10   1        275.23        280.34        12.17 o                         
 -10  11   1         40.93         34.64         8.25 o                         
  -9  11   1          0.19         -2.84         2.84 o                         
  -8  11   1       1032.57        971.85        17.35 o                         
  -7  11   1          0.20          0.85         2.68 o                         
  -6  11   1        347.74        317.11         9.30 o                         
  -5  11   1        330.22        323.17         8.73 o                         
  -4  11   1        757.11        727.22        14.79 o                         
  -3  11   1         35.57         44.17         5.20 o                         
  -2  11   1          8.21          4.65         3.02 o                         
  -1  11   1        672.45        687.21        15.99 o                         
   0  11   1          0.03         -1.16         3.23 o                         
   1  11   1          9.52          5.84         3.06 o                         
   2  11   1         76.49         86.80         6.81 o                         
   3  11   1        138.45        136.71         6.17 o                         
   4  11   1        186.29        181.45         6.68 o                         
   5  11   1        900.61        906.86        19.16 o                         
   6  11   1        930.80        882.29        18.48 o                         
   7  11   1          2.23          3.83         2.85 o                         
   8  11   1         53.89         44.47         4.35 o                         
   9  11   1        558.24        525.60        11.05 o                         
  -7  12   1         71.12         65.64         6.02 o                         
  -6  12   1        197.09        176.12         8.49 o                         
  -5  12   1        358.24        343.10         8.99 o                         
  -4  12   1        396.30        377.60         8.92 o                         
  -3  12   1        130.47        128.47         6.23 o                         
  -2  12   1        820.64        810.00        17.11 o                         
  -1  12   1        649.15        641.15        16.51 o                         
   0  12   1       1001.72        972.77        20.00 o                         
   1  12   1        410.69        442.22        11.06 o                         
   2  12   1         67.90         74.06         5.44 o                         
   3  12   1        206.01        199.79         6.90 o                         
   4  12   1          4.32          6.57         3.72 o                         
   5  12   1        124.18        127.97        13.06 o                         
   6  12   1          1.28         -2.66         2.66 o                         
   7  12   1        122.39        137.05         5.74 o                         
  -4  13   1          8.44          8.25         5.50 o                         
  -3  13   1        264.37        208.93        12.65 o                         
  -2  13   1        161.00        177.59        11.55 o                         
  -1  13   1         23.22         22.91         5.15 o                         
   0  13   1        314.77        295.22         9.84 o                         
   1  13   1        142.93        137.11        11.48 o                         
   2  13   1        321.03        287.42        11.89 o                         
 -17   0   2          1.05         11.00         5.50 o                         
 -16   0   2       1414.45       1340.33        51.68 o                         
 -15   0   2       1062.06       1111.91        37.66 o                         
 -14   0   2        152.68        149.85        10.88 o                         
 -13   0   2       2059.86       2123.90        58.12 o                         
 -12   0   2       3287.71       3161.71        83.39 o                         
 -11   0   2       3512.80       3278.17        86.11 o                         
 -10   0   2        255.69        265.39        24.18 o                         
  -9   0   2        259.05        230.37        16.49 o                         
  -8   0   2       3265.68       3215.66       122.06 o                         
  -7   0   2          2.57          9.04         4.67 o                         
  -6   0   2        574.16        542.42        16.33 o                         
  -5   0   2        381.70        333.68        14.84 o                         
  -4   0   2       4856.33       4512.80       112.36 o                         
  -3   0   2       5731.88       4978.64       267.18 o                         
  -2   0   2       5114.61       4599.19       187.46 o                         
  -1   0   2       4323.31       4326.56       151.20 o                         
   0   0   2         49.68         63.56         2.33 o                         
   1   0   2        255.33        236.48         6.61 o                         
   2   0   2      15308.10      13976.26       347.51 o                         
   3   0   2       5262.12       5052.26       134.43 o                         
   4   0   2         70.45         59.77         4.07 o                         
   5   0   2      13430.57      12212.03       481.58 o                         
   6   0   2       7495.92       7331.47       343.88 o                         
   7   0   2       1918.98       1811.88        62.40 o                         
   8   0   2       1304.84       1275.22        36.13 o                         
   9   0   2        668.09        742.18        24.30 o                         
  10   0   2       2747.08       2752.62       103.91 o                         
  11   0   2        683.40        684.46        32.99 o                         
  12   0   2        435.98        431.04        18.59 o                         
  13   0   2         53.35         67.25        15.67 o                         
  14   0   2          8.51         -0.27         4.67 o                         
  15   0   2          3.09         -5.47         6.87 o                         
  16   0   2        133.41        159.99        13.20 o                         
 -17   1   2        449.05        439.93        14.57 o                         
 -16   1   2         32.27         21.81        11.10 o                         
 -15   1   2         28.65         41.99        12.13 o                         
 -14   1   2        357.08        395.34        16.61 o                         
 -13   1   2          2.65          3.69         4.29 o                         
 -12   1   2       3352.21       3315.30        54.98 o                         
 -11   1   2        533.50        545.03        15.10 o                         
 -10   1   2       2199.83       2118.95        54.92 o                         
  -9   1   2        316.66        305.09        18.14 o                         
  -8   1   2        739.67        828.28        20.52 o                         
  -7   1   2       1327.44       1244.22        28.04 o                         
  -6   1   2        118.73        108.51         5.00 o                         
  -5   1   2       1201.00       1274.38        34.84 o                         
  -4   1   2         44.87         29.40         1.77 o                         
  -3   1   2         12.90         15.82         1.29 o                         
  -2   1   2       3242.44       3097.30        92.11 o                         
  -1   1   2      11856.63      11517.90       402.96 o                         
   0   1   2        311.51        294.92         9.51 o                         
   1   1   2      10136.04       8918.42       229.32 o                         
   2   1   2        458.09        564.71        15.00 o                         
   3   1   2       1823.84       1694.81        37.14 o                         
   4   1   2       5114.28       4776.59        84.74 o                         
   5   1   2       1581.43       1662.87        27.83 o                         
   6   1   2       2267.06       2415.98        60.06 o                         
   7   1   2       1666.28       1496.21        33.64 o                         
   8   1   2        510.56        537.08        20.74 o                         
   9   1   2         95.94        101.92        11.84 o                         
  10   1   2       1251.20       1206.15        40.08 o                         
  11   1   2         12.44         22.21         7.13 o                         
  12   1   2         68.66         98.97         8.14 o                         
  13   1   2        580.64        604.80        35.79 o                         
  14   1   2         96.65         86.25         5.95 o                         
  15   1   2        529.57        519.55        32.38 o                         
  16   1   2        506.08        548.10        23.64 o                         
 -17   2   2         19.63         18.74         5.22 o                         
 -16   2   2          0.02          0.31         3.96 o                         
 -15   2   2        322.68        341.18         9.87 o                         
 -14   2   2         16.20         15.11         5.79 o                         
 -13   2   2         13.19         13.52         4.04 o                         
 -12   2   2        916.65        931.45        18.52 o                         
 -11   2   2        588.34        616.23        16.02 o                         
 -10   2   2       1322.45       1347.81        34.10 o                         
  -9   2   2       1345.58       1402.76        32.13 o                         
  -8   2   2       1861.47       1936.94        42.84 o                         
  -7   2   2       3430.08       3363.24        79.17 o                         
  -6   2   2        234.34        280.87         7.35 o                         
  -5   2   2       3811.31       3621.62       101.54 o                         
  -4   2   2        260.18        229.97         5.52 o                         
  -3   2   2         59.83         50.15         1.95 o                         
  -2   2   2      29058.87      25499.86       630.51 o                         
  -1   2   2       3331.40       3401.89       120.41 o                         
   0   2   2       1527.09       1554.70        56.08 o                         
   1   2   2        102.52         99.87         2.43 o                         
   2   2   2        729.86        700.78        13.19 o                         
   3   2   2         49.14         50.32         2.31 o                         
   4   2   2       1646.48       1660.30        27.76 o                         
   5   2   2       2246.50       2198.81        40.68 o                         
   6   2   2       1475.73       1817.64        34.43 o                         
   7   2   2        774.28        820.74        20.92 o                         
   8   2   2        117.10        123.89         9.75 o                         
   9   2   2        422.83        393.16        11.01 o                         
  10   2   2       2358.57       2439.82        46.46 o                         
  11   2   2         19.08         12.36         4.11 o                         
  12   2   2         18.35         11.01         4.13 o                         
  13   2   2         25.82         18.19         6.34 o                         
  14   2   2        326.26        303.42         8.84 o                         
  15   2   2         89.04         91.38         7.10 o                         
  16   2   2        364.47        342.48        17.59 o                         
 -17   3   2        142.22        129.29        11.55 o                         
 -16   3   2        448.32        406.33        19.07 o                         
 -15   3   2        356.37        342.28         9.56 o                         
 -14   3   2        373.80        407.50        13.10 o                         
 -13   3   2         74.97         84.38         6.56 o                         
 -12   3   2        148.19        162.62         8.58 o                         
 -11   3   2        145.48        146.01         8.77 o                         
 -10   3   2       3022.69       3157.81        58.76 o                         
  -9   3   2         54.35         76.06         6.06 o                         
  -8   3   2       1668.01       1638.90        26.32 o                         
  -7   3   2        303.70        350.88        11.05 o                         
  -6   3   2        306.08        322.99         7.51 o                         
  -5   3   2       4856.82       4895.41        77.94 o                         
  -4   3   2       1668.57       1812.27        32.99 o                         
  -3   3   2          1.77          9.76         2.56 o                         
  -2   3   2        967.84       1108.08        23.16 o                         
  -1   3   2        365.51        387.65        11.82 o                         
   0   3   2       1309.58       1220.47        45.08 o                         
   1   3   2       4743.76       4798.41        97.34 o                         
   2   3   2       3615.51       3676.18        65.08 o                         
   3   3   2       1444.48       1339.54        22.32 o                         
   4   3   2       6527.69       6157.16        97.56 o                         
   5   3   2       1690.41       1619.90        35.44 o                         
   6   3   2          3.81         12.08         3.04 o                         
   7   3   2         83.18         80.10         6.18 o                         
   8   3   2       1043.25        953.90        23.57 o                         
   9   3   2        395.33        338.21         9.88 o                         
  10   3   2       1888.02       1815.49        35.73 o                         
  11   3   2        278.51        262.86        10.24 o                         
  12   3   2         93.75        100.35         7.35 o                         
  13   3   2          1.18          1.53         3.91 o                         
  14   3   2         27.13         17.23         3.76 o                         
  15   3   2         15.63         18.44         5.77 o                         
 -16   4   2         38.30         46.14         5.03 o                         
 -15   4   2        105.34        121.96         7.07 o                         
 -14   4   2        781.56        780.12        17.36 o                         
 -13   4   2        748.69        792.09        18.05 o                         
 -12   4   2        861.94        928.67        21.02 o                         
 -11   4   2        240.69        255.06         8.71 o                         
 -10   4   2        121.84        126.07         7.75 o                         
  -9   4   2        206.70        193.44        10.33 o                         
  -8   4   2        950.12        983.19        17.44 o                         
  -7   4   2       2477.76       2667.98        84.23 o                         
  -6   4   2        238.14        216.43         7.22 o                         
  -5   4   2        951.87       1070.02        18.73 o                         
  -4   4   2        764.29        851.63        16.69 o                         
  -3   4   2        373.81        425.58         9.58 o                         
  -2   4   2       1757.02       1763.68        36.81 o                         
  -1   4   2       1590.58       1624.85        51.41 o                         
   0   4   2       3091.26       2979.14       106.66 o                         
   1   4   2        407.52        416.15        17.59 o                         
   2   4   2        662.80        624.16        12.59 o                         
   3   4   2        862.46        753.09        13.43 o                         
   4   4   2        352.96        406.88         9.40 o                         
   5   4   2         16.19         45.00         4.97 o                         
   6   4   2        239.53        222.22         7.42 o                         
   7   4   2         52.12         46.60         4.45 o                         
   8   4   2       3717.58       3735.66        56.22 o                         
   9   4   2       3353.52       3469.55        52.77 o                         
  10   4   2         25.55         32.19         4.87 o                         
  11   4   2        540.07        576.71        13.69 o                         
  12   4   2          5.99          0.04         3.97 o                         
  13   4   2         33.36         24.44         3.57 o                         
  14   4   2         71.48         61.96         5.74 o                         
  15   4   2          1.33          0.41         3.68 o                         
 -16   5   2         15.59         14.11         4.07 o                         
 -15   5   2        176.18        198.84         7.17 o                         
 -14   5   2          9.09          5.76         3.73 o                         
 -13   5   2        349.34        322.00        10.43 o                         
 -12   5   2         22.53         26.44         4.17 o                         
 -11   5   2         51.22         54.71         5.41 o                         
 -10   5   2        415.47        473.29        15.06 o                         
  -9   5   2       9035.46       9020.22       143.91 o                         
  -8   5   2        221.93        268.90         7.54 o                         
  -7   5   2        621.44        570.95        11.02 o                         
  -6   5   2       3442.43       3204.10        44.70 o                         
  -5   5   2       3326.03       3439.66        78.95 o                         
  -4   5   2       2844.49       2687.58        48.79 o                         
  -3   5   2        641.59        690.75        14.30 o                         
  -2   5   2       5095.98       5125.46        80.94 o                         
  -1   5   2         31.27         77.13         5.55 o                         
   0   5   2        973.95        890.98        24.87 o                         
   1   5   2       2482.97       2418.95        62.59 o                         
   2   5   2        993.85       1071.60        29.93 o                         
   3   5   2        423.20        416.10        11.22 o                         
   4   5   2         30.88         17.61         6.60 o                         
   5   5   2         66.06         52.52         5.01 o                         
   6   5   2        407.62        433.00         9.60 o                         
   7   5   2        227.71        231.71         7.05 o                         
   8   5   2       1174.63       1166.86        20.22 o                         
   9   5   2        266.46        269.02         8.08 o                         
  10   5   2        497.81        491.31        11.10 o                         
  11   5   2         85.88         85.02         6.02 o                         
  12   5   2       1484.53       1458.97        33.85 o                         
  13   5   2        226.65        222.73         7.67 o                         
  14   5   2        240.91        252.30         7.30 o                         
  15   5   2        483.84        488.73        20.89 o                         
 -15   6   2        620.16        593.43        32.86 o                         
 -14   6   2        349.08        331.14         9.24 o                         
 -13   6   2        668.25        644.54        15.02 o                         
 -12   6   2         21.71         11.56         3.33 o                         
 -11   6   2         46.43         21.25         3.86 o                         
 -10   6   2       4416.82       4482.18        73.81 o                         
  -9   6   2        705.89        673.64        14.85 o                         
  -8   6   2         74.28         79.57         8.15 o                         
  -7   6   2        446.45        422.43         9.41 o                         
  -6   6   2        283.20        255.54         7.43 o                         
  -5   6   2       1214.33       1205.63        20.41 o                         
  -4   6   2          6.95          6.96         3.51 o                         
  -3   6   2       8271.64       8062.72       239.34 o                         
  -2   6   2        366.36        390.51        15.37 o                         
  -1   6   2        274.48        227.48         8.91 o                         
   0   6   2       1774.07       1600.72        35.44 o                         
   1   6   2       1027.61       1139.32        35.20 o                         
   2   6   2      12256.99      12231.92       193.09 o                         
   3   6   2         87.61         81.88         5.27 o                         
   4   6   2         72.22         66.39         5.32 o                         
   5   6   2        240.82        250.44         7.42 o                         
   6   6   2        877.04        893.08        15.24 o                         
   7   6   2        971.89        981.19        16.40 o                         
   8   6   2        481.37        469.24         9.99 o                         
   9   6   2        226.49        222.70         7.36 o                         
  10   6   2        256.26        285.32        11.22 o                         
  11   6   2       2512.62       2492.38        66.67 o                         
  12   6   2        233.76        236.06         9.49 o                         
  13   6   2          9.32          0.87         2.88 o                         
  14   6   2       1265.02       1326.58        49.48 o                         
 -15   7   2        151.84        178.68         7.18 o                         
 -14   7   2        157.94        139.99         5.75 o                         
 -13   7   2          6.00          6.16         2.80 o                         
 -12   7   2          0.87          0.52         2.69 o                         
 -11   7   2        428.13        475.22        11.27 o                         
 -10   7   2        715.60        759.96        15.96 o                         
  -9   7   2       1103.89       1127.38        22.16 o                         
  -8   7   2        221.00        218.66         7.65 o                         
  -7   7   2          4.20         12.10         3.20 o                         
  -6   7   2       1267.24       1224.51        19.52 o                         
  -5   7   2       2146.67       2033.64        29.89 o                         
  -4   7   2          0.07          4.31         3.13 o                         
  -3   7   2        101.47        105.82         5.90 o                         
  -2   7   2       3357.10       3317.41        49.98 o                         
  -1   7   2        340.21        286.80         8.84 o                         
   0   7   2          0.08          5.78         3.84 o                         
   1   7   2       1617.16       1592.52        23.98 o                         
   2   7   2       1791.02       1668.30        25.08 o                         
   3   7   2         44.81         23.78         4.34 o                         
   4   7   2        275.48        271.10         7.55 o                         
   5   7   2         68.85         72.43         5.51 o                         
   6   7   2        914.45        906.79        15.61 o                         
   7   7   2        664.56        653.58        13.47 o                         
   8   7   2        606.63        676.14        12.72 o                         
   9   7   2       1497.26       1562.29        28.28 o                         
  10   7   2         13.43         14.82         4.12 o                         
  11   7   2         28.87         32.64         5.24 o                         
  12   7   2          6.08          5.88         3.59 o                         
  13   7   2        777.73        816.32        57.76 o                         
 -14   8   2        466.01        448.45        13.98 o                         
 -13   8   2        693.29        660.96        16.39 o                         
 -12   8   2         20.61         16.64         2.45 o                         
 -11   8   2        228.74        215.87         7.17 o                         
 -10   8   2         51.07         43.80         5.52 o                         
  -9   8   2        941.68        930.56        18.75 o                         
  -8   8   2       1260.32       1216.61        21.80 o                         
  -7   8   2         75.17         72.68         5.84 o                         
  -6   8   2         94.14         98.96         5.68 o                         
  -5   8   2       3372.02       3494.94        49.16 o                         
  -4   8   2       4527.82       4624.39        71.83 o                         
  -3   8   2        450.57        414.96        11.02 o                         
  -2   8   2       7441.68       7458.24       119.40 o                         
  -1   8   2       1826.69       1805.33        29.14 o                         
   0   8   2         18.89         20.65         3.67 o                         
   1   8   2       3370.29       3433.22        52.00 o                         
   2   8   2        190.85        186.72        12.07 o                         
   3   8   2         14.89         15.24         3.73 o                         
   4   8   2        747.88        768.38        13.76 o                         
   5   8   2         20.34         19.59         3.30 o                         
   6   8   2       1138.07       1205.76        26.72 o                         
   7   8   2       1717.96       1828.50        29.66 o                         
   8   8   2        895.25        939.49        16.85 o                         
   9   8   2         96.54         84.87         5.17 o                         
  10   8   2       1315.76       1295.07        26.03 o                         
  11   8   2         11.80         12.10         2.47 o                         
  12   8   2        511.51        478.58        15.35 o                         
 -13   9   2         51.65         43.15         5.28 o                         
 -12   9   2          4.50         10.68         3.96 o                         
 -11   9   2       1074.88       1025.34        17.34 o                         
 -10   9   2        682.12        668.02        13.65 o                         
  -9   9   2        182.10        143.30         6.53 o                         
  -8   9   2        409.54        465.34        11.33 o                         
  -7   9   2          1.29          1.86         3.21 o                         
  -6   9   2          9.93          8.30         3.30 o                         
  -5   9   2        116.52        121.23         6.49 o                         
  -4   9   2        898.58        903.36        16.74 o                         
  -3   9   2        560.51        528.01        12.62 o                         
  -2   9   2        970.34        952.82        18.92 o                         
  -1   9   2        216.62        231.28         7.90 o                         
   0   9   2        523.80        525.38        11.68 o                         
   1   9   2        110.42        113.02         6.48 o                         
   2   9   2       2220.43       2282.05        36.02 o                         
   3   9   2        250.98        236.81         7.37 o                         
   4   9   2         75.93         68.48         5.73 o                         
   5   9   2        749.75        816.51        14.96 o                         
   6   9   2        547.34        567.57        11.76 o                         
   7   9   2         96.41         89.02         5.79 o                         
   8   9   2        490.63        443.93        10.44 o                         
   9   9   2        593.62        564.51        13.37 o                         
  10   9   2        216.21        215.89         7.02 o                         
  11   9   2         22.72         16.28         4.74 o                         
 -11  10   2         47.60         55.99         5.23 o                         
 -10  10   2         66.05         58.75         3.99 o                         
  -9  10   2        250.54        220.63         6.83 o                         
  -8  10   2        334.05        317.95         9.08 o                         
  -7  10   2         83.17         75.89         5.67 o                         
  -6  10   2         21.70         22.45         3.87 o                         
  -5  10   2        337.92        355.99         9.43 o                         
  -4  10   2        793.62        850.52        17.20 o                         
  -3  10   2       3229.50       3419.28        56.89 o                         
  -2  10   2       1177.29       1250.61        23.30 o                         
  -1  10   2          7.84          9.88         3.38 o                         
   0  10   2          2.73         -4.20         4.60 o                         
   1  10   2        463.77        489.99        12.02 o                         
   2  10   2        966.57       1048.35        18.77 o                         
   3  10   2        430.94        438.24        10.21 o                         
   4  10   2         10.99          7.22         3.26 o                         
   5  10   2         15.82         11.90         3.49 o                         
   6  10   2        693.81        646.03        12.40 o                         
   7  10   2          0.28          2.43         2.61 o                         
   8  10   2        172.14        164.50         8.41 o                         
   9  10   2        453.58        474.77        18.35 o                         
  10  10   2          7.13         10.33         3.53 o                         
 -10  11   2         30.05         23.64         7.70 o                         
  -9  11   2        231.42        241.51         9.60 o                         
  -8  11   2         54.21         65.49         4.47 o                         
  -7  11   2        220.97        225.43         7.40 o                         
  -6  11   2        146.19        139.09         6.51 o                         
  -5  11   2        225.58        223.33         7.40 o                         
  -4  11   2        523.07        513.63        11.55 o                         
  -3  11   2        185.59        196.99         8.12 o                         
  -2  11   2         37.22         39.77         4.84 o                         
  -1  11   2          9.68         11.33         3.45 o                         
   0  11   2          0.77          1.33         3.77 o                         
   1  11   2         56.82         52.16         5.10 o                         
   2  11   2        171.19        162.56         7.18 o                         
   3  11   2          0.95          5.89         3.22 o                         
   4  11   2         59.01         50.54         5.10 o                         
   5  11   2         25.04         21.73         3.81 o                         
   6  11   2        396.37        359.75         9.40 o                         
   7  11   2          4.35          0.06         2.38 o                         
   8  11   2        777.04        789.14        18.19 o                         
  -8  12   2        106.41         90.72         8.80 o                         
  -7  12   2         77.77         68.18        17.04 o                         
  -6  12   2        698.61        639.65        17.04 o                         
  -5  12   2         98.49        100.08         6.33 o                         
  -4  12   2       1034.36        964.83        22.74 o                         
  -3  12   2        683.80        661.54        18.65 o                         
  -2  12   2         14.79         19.24         7.14 o                         
  -1  12   2        612.51        613.00        16.08 o                         
   0  12   2        199.53        187.88         7.88 o                         
   1  12   2        178.22        167.89         8.41 o                         
   2  12   2          7.86          9.62         2.80 o                         
   3  12   2        304.38        300.75         8.57 o                         
   4  12   2         40.52         36.71         6.12 o                         
   5  12   2         27.11         23.09         4.76 o                         
   6  12   2          0.70          4.89         2.71 o                         
  -4  13   2        268.26        276.50        14.30 o                         
  -3  13   2        255.60        257.86        13.75 o                         
  -2  13   2         16.65          9.84         4.12 o                         
  -1  13   2         93.71         85.64         8.80 o                         
   0  13   2          7.04         16.57         7.97 o                         
   1  13   2        769.08        753.86        21.19 o                         
   2  13   2         61.28         59.88         5.94 o                         
 -17   1   3        164.31        160.22         7.39 o                         
 -16   1   3          1.95          8.80         4.95 o                         
 -15   1   3         94.54         94.04         7.24 o                         
 -14   1   3        507.74        549.12        14.15 o                         
 -13   1   3          1.99          5.78         4.41 o                         
 -12   1   3          4.73          9.47         4.60 o                         
 -11   1   3       1442.10       1394.60        46.11 o                         
 -10   1   3        218.39        224.25         8.80 o                         
  -9   1   3       1808.31       1830.70        69.83 o                         
  -8   1   3        308.45        348.97        11.30 o                         
  -7   1   3        123.74        119.57         4.77 o                         
  -6   1   3         41.50         33.79         4.72 o                         
  -5   1   3         48.65         31.16         2.32 o                         
  -4   1   3       5670.92       5234.11        92.16 o                         
  -3   1   3       2134.41       2124.24        40.15 o                         
  -2   1   3         36.29         35.70         1.67 o                         
  -1   1   3      25724.37      23466.24       544.23 o                         
   0   1   3      11477.05      10704.89       266.07 o                         
   1   1   3       5523.91       4936.94       122.99 o                         
   2   1   3       4458.82       4088.72        72.23 o                         
   3   1   3       6253.62       6036.07       106.59 o                         
   4   1   3       2313.68       2286.30        37.32 o                         
   5   1   3       2950.59       2931.02       111.08 o                         
   6   1   3         81.90         54.58         6.73 o                         
   7   1   3        384.97        397.06        15.57 o                         
   8   1   3        760.93        705.59        16.20 o                         
   9   1   3        665.36        708.49        16.62 o                         
  10   1   3         58.55         65.65         9.75 o                         
  11   1   3        246.44        259.43        11.72 o                         
  12   1   3        233.86        294.65         9.68 o                         
  13   1   3         10.76          8.91         3.37 o                         
  14   1   3        127.34        128.10         7.19 o                         
  15   1   3        388.65        420.29        38.21 o                         
 -17   2   3       1036.05       1077.45        41.24 o                         
 -16   2   3          6.78          5.95         3.29 o                         
 -15   2   3        567.50        561.20        13.68 o                         
 -14   2   3       2096.75       2234.65        49.30 o                         
 -13   2   3        224.10        245.65         9.53 o                         
 -12   2   3         55.66         65.55         8.29 o                         
 -11   2   3        128.60        140.27        15.83 o                         
 -10   2   3       1841.54       1793.83        43.26 o                         
  -9   2   3        374.56        392.58        12.15 o                         
  -8   2   3        366.31        419.90        12.86 o                         
  -7   2   3       5038.62       5388.95        96.42 o                         
  -6   2   3        398.28        353.47         7.66 o                         
  -5   2   3       3672.36       3744.78        77.03 o                         
  -4   2   3       5344.75       5114.16       200.12 o                         
  -3   2   3      54416.64      46367.70       811.43 o                         
  -2   2   3      34863.85      30185.57       608.77 o                         
  -1   2   3       1785.23       1784.54        45.68 o                         
   0   2   3      16378.51      14312.86       505.77 o                         
   1   2   3       1338.21       1386.50        25.08 o                         
   2   2   3         27.09         16.23         1.65 o                         
   3   2   3       6163.00       5731.33        98.80 o                         
   4   2   3        946.51        946.68        16.76 o                         
   5   2   3        411.77        319.40        13.09 o                         
   6   2   3        868.69        986.74        23.58 o                         
   7   2   3        405.47        382.76        17.62 o                         
   8   2   3         92.86         67.83         6.17 o                         
   9   2   3       2781.09       2833.74        47.35 o                         
  10   2   3       1193.47       1182.64        24.81 o                         
  11   2   3       1839.00       1917.10        38.08 o                         
  12   2   3        865.16        980.81        30.32 o                         
  13   2   3         41.12         31.46         4.47 o                         
  14   2   3        450.26        453.82        13.13 o                         
  15   2   3        219.09        251.21        10.11 o                         
 -17   3   3        226.53        202.33        11.55 o                         
 -16   3   3         10.01         11.73         6.65 o                         
 -15   3   3        234.26        210.64         9.76 o                         
 -14   3   3        502.75        556.92        16.35 o                         
 -13   3   3          6.44          6.99         3.92 o                         
 -12   3   3       2550.39       2678.46        50.78 o                         
 -11   3   3         69.78         70.92         8.09 o                         
 -10   3   3       1101.61       1057.04        22.63 o                         
  -9   3   3        490.56        462.93        12.74 o                         
  -8   3   3        872.44        882.71        17.75 o                         
  -7   3   3       1483.16       1284.07        38.01 o                         
  -6   3   3       1824.94       2128.72        37.72 o                         
  -5   3   3       4565.13       4682.99        74.65 o                         
  -4   3   3         21.10         13.46         2.06 o                         
  -3   3   3       2043.25       2178.51        66.70 o                         
  -1   3   3        727.52        832.58        22.55 o                         
   0   3   3       9057.05       8326.04       292.99 o                         
   1   3   3        560.24        624.53        24.74 o                         
   2   3   3         36.41         52.68         2.21 o                         
   3   3   3         36.11         45.69         2.83 o                         
   4   3   3       8037.17       8190.65       144.43 o                         
   5   3   3        240.85        220.97        10.48 o                         
   6   3   3        425.58        526.33        15.24 o                         
   7   3   3       1385.19       1309.13        25.52 o                         
   8   3   3         49.69         58.32         6.93 o                         
   9   3   3         90.97        129.79         9.38 o                         
  10   3   3        178.41        140.43         7.08 o                         
  11   3   3         25.69         49.76         7.70 o                         
  12   3   3        362.97        427.95        21.70 o                         
  13   3   3         74.52         59.34         7.78 o                         
  14   3   3        463.36        476.43        12.89 o                         
  15   3   3        605.11        667.63        19.24 o                         
 -17   4   3          8.29          3.95         3.04 o                         
 -16   4   3        661.71        639.25        15.76 o                         
 -15   4   3         10.34         10.73         4.76 o                         
 -14   4   3        181.95        180.17         8.04 o                         
 -13   4   3       2555.16       2751.64        51.95 o                         
 -12   4   3        211.63        229.29        10.88 o                         
 -11   4   3        685.66        661.51        16.32 o                         
 -10   4   3         28.21         31.20         4.62 o                         
  -9   4   3         83.05         66.80         6.76 o                         
  -8   4   3       3677.36       3660.19        55.10 o                         
  -7   4   3        230.27        207.28         9.05 o                         
  -6   4   3       5083.68       5519.26        98.76 o                         
  -5   4   3         89.38         57.66         4.13 o                         
  -4   4   3       6055.79       5841.91       103.22 o                         
  -3   4   3       1192.86       1287.44        26.22 o                         
  -2   4   3       5406.74       5488.81       137.63 o                         
  -1   4   3       3512.76       3440.63        87.67 o                         
   0   4   3        357.74        425.50        18.69 o                         
   1   4   3       4786.54       4437.07       112.16 o                         
   2   4   3        939.38        965.59        36.29 o                         
   3   4   3        207.12        247.40         6.30 o                         
   4   4   3       1965.43       1967.95        36.62 o                         
   5   4   3       2231.39       2193.09        44.60 o                         
   6   4   3        133.35        122.57         6.33 o                         
   7   4   3        112.53        117.95         7.01 o                         
   8   4   3       4194.13       4242.89        79.04 o                         
   9   4   3        326.50        342.99         9.86 o                         
  10   4   3        114.43        120.38        10.00 o                         
  11   4   3          5.77         25.94         5.83 o                         
  12   4   3        107.92         81.39         7.61 o                         
  13   4   3       1403.18       1401.96        32.38 o                         
  14   4   3          0.18         -2.95         2.95 o                         
 -16   5   3          2.76         -0.07         2.50 o                         
 -15   5   3        212.14        203.04         7.19 o                         
 -14   5   3          9.58          5.45         3.25 o                         
 -13   5   3         75.97         75.72         6.42 o                         
 -12   5   3        275.32        273.47         8.87 o                         
 -11   5   3       1239.29       1217.50        23.58 o                         
 -10   5   3        354.87        362.51        10.21 o                         
  -9   5   3         13.42         14.27         5.38 o                         
  -8   5   3       1140.51       1131.22        21.47 o                         
  -7   5   3        397.49        386.15         9.45 o                         
  -6   5   3        439.54        490.50        10.92 o                         
  -5   5   3       1143.80       1109.89        31.07 o                         
  -4   5   3         22.42         38.29         4.28 o                         
  -3   5   3         60.13         56.78         5.34 o                         
  -2   5   3         74.96         70.97         5.09 o                         
  -1   5   3         71.20        104.58         9.07 o                         
   0   5   3       1434.11       1392.51        55.19 o                         
   1   5   3        102.89        131.41         7.75 o                         
   2   5   3        873.79        856.17        25.07 o                         
   3   5   3         50.00         31.66         6.73 o                         
   4   5   3         95.41        131.12         6.17 o                         
   5   5   3        346.45        310.31         8.36 o                         
   6   5   3         48.93         45.87         5.25 o                         
   7   5   3        259.28        286.65        19.48 o                         
   8   5   3        327.56        323.92         9.49 o                         
   9   5   3       1171.20       1175.95        22.26 o                         
  10   5   3         94.04         87.66         8.82 o                         
  11   5   3         48.60         47.12         5.17 o                         
  12   5   3          1.67          1.05         3.78 o                         
  13   5   3        406.85        390.16        20.08 o                         
  14   5   3        455.39        459.58        12.18 o                         
 -16   6   3          1.08          5.30         2.65 o                         
 -15   6   3        545.21        557.35        12.68 o                         
 -14   6   3        398.49        394.40        13.41 o                         
 -13   6   3        643.54        577.41        14.06 o                         
 -12   6   3        156.75        203.64         8.82 o                         
 -11   6   3        264.05        213.39         7.84 o                         
 -10   6   3         11.56         18.83         5.07 o                         
  -9   6   3       1825.93       1731.66        31.02 o                         
  -8   6   3        982.05        907.84        18.86 o                         
  -7   6   3        298.35        336.95         9.55 o                         
  -6   6   3       3581.80       3502.29        52.89 o                         
  -5   6   3         43.13         32.19         4.38 o                         
  -4   6   3       1522.57       1512.83        26.94 o                         
  -3   6   3        116.64        130.44         6.81 o                         
  -2   6   3       1011.71       1040.16        29.94 o                         
  -1   6   3        792.30        738.22        22.94 o                         
   0   6   3        201.46        229.49         9.85 o                         
   1   6   3         24.71         26.08         4.44 o                         
   2   6   3       4329.51       4137.50        57.03 o                         
   3   6   3          8.43         12.78         3.34 o                         
   4   6   3       2149.38       2157.97        33.93 o                         
   5   6   3       1368.46       1408.70        23.52 o                         
   6   6   3        574.18        519.87        12.24 o                         
   7   6   3        273.41        269.66         7.92 o                         
   8   6   3        146.90        149.74         7.28 o                         
   9   6   3       1352.06       1350.33        24.87 o                         
  10   6   3        113.86        109.95         8.80 o                         
  11   6   3        253.65        243.45         7.56 o                         
  12   6   3          5.47          4.43         4.27 o                         
  13   6   3          0.39         -1.96         3.27 o                         
 -15   7   3        367.60        332.03        17.11 o                         
 -14   7   3        318.63        316.79         8.55 o                         
 -13   7   3          3.82          3.54         3.14 o                         
 -12   7   3        741.19        695.28        13.11 o                         
 -11   7   3        446.36        443.45        11.33 o                         
 -10   7   3        310.56        262.52        11.73 o                         
  -9   7   3        355.86        352.37        11.05 o                         
  -8   7   3        819.79        802.60        16.89 o                         
  -7   7   3        767.31        788.41        16.59 o                         
  -6   7   3        795.04        808.72        16.69 o                         
  -5   7   3          1.46          4.05         3.76 o                         
  -4   7   3        536.49        536.19        11.67 o                         
  -3   7   3        363.98        367.16        11.34 o                         
  -2   7   3        350.56        349.04        10.40 o                         
  -1   7   3         52.37         43.80         4.34 o                         
   0   7   3         30.45         21.28         4.06 o                         
   1   7   3        137.76        148.41         6.67 o                         
   2   7   3       2287.28       2483.54        38.60 o                         
   3   7   3       2179.08       2202.76        34.71 o                         
   4   7   3         49.82         41.04         6.00 o                         
   5   7   3       2408.14       2444.34        38.34 o                         
   6   7   3       4530.47       4579.42        68.64 o                         
   7   7   3        312.50        306.45         8.74 o                         
   8   7   3         12.36         10.94         3.30 o                         
   9   7   3        145.95        156.19         6.76 o                         
  10   7   3        116.24        148.91         6.81 o                         
  11   7   3         14.82         12.92         2.68 o                         
  12   7   3        178.54        169.26         7.95 o                         
 -14   8   3         61.72         64.47         4.95 o                         
 -13   8   3          4.59          5.31         2.69 o                         
 -12   8   3        152.24        151.95         6.57 o                         
 -11   8   3        626.67        640.45        13.67 o                         
 -10   8   3        222.46        204.38         7.37 o                         
  -9   8   3        303.84        319.92        13.96 o                         
  -8   8   3         11.72         14.39         5.14 o                         
  -7   8   3         38.34         31.39         4.38 o                         
  -6   8   3        370.03        355.06        10.04 o                         
  -5   8   3        306.83        320.00         8.93 o                         
  -4   8   3        826.10        826.21        20.41 o                         
  -3   8   3          0.62          4.19         3.89 o                         
  -2   8   3        408.79        388.51        10.61 o                         
  -1   8   3         16.93         14.16         3.64 o                         
   0   8   3         12.36         12.66         4.43 o                         
   1   8   3        441.98        443.15        13.09 o                         
   2   8   3          0.18          5.01         3.22 o                         
   3   8   3          9.93         12.43         3.24 o                         
   4   8   3         22.52         21.29         3.58 o                         
   5   8   3        904.42        943.84        17.30 o                         
   6   8   3         89.94         96.05         5.87 o                         
   7   8   3         49.37         53.20         4.98 o                         
   8   8   3        813.61        878.92        17.73 o                         
   9   8   3          0.03         -0.30         2.51 o                         
  10   8   3         26.45         29.04         3.76 o                         
  11   8   3        122.64        116.97         8.97 o                         
  12   8   3        116.57        132.35         6.48 o                         
 -13   9   3         31.06         27.79         3.92 o                         
 -12   9   3         55.39         46.36         4.52 o                         
 -11   9   3        128.54        140.74         4.99 o                         
 -10   9   3        423.94        426.29        10.14 o                         
  -9   9   3        408.78        370.35         9.83 o                         
  -8   9   3        754.49        824.53        17.26 o                         
  -7   9   3         60.97         63.43         6.56 o                         
  -6   9   3         18.97         25.00         4.86 o                         
  -5   9   3         32.61         27.59         3.92 o                         
  -4   9   3        187.01        204.62         8.44 o                         
  -3   9   3          1.36          4.46         3.70 o                         
  -2   9   3        158.01        155.01         9.84 o                         
  -1   9   3        575.83        558.47        13.46 o                         
   0   9   3          5.37          9.57         3.40 o                         
   1   9   3         46.95         35.50         4.33 o                         
   2   9   3        370.82        397.86        10.21 o                         
   3   9   3       1002.95       1058.98        19.42 o                         
   4   9   3        175.11        176.18         7.10 o                         
   5   9   3        339.67        327.45         8.95 o                         
   6   9   3        922.54       1010.34        17.79 o                         
   7   9   3        198.85        185.16         6.07 o                         
   8   9   3        955.45        936.40        17.82 o                         
   9   9   3          2.57          1.79         2.68 o                         
  10   9   3        163.44        166.71         6.24 o                         
  11   9   3        276.04        277.05        14.84 o                         
 -12  10   3        862.84        852.93        28.86 o                         
 -11  10   3          9.90         10.68         8.80 o                         
 -10  10   3         80.87         84.39         4.42 o                         
  -9  10   3       1468.41       1380.35        22.45 o                         
  -8  10   3         64.35         68.52         5.05 o                         
  -7  10   3          0.44          4.53         3.08 o                         
  -6  10   3        607.71        637.06        14.64 o                         
  -5  10   3        690.14        756.68        22.59 o                         
  -4  10   3        362.43        380.70        10.39 o                         
  -3  10   3       1020.94       1109.91        21.24 o                         
  -2  10   3       1245.70       1297.71        24.09 o                         
  -1  10   3       1373.48       1419.88        23.72 o                         
   0  10   3        754.30        815.09        18.62 o                         
   1  10   3         32.38         26.89         3.96 o                         
   2  10   3        237.90        261.03         9.11 o                         
   3  10   3         24.83         27.94         4.01 o                         
   4  10   3         62.07         62.67         8.32 o                         
   5  10   3        189.22        199.40         6.52 o                         
   6  10   3          2.44          4.45         2.38 o                         
   7  10   3        372.91        387.03        10.39 o                         
   8  10   3        121.44        107.77         5.44 o                         
   9  10   3        580.33        547.52        38.63 o                         
 -10  11   3        667.22        684.46        28.04 o                         
  -9  11   3       1015.42       1022.47        23.16 o                         
  -8  11   3        647.74        602.95        15.60 o                         
  -7  11   3        806.98        762.43        16.74 o                         
  -6  11   3          0.54          0.38         3.30 o                         
  -5  11   3        556.81        562.38        13.60 o                         
  -4  11   3         85.16         77.40         6.33 o                         
  -3  11   3         33.58         39.25         4.99 o                         
  -2  11   3       1337.57       1281.05        30.15 o                         
  -1  11   3        451.16        479.35        14.26 o                         
   0  11   3        268.27        268.16         9.55 o                         
   1  11   3        717.58        653.80        15.32 o                         
   2  11   3        707.48        705.33        15.18 o                         
   3  11   3       1452.23       1402.38        24.98 o                         
   4  11   3        151.41        141.55         6.30 o                         
   5  11   3       1180.41       1132.52        22.74 o                         
   6  11   3        280.54        260.68        13.24 o                         
   7  11   3          3.13          2.63         2.42 o                         
   8  11   3        488.11        479.38        21.44 o                         
  -7  12   3        193.49        200.94         8.74 o                         
  -6  12   3          5.55          6.05         3.50 o                         
  -5  12   3        488.89        467.33        15.54 o                         
  -4  12   3        964.31        948.44        27.78 o                         
  -3  12   3         44.52         53.28        14.02 o                         
  -2  12   3          4.78          2.20         4.40 o                         
  -1  12   3       1513.31       1534.28        35.07 o                         
   0  12   3        114.13        100.07        14.30 o                         
   1  12   3         45.35         51.56        11.89 o                         
   2  12   3         43.47         29.03         4.60 o                         
   3  12   3        616.46        580.97        14.69 o                         
   4  12   3          7.98         15.37         2.49 o                         
   5  12   3         69.09         58.51         5.26 o                         
  -4  13   3          4.44          2.20         4.40 o                         
  -3  13   3        182.29        182.88         8.16 o                         
  -2  13   3          3.64          4.04         3.29 o                         
  -1  13   3         37.06         40.08         5.24 o                         
   0  13   3         33.33         41.26         5.40 o                         
   1  13   3         67.23         63.95         5.79 o                         
 -18   0   4        319.87        317.18        14.84 o                         
 -17   0   4        168.53        192.98        12.10 o                         
 -16   0   4        153.37        150.10        11.55 o                         
 -15   0   4        140.08        139.10        12.65 o                         
 -14   0   4       1090.03       1128.41        42.06 o                         
 -13   0   4       5622.33       5989.65       152.79 o                         
 -12   0   4        107.92        102.56        10.72 o                         
 -11   0   4       1145.01       1140.34        34.91 o                         
 -10   0   4       3398.91       3307.90        86.31 o                         
  -9   0   4       4754.44       4480.51       161.64 o                         
  -8   0   4        189.30        182.23        10.30 o                         
  -7   0   4        434.92        403.35        11.43 o                         
  -6   0   4      10376.82       9005.42       366.70 o                         
  -5   0   4        771.82        755.87        23.92 o                         
  -4   0   4       1405.56       1357.22       130.83 o                         
  -3   0   4       9194.77       8447.52       250.41 o                         
  -2   0   4       3637.45       3974.74       140.20 o                         
  -1   0   4      19747.59      19247.20       476.98 o                         
   0   0   4         15.52         17.04         2.75 o                         
   1   0   4        582.03        537.15        15.39 o                         
   2   0   4        496.26        506.90        14.58 o                         
   3   0   4       9212.65       8942.40       228.69 o                         
   4   0   4       2547.49       3146.96        65.71 o                         
   5   0   4         12.49         30.33         6.22 o                         
   6   0   4       1360.27       1198.02        28.12 o                         
   7   0   4        575.84        599.70        20.12 o                         
   8   0   4       9612.78      10099.73       252.86 o                         
   9   0   4       1156.85       1031.88        44.53 o                         
  10   0   4        690.29        660.90        34.09 o                         
  11   0   4       2625.62       2688.97        71.52 o                         
  12   0   4         14.44         13.27         5.28 o                         
  13   0   4       1137.89       1097.31        45.08 o                         
  14   0   4        140.37        133.60        11.00 o                         
  15   0   4        165.47        140.75        11.00 o                         
 -18   1   4         23.08         14.89         4.40 o                         
 -17   1   4        460.97        459.29        14.96 o                         
 -16   1   4         78.21         82.75         7.00 o                         
 -15   1   4          1.37         -3.43         3.47 o                         
 -14   1   4          0.55         -4.79         5.48 o                         
 -13   1   4        825.22        823.08        26.79 o                         
 -12   1   4        115.74        118.51         8.74 o                         
 -11   1   4         33.48         32.11         4.67 o                         
 -10   1   4        427.30        383.34        11.67 o                         
  -9   1   4       1472.56       1419.07        32.79 o                         
  -8   1   4         41.03         49.10         5.58 o                         
  -7   1   4       2091.57       1932.02        51.33 o                         
  -6   1   4       2287.69       2249.84        41.17 o                         
  -5   1   4        407.32        430.18         9.14 o                         
  -4   1   4        609.00        557.93        16.43 o                         
  -3   1   4       6264.84       6217.21       126.21 o                         
  -2   1   4        715.61        750.53        23.92 o                         
  -1   1   4       5593.97       5352.78       124.87 o                         
   0   1   4       5112.07       4808.79       119.55 o                         
   1   1   4       2536.99       2441.28        43.64 o                         
   2   1   4       4274.42       3929.01        82.93 o                         
   3   1   4       2489.40       2567.73        41.60 o                         
   4   1   4       9218.49       8722.17       137.67 o                         
   5   1   4       6253.53       6585.14       139.00 o                         
   6   1   4        361.94        381.49        10.71 o                         
   7   1   4       1368.55       1199.26        33.90 o                         
   8   1   4          8.70         11.38         4.60 o                         
   9   1   4        664.25        679.06        18.50 o                         
  10   1   4         63.64         36.35         6.40 o                         
  11   1   4        413.14        376.44        17.89 o                         
  12   1   4        617.41        671.90        20.19 o                         
  13   1   4        257.45        249.92         9.71 o                         
  14   1   4        693.41        670.46        20.41 o                         
  15   1   4          3.41         -2.31         3.68 o                         
 -18   2   4        103.84        127.56         8.25 o                         
 -17   2   4        336.39        321.69        17.32 o                         
 -16   2   4       1045.69       1053.67        24.44 o                         
 -15   2   4        706.65        740.70        19.05 o                         
 -14   2   4        606.86        592.40        15.16 o                         
 -13   2   4        241.12        234.90        11.94 o                         
 -12   2   4       1738.98       1772.21        52.46 o                         
 -11   2   4        453.72        464.43        13.22 o                         
 -10   2   4        109.19        109.90        13.75 o                         
  -9   2   4         35.55         31.69         5.06 o                         
  -8   2   4       1343.65       1392.89        32.05 o                         
  -7   2   4       8418.92       8614.25       152.54 o                         
  -6   2   4        116.42        119.67         4.24 o                         
  -5   2   4       6792.98       6480.14       114.50 o                         
  -4   2   4       1788.59       1882.33        34.15 o                         
  -3   2   4       9690.23       9241.41       186.72 o                         
  -2   2   4      57775.39      54817.14      1354.56 o                         
  -1   2   4         86.54         98.98         6.35 o                         
   0   2   4       9338.61       8838.10       291.92 o                         
   1   2   4        232.06        224.69         5.09 o                         
   2   2   4          1.36          2.79         1.90 o                         
   3   2   4          4.83         10.81         2.51 o                         
   4   2   4        986.00        973.21        19.37 o                         
   5   2   4        777.79        832.59        17.79 o                         
   6   2   4        422.09        442.44        13.82 o                         
   7   2   4        927.99        969.37        23.73 o                         
   8   2   4          3.69          2.93         3.83 o                         
   9   2   4        949.70        990.22        27.62 o                         
  10   2   4       3702.34       3810.30        82.31 o                         
  11   2   4          0.07          5.84         4.84 o                         
  12   2   4        811.69        826.04        22.62 o                         
  13   2   4          6.96          6.26         3.64 o                         
  14   2   4         18.86         20.02         4.85 o                         
  15   2   4        506.90        509.62        21.99 o                         
 -17   3   4        406.28        394.16        18.14 o                         
 -16   3   4        193.24        188.24         7.40 o                         
 -15   3   4        119.88        112.80         6.87 o                         
 -14   3   4        279.10        275.86        11.30 o                         
 -13   3   4        247.51        263.67         9.76 o                         
 -12   3   4        138.11        134.82         7.94 o                         
 -11   3   4        869.52        884.56        23.50 o                         
 -10   3   4          5.41          5.99         3.60 o                         
  -9   3   4       2652.56       2768.44        46.75 o                         
  -8   3   4       3775.21       3643.75       108.71 o                         
  -7   3   4       4271.80       4290.40        77.66 o                         
  -6   3   4       2052.01       2306.07        42.47 o                         
  -5   3   4       5240.37       5547.74        88.02 o                         
  -4   3   4       1788.01       1748.19        31.95 o                         
  -3   3   4      17193.71      18084.05       364.80 o                         
  -2   3   4        335.32        367.16        11.85 o                         
  -1   3   4       3687.91       3814.06       161.37 o                         
   0   3   4        545.14        575.05        23.64 o                         
   1   3   4        283.06        246.72         9.13 o                         
   2   3   4        921.37        966.27        16.53 o                         
   3   3   4       2631.56       2647.56        48.10 o                         
   4   3   4        349.99        300.19         8.24 o                         
   5   3   4        359.81        376.10        12.55 o                         
   6   3   4       3081.00       2925.58        44.59 o                         
   7   3   4       2368.88       2296.33        39.23 o                         
   8   3   4         91.84         92.75         6.22 o                         
   9   3   4         72.03         99.08         6.90 o                         
  10   3   4        501.82        468.52        15.31 o                         
  11   3   4          0.40          9.27         4.69 o                         
  12   3   4        245.70        249.98        10.49 o                         
  13   3   4        535.91        521.19        17.27 o                         
  14   3   4          4.63          6.12         4.24 o                         
 -17   4   4        115.24        115.17         9.35 o                         
 -16   4   4        139.44        143.32         6.24 o                         
 -15   4   4        193.62        189.20         8.12 o                         
 -14   4   4         84.86         89.99         8.05 o                         
 -13   4   4         11.34          6.15         3.81 o                         
 -12   4   4       1464.73       1476.11        30.30 o                         
 -11   4   4        440.43        425.71        11.39 o                         
 -10   4   4       1002.08       1066.11        20.82 o                         
  -9   4   4       1122.83       1116.17        21.36 o                         
  -8   4   4          6.65         12.15         3.34 o                         
  -7   4   4       6289.25       6170.38       110.64 o                         
  -6   4   4       2351.92       2333.16        49.83 o                         
  -5   4   4        138.87        142.34         9.07 o                         
  -4   4   4        510.39        471.32         9.84 o                         
  -3   4   4       1647.81       1751.93        37.88 o                         
  -2   4   4        457.36        452.52        11.95 o                         
  -1   4   4       8507.19       8870.63       221.37 o                         
   0   4   4        262.96        281.51        11.24 o                         
   1   4   4       1340.38       1430.09        38.49 o                         
   2   4   4       1052.10       1051.73        29.55 o                         
   3   4   4         17.55         10.74         4.95 o                         
   4   4   4        516.09        533.62        31.28 o                         
   5   4   4        503.36        568.61        11.75 o                         
   6   4   4          8.45          2.38         3.16 o                         
   7   4   4        109.29        127.85         6.84 o                         
   8   4   4        862.97        860.51        17.48 o                         
   9   4   4       1491.23       1501.89        37.33 o                         
  10   4   4         56.05         69.17         5.78 o                         
  11   4   4        205.66        265.98        10.45 o                         
  12   4   4        302.86        255.24        10.47 o                         
  13   4   4        250.02        235.93        12.94 o                         
  14   4   4        310.77        308.18        17.04 o                         
 -16   5   4          3.61          5.45         3.62 o                         
 -15   5   4        305.22        290.29         8.89 o                         
 -14   5   4         41.85         42.35         5.56 o                         
 -13   5   4        636.96        710.22        16.75 o                         
 -12   5   4       1015.45       1012.91        20.05 o                         
 -11   5   4        365.19        382.09        10.55 o                         
 -10   5   4       5765.88       5933.92        96.14 o                         
  -9   5   4        525.73        518.86        12.56 o                         
  -8   5   4         39.97         40.98         5.53 o                         
  -7   5   4         17.78         11.74         3.65 o                         
  -6   5   4        288.31        300.42        10.56 o                         
  -5   5   4          2.02          2.75         4.95 o                         
  -4   5   4        565.49        578.69        18.65 o                         
  -3   5   4       3889.51       3786.97        97.00 o                         
  -2   5   4       4210.97       4127.99       177.68 o                         
  -1   5   4        319.59        315.12        10.15 o                         
   0   5   4       2302.75       2315.28        61.04 o                         
   1   5   4       4619.71       4796.21       122.07 o                         
   2   5   4        295.04        268.06        11.81 o                         
   3   5   4          0.23         10.32         3.50 o                         
   4   5   4       2621.48       2533.03        39.05 o                         
   5   5   4        140.28        129.17         6.24 o                         
   6   5   4         57.16         47.24         4.76 o                         
   7   5   4       1312.97       1383.45        23.30 o                         
   8   5   4       1150.36       1225.84        23.09 o                         
   9   5   4         18.30         18.37         7.40 o                         
  10   5   4         25.19         28.07         6.27 o                         
  11   5   4         10.28         14.44         3.88 o                         
  12   5   4          7.19          7.64         3.74 o                         
  13   5   4         23.35         22.84         4.46 o                         
 -16   6   4          4.37          6.30         2.90 o                         
 -15   6   4        182.62        166.76         6.59 o                         
 -14   6   4       1790.70       1664.33        32.37 o                         
 -13   6   4        429.32        422.28        11.61 o                         
 -12   6   4          0.72          4.70         3.93 o                         
 -11   6   4        171.77        224.69         8.16 o                         
 -10   6   4          9.59         11.24         3.48 o                         
  -9   6   4         18.42         24.88         4.49 o                         
  -8   6   4        352.02        343.82        11.34 o                         
  -7   6   4        700.31        722.75        15.41 o                         
  -6   6   4        133.15        121.74         6.88 o                         
  -5   6   4       3809.90       3737.03        63.20 o                         
  -4   6   4        108.94        134.90         7.66 o                         
  -3   6   4       1787.63       1760.67        30.68 o                         
  -2   6   4        919.93        886.93        20.93 o                         
  -1   6   4       2279.02       2328.71        43.84 o                         
   0   6   4       1405.44       1335.75        22.20 o                         
   1   6   4       1466.77       1527.39        30.36 o                         
   2   6   4       3496.74       3646.73        54.84 o                         
   3   6   4        234.88        283.14         9.06 o                         
   4   6   4       1054.92       1062.50        18.69 o                         
   5   6   4        113.08        152.69        11.98 o                         
   6   6   4          0.25          0.21         2.99 o                         
   7   6   4       6345.96       6528.78        96.22 o                         
   8   6   4        625.11        627.09        14.72 o                         
   9   6   4        183.24        158.00         6.59 o                         
  10   6   4        576.74        574.15        12.68 o                         
  11   6   4         18.96         12.27         3.88 o                         
  12   6   4         13.77         25.41         4.20 o                         
  13   6   4          8.12         24.11         5.40 o                         
 -15   7   4          1.03          0.65         2.42 o                         
 -14   7   4         21.40         16.35         3.43 o                         
 -13   7   4          8.08          3.37         2.86 o                         
 -12   7   4        115.60        113.58         6.57 o                         
 -11   7   4        335.02        329.25         9.51 o                         
 -10   7   4        832.00        726.82        16.88 o                         
  -9   7   4        336.63        317.41         9.56 o                         
  -8   7   4        484.08        538.08        13.30 o                         
  -7   7   4       3186.05       3121.22        52.52 o                         
  -6   7   4         63.84         38.13         6.30 o                         
  -5   7   4          9.64          4.83         3.65 o                         
  -4   7   4        206.87        251.12         8.66 o                         
  -3   7   4         80.99         83.23         6.48 o                         
  -2   7   4        738.77        680.34        13.87 o                         
  -1   7   4         35.47         26.44         4.12 o                         
   0   7   4        346.59        339.54         8.79 o                         
   1   7   4        203.58        229.50         8.56 o                         
   2   7   4        355.42        368.31         9.41 o                         
   3   7   4        371.42        312.14        13.49 o                         
   4   7   4          0.71          3.17         3.02 o                         
   5   7   4       3343.93       3574.58        54.46 o                         
   6   7   4        733.22        729.15        14.30 o                         
   7   7   4       1242.77       1255.58        21.90 o                         
   8   7   4        798.55        852.22        17.12 o                         
   9   7   4         35.39         49.50         4.73 o                         
  10   7   4         71.02         56.89         5.21 o                         
  11   7   4        273.94        271.25         9.45 o                         
  12   7   4          0.04          2.12         2.95 o                         
 -14   8   4         16.44         14.90         3.57 o                         
 -13   8   4          5.38          9.33         2.80 o                         
 -12   8   4        209.95        219.55         7.73 o                         
 -11   8   4          3.35          0.23         2.46 o                         
 -10   8   4         49.26         37.17         4.50 o                         
  -9   8   4         60.59         42.35         6.49 o                         
  -8   8   4        381.03        384.35        10.61 o                         
  -7   8   4        204.50        217.14         8.20 o                         
  -6   8   4         28.81         43.89         5.00 o                         
  -5   8   4       2117.33       2139.09        41.62 o                         
  -4   8   4       1263.10       1240.15        26.04 o                         
  -3   8   4        361.83        368.19        11.53 o                         
  -2   8   4         47.95         45.96         6.36 o                         
  -1   8   4       2553.17       2428.28        38.08 o                         
   0   8   4          9.89         17.13         4.38 o                         
   1   8   4        636.57        674.58        15.08 o                         
   2   8   4       2558.63       2654.35        41.33 o                         
   3   8   4        201.77        193.86         7.16 o                         
   4   8   4        168.01        171.22         7.12 o                         
   5   8   4        204.71        218.26         7.97 o                         
   6   8   4        325.02        366.54         9.18 o                         
   7   8   4        160.69        167.61         6.32 o                         
   8   8   4          1.92         -1.56         2.50 o                         
   9   8   4          2.60          2.93         2.34 o                         
  10   8   4         46.04         36.65         3.94 o                         
  11   8   4        246.00        258.71        10.09 o                         
 -13   9   4         25.41         20.22         4.89 o                         
 -12   9   4         54.14         62.64         5.32 o                         
 -11   9   4        159.32        132.41         5.71 o                         
 -10   9   4        151.77        148.75         5.66 o                         
  -9   9   4         10.06         13.52         2.81 o                         
  -8   9   4        434.46        498.11        12.09 o                         
  -7   9   4          5.96          9.68         3.71 o                         
  -6   9   4        110.59        123.46         9.87 o                         
  -5   9   4        293.09        301.69         9.42 o                         
  -4   9   4        737.28        794.11        16.76 o                         
  -3   9   4         31.81         27.23         5.03 o                         
  -2   9   4        843.14        877.48        18.32 o                         
  -1   9   4        187.21        191.10         7.83 o                         
   0   9   4        741.68        754.74        16.11 o                         
   1   9   4       1172.77       1119.52        21.58 o                         
   2   9   4        129.35        125.95         7.19 o                         
   3   9   4       1342.22       1357.00        23.07 o                         
   4   9   4         20.26         20.71         3.14 o                         
   5   9   4          8.00         11.58         3.53 o                         
   6   9   4        785.34        732.30        14.17 o                         
   7   9   4        120.05        107.42         5.08 o                         
   8   9   4          3.09          0.23         2.32 o                         
   9   9   4         24.60         32.94         4.68 o                         
  10   9   4         76.20         71.15         4.17 o                         
 -12  10   4         14.48          3.47         3.14 o                         
 -11  10   4        431.21        426.04        17.49 o                         
 -10  10   4         69.65         66.46         5.21 o                         
  -9  10   4        415.36        398.95         8.65 o                         
  -8  10   4        695.99        632.39        12.14 o                         
  -7  10   4         32.61         25.42         3.53 o                         
  -6  10   4         70.47         73.06         7.14 o                         
  -5  10   4         15.87         13.14         3.96 o                         
  -4  10   4        395.47        448.17        14.38 o                         
  -3  10   4          0.08         -2.13         3.76 o                         
  -2  10   4         55.57         54.73         6.94 o                         
  -1  10   4         87.89        111.36        12.38 o                         
   0  10   4         64.08         63.52         5.54 o                         
   1  10   4         14.55         14.91         3.34 o                         
   2  10   4        225.34        229.60         8.20 o                         
   3  10   4        214.19        210.84         8.25 o                         
   4  10   4         18.08         20.37         2.98 o                         
   5  10   4         44.07         41.08         4.19 o                         
   6  10   4         27.95         19.06         2.52 o                         
   7  10   4          4.24          4.82         2.63 o                         
   8  10   4        180.28        155.16         6.36 o                         
   9  10   4         42.81         39.03         3.89 o                         
 -10  11   4        301.74        262.42        17.29 o                         
  -9  11   4         91.89         91.34        17.87 o                         
  -8  11   4        113.02         96.59         7.18 o                         
  -7  11   4         36.12         34.09         9.35 o                         
  -6  11   4        107.08         97.46        15.94 o                         
  -5  11   4        134.77        141.13        10.78 o                         
  -4  11   4         22.88         27.76         9.35 o                         
  -3  11   4        552.50        563.33        19.43 o                         
  -2  11   4        310.93        321.41        13.37 o                         
  -1  11   4         36.61         34.40         6.15 o                         
   0  11   4         54.46         65.53         6.13 o                         
   1  11   4        514.09        485.33        12.48 o                         
   2  11   4         20.95         20.78         3.26 o                         
   3  11   4        226.19        201.20         6.66 o                         
   4  11   4         41.20         43.89         4.76 o                         
   5  11   4        166.90        167.83         6.55 o                         
   6  11   4         94.80         95.92         5.33 o                         
   7  11   4          2.90          3.83         2.36 o                         
  -8  12   4         42.76         42.45        10.45 o                         
  -7  12   4        117.52        131.95         9.90 o                         
  -6  12   4         21.22         30.73         5.83 o                         
  -5  12   4         21.34         19.20         4.36 o                         
  -4  12   4        128.15        134.11        17.04 o                         
  -3  12   4          9.50          0.49         3.43 o                         
  -2  12   4          4.55          6.22         3.68 o                         
  -1  12   4        402.46        404.56        15.35 o                         
   0  12   4          6.17          9.96         3.29 o                         
   1  12   4          2.18          3.34         3.27 o                         
   2  12   4         15.97          9.88         3.21 o                         
   3  12   4        546.41        492.71        18.76 o                         
   4  12   4         48.91         39.38         4.27 o                         
  -3  13   4        140.81        139.83         7.00 o                         
  -2  13   4         31.20         17.01         5.50 o                         
  -1  13   4        118.77         96.64         5.79 o                         
   0  13   4          4.44          3.85         3.11 o                         
 -18   1   5         15.06          9.20         2.90 o                         
 -17   1   5        171.07        164.67         8.55 o                         
 -16   1   5         16.44         27.41         4.76 o                         
 -15   1   5        440.15        459.36        13.75 o                         
 -14   1   5        331.76        347.21        11.10 o                         
 -13   1   5       4315.64       4531.18        74.01 o                         
 -12   1   5        661.74        654.15        16.05 o                         
 -11   1   5          1.82          7.93         3.98 o                         
 -10   1   5       1663.15       1610.52        31.95 o                         
  -9   1   5        216.45        194.07         8.54 o                         
  -8   1   5        523.53        534.39        12.96 o                         
  -7   1   5         22.43         24.18         3.48 o                         
  -6   1   5        407.64        400.15         8.30 o                         
  -5   1   5        311.25        316.57         7.20 o                         
  -4   1   5        515.32        495.76        10.30 o                         
  -3   1   5      12294.53      12053.08       298.15 o                         
  -2   1   5         84.85         94.31         3.25 o                         
  -1   1   5      10818.02      10213.63       273.71 o                         
   0   1   5         16.72         35.41         2.90 o                         
   1   1   5       6247.89       5818.02        91.91 o                         
   2   1   5        326.96        294.97         6.43 o                         
   3   1   5          4.70         13.46         2.50 o                         
   4   1   5       6911.50       6791.03       130.08 o                         
   5   1   5         54.72         60.14         5.37 o                         
   6   1   5        193.06        247.97        10.02 o                         
   7   1   5        131.77        111.22         9.75 o                         
   8   1   5        149.63        145.09         8.94 o                         
   9   1   5       1023.62       1051.90        26.03 o                         
  10   1   5         10.50          3.88         4.80 o                         
  11   1   5        382.61        428.59        17.09 o                         
  12   1   5        155.79        150.00         9.70 o                         
  13   1   5        290.94        345.90        16.10 o                         
  14   1   5          1.94          0.65         4.07 o                         
 -18   2   5        139.22        130.74         9.62 o                         
 -17   2   5         30.05         29.76         6.32 o                         
 -16   2   5       1272.90       1310.31        29.63 o                         
 -15   2   5       1648.10       1697.65        65.43 o                         
 -14   2   5         32.33         50.24         6.03 o                         
 -13   2   5        697.94        718.66        19.94 o                         
 -12   2   5        235.08        271.42         9.96 o                         
 -11   2   5        689.77        728.88        17.39 o                         
 -10   2   5        284.25        321.33        10.80 o                         
  -9   2   5        376.63        385.85        13.36 o                         
  -8   2   5          6.45          4.46         3.85 o                         
  -7   2   5       1231.80       1286.40        25.42 o                         
  -6   2   5        325.75        359.26         7.99 o                         
  -5   2   5       2377.67       2383.62        38.85 o                         
  -4   2   5        277.98        284.18         6.66 o                         
  -3   2   5        529.54        588.70        16.27 o                         
  -2   2   5        553.38        451.10         9.08 o                         
  -1   2   5       2058.54       2209.64        45.49 o                         
   0   2   5        269.09        263.31        12.18 o                         
   1   2   5       1046.60        948.63        20.94 o                         
   2   2   5       1947.76       1781.03        33.23 o                         
   3   2   5       1414.98       1422.27        27.00 o                         
   4   2   5        937.88        927.58        28.19 o                         
   5   2   5       6364.75       6283.97       129.83 o                         
   6   2   5        366.11        375.17        13.44 o                         
   7   2   5        248.56        238.47         9.19 o                         
   8   2   5       1555.55       1548.94        41.90 o                         
   9   2   5         28.58         30.37         7.03 o                         
  10   2   5        806.78        807.60        21.25 o                         
  11   2   5        158.02        233.29        15.25 o                         
  12   2   5         19.80         14.27         4.85 o                         
  13   2   5         20.74         17.00         4.47 o                         
  14   2   5        286.26        306.37        11.07 o                         
 -17   3   5        483.07        468.95        12.27 o                         
 -16   3   5        155.53        139.42         6.54 o                         
 -15   3   5          8.70         16.84         5.08 o                         
 -14   3   5         10.09         12.73         4.03 o                         
 -13   3   5        129.91        140.12         8.46 o                         
 -12   3   5       1540.51       1580.09        32.42 o                         
 -11   3   5        222.79        232.53         9.63 o                         
 -10   3   5        805.80        781.52        15.35 o                         
  -9   3   5       3139.46       2958.85        59.97 o                         
  -8   3   5         45.00         51.12         6.97 o                         
  -7   3   5        245.80        192.21         7.47 o                         
  -6   3   5       8559.16       8629.31       152.47 o                         
  -5   3   5        662.09        584.10        17.22 o                         
  -4   3   5         98.39        126.67         4.58 o                         
  -3   3   5          3.74          5.12         3.04 o                         
  -2   3   5       1906.74       1802.99        49.81 o                         
  -1   3   5       1133.02       1222.29        27.09 o                         
   0   3   5         17.28         18.13         4.40 o                         
   1   3   5       1692.19       1600.37        50.58 o                         
   2   3   5        429.48        397.09         8.85 o                         
   3   3   5       1046.36       1107.77        21.69 o                         
   4   3   5       1819.74       1778.70        76.42 o                         
   5   3   5         55.79         36.33         6.15 o                         
   6   3   5        179.78        169.41         8.46 o                         
   7   3   5       1765.16       1839.04        32.34 o                         
   8   3   5        815.64        815.06        24.27 o                         
   9   3   5       1727.39       1712.24        30.33 o                         
  10   3   5         78.74         76.28         8.11 o                         
  11   3   5        479.66        472.23        25.29 o                         
  12   3   5        268.18        267.10         9.92 o                         
  13   3   5        270.75        283.87        11.07 o                         
  14   3   5        542.51        486.29        14.77 o                         
 -17   4   5        148.93        131.93         5.54 o                         
 -16   4   5         55.19         54.60         4.84 o                         
 -15   4   5        403.63        394.06        10.48 o                         
 -14   4   5         44.16         44.61         5.81 o                         
 -13   4   5       2786.65       2756.87        52.23 o                         
 -12   4   5        578.59        597.68        15.64 o                         
 -11   4   5       1166.29       1166.97        22.63 o                         
 -10   4   5        638.49        582.16        13.97 o                         
  -9   4   5        426.08        450.16        11.92 o                         
  -8   4   5         80.26         63.02         6.04 o                         
  -7   4   5       1693.69       1532.81        36.90 o                         
  -6   4   5       5125.93       5139.48       130.03 o                         
  -5   4   5        134.22        128.88         6.60 o                         
  -4   4   5       1315.23       1597.58        61.03 o                         
  -3   4   5      10237.25      10213.17       207.99 o                         
  -2   4   5       1353.82       1567.79        30.08 o                         
  -1   4   5      10458.57      10945.69       192.82 o                         
   0   4   5       3655.26       3988.63       102.27 o                         
   1   4   5        839.69        866.66        25.46 o                         
   2   4   5       2080.22       2071.25        59.38 o                         
   3   4   5       1161.57       1069.69        33.17 o                         
   4   4   5       1105.13       1132.14        19.47 o                         
   5   4   5          0.88         -0.43         3.06 o                         
   6   4   5       2251.44       2257.91        35.46 o                         
   7   4   5        120.52        127.71         6.89 o                         
   8   4   5        220.71        214.57         8.48 o                         
   9   4   5        168.47        169.25         7.31 o                         
  10   4   5        121.42        129.01        14.43 o                         
  11   4   5       1530.73       1551.44        35.45 o                         
  12   4   5        367.86        328.46        11.66 o                         
  13   4   5        130.93        136.81         9.62 o                         
 -17   5   5          2.17          5.97         2.90 o                         
 -16   5   5          9.24         12.24         6.00 o                         
 -15   5   5         84.34        100.54         7.40 o                         
 -14   5   5        277.96        278.80         9.23 o                         
 -13   5   5         33.02         36.68         5.14 o                         
 -12   5   5         28.94         35.36         5.20 o                         
 -11   5   5        938.73        961.07        17.65 o                         
 -10   5   5        133.62        138.95         7.31 o                         
  -9   5   5       1669.76       1670.28        30.13 o                         
  -8   5   5       1775.88       1800.27        31.95 o                         
  -7   5   5       2682.29       2672.23        46.64 o                         
  -6   5   5         25.11         35.13         5.39 o                         
  -5   5   5       2117.87       2059.74        50.58 o                         
  -4   5   5        144.18        183.18        10.30 o                         
  -3   5   5          4.42          8.52         4.67 o                         
  -2   5   5        224.33        209.65         8.75 o                         
  -1   5   5        805.98        899.22        21.58 o                         
   0   5   5        235.79        176.93         9.91 o                         
   1   5   5        289.29        341.66        14.54 o                         
   2   5   5          1.73         -0.84         3.60 o                         
   3   5   5       1441.91       1403.05        23.29 o                         
   4   5   5        123.78        146.98         6.57 o                         
   5   5   5       2431.49       2413.18        37.63 o                         
   6   5   5       2801.04       2867.50        44.25 o                         
   7   5   5       2211.96       2289.94        39.58 o                         
   8   5   5        143.41        126.43         6.66 o                         
   9   5   5         54.28         53.22         5.87 o                         
  10   5   5         21.10         13.28         4.44 o                         
  11   5   5          3.51          2.40         5.14 o                         
  12   5   5        138.75        147.28         7.92 o                         
  13   5   5         23.46         23.61         5.24 o                         
 -16   6   5        205.39        194.47         7.78 o                         
 -15   6   5        229.98        249.29         8.80 o                         
 -14   6   5         10.72         14.05         4.87 o                         
 -13   6   5          0.10         -0.56         3.31 o                         
 -12   6   5         27.42         29.06         4.86 o                         
 -11   6   5        726.27        678.20        13.50 o                         
 -10   6   5        992.35       1084.37        23.60 o                         
  -9   6   5         15.50         13.85         3.74 o                         
  -8   6   5          3.92          5.54         4.39 o                         
  -7   6   5       2365.05       2315.21        39.88 o                         
  -6   6   5        770.45        809.55        17.33 o                         
  -5   6   5        650.61        655.09        14.52 o                         
  -4   6   5       2808.12       2830.94        47.30 o                         
  -3   6   5        240.96        272.92         8.81 o                         
  -2   6   5          2.97          8.41         3.49 o                         
  -1   6   5       1729.29       1664.57        26.95 o                         
   0   6   5          3.46         21.04         6.64 o                         
   1   6   5        342.04        336.50         9.00 o                         
   2   6   5          6.24         -0.95         3.14 o                         
   3   6   5         87.09        106.32         5.97 o                         
   4   6   5        246.17        262.23        11.08 o                         
   5   6   5        457.15        482.85        10.80 o                         
   6   6   5        394.62        371.61         9.37 o                         
   7   6   5       1346.77       1445.99        26.54 o                         
   8   6   5         36.54         33.21         5.75 o                         
   9   6   5        308.88        280.46        14.86 o                         
  10   6   5       1136.16       1114.24        20.45 o                         
  11   6   5        114.40        107.68         6.70 o                         
  12   6   5        509.14        466.18        22.54 o                         
 -15   7   5         34.19         40.51         4.63 o                         
 -14   7   5        524.76        474.51        14.55 o                         
 -13   7   5          1.23          3.03         3.02 o                         
 -12   7   5        262.84        301.45         9.61 o                         
 -11   7   5        173.45        197.75         7.05 o                         
 -10   7   5         25.19         49.76         5.47 o                         
  -9   7   5       1008.87        995.39        19.93 o                         
  -8   7   5        116.78        115.24         6.76 o                         
  -7   7   5       1144.50       1116.63        21.63 o                         
  -6   7   5       1038.27       1064.69        23.09 o                         
  -5   7   5       2800.71       2825.01        53.40 o                         
  -4   7   5        374.05        424.26        11.26 o                         
  -3   7   5        796.15        813.03        15.62 o                         
  -2   7   5        848.27        814.88        16.98 o                         
  -1   7   5         13.80         10.90         3.70 o                         
   0   7   5        145.56        163.87         7.12 o                         
   1   7   5         63.60         66.41         5.85 o                         
   2   7   5          7.63         11.90         4.24 o                         
   3   7   5         31.77         30.67         4.02 o                         
   4   7   5         37.25         42.48         4.38 o                         
   5   7   5        763.88        850.85        16.17 o                         
   6   7   5        287.93        295.71         8.68 o                         
   7   7   5        305.05        303.41         9.00 o                         
   8   7   5         92.78         77.60         9.97 o                         
   9   7   5        174.86        166.01         5.99 o                         
  10   7   5         30.80         20.71         3.04 o                         
  11   7   5        214.87        219.14         8.12 o                         
  12   7   5        143.60        120.66         7.97 o                         
 -14   8   5        476.14        408.45        23.64 o                         
 -13   8   5        648.50        628.65        14.12 o                         
 -12   8   5          0.43         -2.30         3.01 o                         
 -11   8   5        204.15        188.02         6.85 o                         
 -10   8   5        441.27        449.51        11.26 o                         
  -9   8   5         15.47         13.51         3.31 o                         
  -8   8   5          0.56          0.44         3.34 o                         
  -7   8   5       1054.57       1120.89        21.73 o                         
  -6   8   5        157.45        146.38         7.52 o                         
  -5   8   5       1102.98       1159.38        24.80 o                         
  -4   8   5        115.50        103.84         7.57 o                         
  -3   8   5        100.37         86.45         7.44 o                         
  -2   8   5        118.43        136.53         7.63 o                         
  -1   8   5        172.39        150.87         8.48 o                         
   0   8   5        368.60        370.13        11.25 o                         
   1   8   5          2.05          1.80         3.32 o                         
   2   8   5        100.39        104.74         8.77 o                         
   3   8   5        181.42        182.89         6.95 o                         
   4   8   5        577.56        556.05        12.32 o                         
   5   8   5        210.33        224.16         7.28 o                         
   6   8   5         44.20         40.41         4.12 o                         
   7   8   5        318.65        321.37         8.73 o                         
   8   8   5         18.28         21.06         3.09 o                         
   9   8   5         11.58          7.99         3.02 o                         
  10   8   5        446.74        425.76        10.64 o                         
  11   8   5         12.54          6.57         5.77 o                         
 -13   9   5        494.22        489.74        13.72 o                         
 -12   9   5          1.02          2.95         2.77 o                         
 -11   9   5         88.59         87.42         5.77 o                         
 -10   9   5        214.46        192.74         6.88 o                         
  -9   9   5        563.01        570.72        11.57 o                         
  -8   9   5        336.85        344.22        10.74 o                         
  -7   9   5        186.77        208.80         7.54 o                         
  -6   9   5         24.73         25.78         6.82 o                         
  -5   9   5        167.15        179.49         8.74 o                         
  -4   9   5       1531.59       1604.80        37.66 o                         
  -3   9   5          0.10         -2.55         4.35 o                         
  -2   9   5        194.72        216.68        11.11 o                         
  -1   9   5       1153.01       1131.33        22.68 o                         
   0   9   5         53.86         48.01         5.28 o                         
   1   9   5         20.09         22.70         5.24 o                         
   2   9   5          1.09          2.54         3.06 o                         
   3   9   5          5.04          5.02         3.52 o                         
   4   9   5       1764.24       1833.35        29.47 o                         
   5   9   5          4.27          6.84         4.77 o                         
   6   9   5         16.57         21.83         2.78 o                         
   7   9   5        116.06        103.27         4.91 o                         
   8   9   5        172.77        187.77         5.79 o                         
   9   9   5        484.09        465.41        11.94 o                         
 -11  10   5        516.78        509.75        13.22 o                         
 -10  10   5         28.20         62.53         8.72 o                         
  -9  10   5          1.44          3.42         4.29 o                         
  -8  10   5         17.28         13.37         6.98 o                         
  -7  10   5       1681.54       1725.91        40.94 o                         
  -6  10   5          4.55          1.12         6.87 o                         
  -5  10   5        165.09        206.63        13.47 o                         
  -4  10   5       2474.87       2754.24        73.86 o                         
  -3  10   5        124.54        140.21        12.37 o                         
  -2  10   5       1055.14       1126.38        34.33 o                         
  -1  10   5        197.62        216.11         9.91 o                         
   0  10   5          0.54          3.37         3.91 o                         
   1  10   5        275.56        300.01        10.27 o                         
   2  10   5        328.10        352.95        10.15 o                         
   3  10   5        125.68        118.85         5.98 o                         
   4  10   5         44.62         50.69         4.50 o                         
   5  10   5          5.87          5.84         2.41 o                         
   6  10   5         71.05         69.94         4.72 o                         
   7  10   5        428.68        399.21        11.07 o                         
   8  10   5         22.38         34.30         5.11 o                         
 -10  11   5         47.57         50.19         8.25 o                         
  -9  11   5         13.47         10.83         4.36 o                         
  -8  11   5        659.92        581.32        20.51 o                         
  -7  11   5         30.63         16.18         6.32 o                         
  -6  11   5         20.50         15.55         4.87 o                         
  -5  11   5         50.23         46.75         6.80 o                         
  -4  11   5         12.84          2.56         4.67 o                         
  -3  11   5        409.91        421.63        18.14 o                         
  -2  11   5          2.44          3.33         3.68 o                         
  -1  11   5          1.42          3.70         5.77 o                         
   0  11   5       1920.70       1827.75        40.63 o                         
   1  11   5          1.57          4.10         3.04 o                         
   2  11   5         67.34         78.17         5.15 o                         
   3  11   5        775.13        726.23        15.60 o                         
   4  11   5         19.33         16.05         3.00 o                         
   5  11   5        130.48        133.14         5.56 o                         
   6  11   5        224.93        222.88        12.65 o                         
  -7  12   5         83.58         94.98         6.18 o                         
  -6  12   5        194.30        172.77         7.91 o                         
  -5  12   5          0.13         -4.12         4.12 o                         
  -4  12   5        256.64        249.50        10.83 o                         
  -3  12   5        530.79        555.96        26.94 o                         
  -2  12   5        126.16        142.96         7.78 o                         
  -1  12   5        710.27        702.06        21.19 o                         
   0  12   5        101.55        108.45         6.80 o                         
   1  12   5          0.45          3.01         2.71 o                         
   2  12   5         38.13         26.94         4.41 o                         
   3  12   5        259.79        268.86        14.30 o                         
 -18   0   6         82.88         68.73         7.70 o                         
 -17   0   6       1583.69       1525.01        58.83 o                         
 -16   0   6        388.35        405.00        19.52 o                         
 -15   0   6        498.67        529.19        29.96 o                         
 -14   0   6         61.20         56.23         9.64 o                         
 -13   0   6       3226.59       3469.09       100.34 o                         
 -12   0   6       2455.47       2552.03        56.18 o                         
 -11   0   6         47.37         57.68         8.30 o                         
 -10   0   6       3377.24       3406.77        72.69 o                         
  -9   0   6       8704.16       8854.83       181.54 o                         
  -8   0   6       4582.79       4364.65       111.96 o                         
  -7   0   6       2072.04       1768.88        47.62 o                         
  -6   0   6        347.65        284.44         8.88 o                         
  -5   0   6       3636.49       3368.93        70.05 o                         
  -4   0   6       1638.41       1584.08        96.77 o                         
  -3   0   6      14324.55      13030.54       575.05 o                         
  -2   0   6         63.60         99.33         5.01 o                         
  -1   0   6        222.19        256.94         8.74 o                         
   0   0   6       9516.71       9237.94       229.34 o                         
   1   0   6       3572.19       3923.34        99.14 o                         
   2   0   6       3684.01       3811.72        79.15 o                         
   3   0   6       8420.33       9019.00       225.06 o                         
   4   0   6        668.02        819.49        30.76 o                         
   5   0   6        921.86       1074.94        31.60 o                         
   6   0   6        151.58        142.09        19.79 o                         
   7   0   6        629.55        643.22        30.24 o                         
   8   0   6       1435.24       1435.38        41.20 o                         
   9   0   6       2858.10       2816.95       106.66 o                         
  10   0   6        796.62        758.68        34.64 o                         
  11   0   6       1304.11       1379.31        55.53 o                         
  12   0   6       1990.87       2012.63        77.52 o                         
  13   0   6        149.71        153.95        13.20 o                         
  14   0   6         49.13         35.19         8.25 o                         
 -18   1   6          8.71          3.56         2.90 o                         
 -17   1   6        238.12        220.98        15.94 o                         
 -16   1   6        505.61        495.35        13.86 o                         
 -15   1   6        113.82        118.59         7.02 o                         
 -14   1   6        985.33       1069.97        22.61 o                         
 -13   1   6       1016.06       1131.43        21.53 o                         
 -12   1   6       1920.46       2033.53        35.36 o                         
 -11   1   6         39.19         49.06         5.50 o                         
 -10   1   6        266.32        282.21         8.88 o                         
  -9   1   6       2247.81       2141.53        36.53 o                         
  -8   1   6        355.39        404.14        11.15 o                         
  -7   1   6         23.05         26.34         2.97 o                         
  -6   1   6       1563.42       1565.98        24.28 o                         
  -5   1   6         41.10         57.16         3.43 o                         
  -4   1   6        436.06        483.31        12.03 o                         
  -3   1   6       4371.12       4389.61       147.37 o                         
  -2   1   6       6874.78       6709.77       125.29 o                         
  -1   1   6       2312.32       2388.88        58.96 o                         
   0   1   6        660.57        700.24        16.67 o                         
   1   1   6       4222.97       4060.93        72.44 o                         
   2   1   6        151.93        143.23         5.37 o                         
   3   1   6       2353.30       2283.62        37.76 o                         
   4   1   6       1394.67       1297.98        25.69 o                         
   5   1   6       1689.56       1652.93        37.01 o                         
   6   1   6         33.02         62.04         7.34 o                         
   7   1   6       1177.39       1093.49        44.98 o                         
   8   1   6        655.46        652.97        19.40 o                         
   9   1   6         45.91         69.08         8.34 o                         
  10   1   6        107.93         92.93        11.27 o                         
  11   1   6        153.97        178.12        10.30 o                         
  12   1   6        550.96        557.31        18.27 o                         
  13   1   6        651.47        670.03        27.77 o                         
 -18   2   6          4.99          7.44         3.85 o                         
 -17   2   6        111.24        108.66         7.17 o                         
 -16   2   6        704.22        690.71        17.56 o                         
 -15   2   6       1070.02       1015.60        41.24 o                         
 -14   2   6          1.03         -0.28         4.21 o                         
 -13   2   6       1044.27       1124.67        24.04 o                         
 -12   2   6          6.05         14.34         4.68 o                         
 -11   2   6         37.43         38.71         5.95 o                         
 -10   2   6        791.75        801.90        18.46 o                         
  -9   2   6        196.05        190.87         8.79 o                         
  -8   2   6         19.52         10.93        11.91 o                         
  -7   2   6        185.84        179.73         7.12 o                         
  -6   2   6        147.69        150.98         6.75 o                         
  -5   2   6        549.87        533.81        11.50 o                         
  -4   2   6       3542.36       3569.70        73.95 o                         
  -3   2   6        365.35        422.04         9.04 o                         
  -2   2   6       1558.12       1576.68        23.78 o                         
  -1   2   6       5132.25       5459.51        86.30 o                         
   0   2   6        571.03        538.53        22.55 o                         
   1   2   6       1200.44       1160.43        22.26 o                         
   2   2   6        786.34        757.91        13.95 o                         
   3   2   6        596.13        568.39        11.49 o                         
   4   2   6        779.57        821.58        18.72 o                         
   5   2   6       2228.30       2071.20        62.29 o                         
   6   2   6        538.99        550.53        14.93 o                         
   7   2   6          1.59         -0.85         4.54 o                         
   8   2   6        498.02        488.82        15.31 o                         
   9   2   6         23.38         20.36         4.50 o                         
  10   2   6         36.27         39.36         8.25 o                         
  11   2   6        208.48        224.20        11.27 o                         
  12   2   6          0.82         -0.85         3.83 o                         
  13   2   6         24.23         30.27         5.63 o                         
 -18   3   6         19.54          9.69         3.04 o                         
 -17   3   6        136.05        106.46         9.41 o                         
 -16   3   6        291.76        286.98         9.41 o                         
 -15   3   6        188.24        199.13         7.63 o                         
 -14   3   6         31.06         29.99         7.20 o                         
 -13   3   6        215.76        218.73         9.94 o                         
 -12   3   6         38.78         22.64         4.57 o                         
 -11   3   6        190.26        183.44         8.65 o                         
 -10   3   6        971.94        946.21        21.01 o                         
  -9   3   6        133.18        132.96         7.77 o                         
  -8   3   6       1430.64       1391.44        25.41 o                         
  -7   3   6        193.12        161.68         9.38 o                         
  -6   3   6        289.54        352.80        10.47 o                         
  -5   3   6       3443.51       3613.26        66.81 o                         
  -4   3   6       1354.99       1468.55        31.72 o                         
  -3   3   6       2312.90       2263.62        45.87 o                         
  -2   3   6        382.82        339.61         8.63 o                         
  -1   3   6          5.06          9.91         2.56 o                         
   0   3   6         16.95         32.42         6.32 o                         
   1   3   6        293.07        292.91         8.24 o                         
   2   3   6         54.16         74.99         6.87 o                         
   3   3   6         11.23         21.12         5.24 o                         
   4   3   6       1224.35       1252.83        23.33 o                         
   5   3   6        202.94        198.91         9.17 o                         
   6   3   6        118.43        112.03         7.26 o                         
   7   3   6        220.64        231.73         8.62 o                         
   8   3   6         30.27         29.65         6.86 o                         
   9   3   6         77.05         69.86         8.42 o                         
  10   3   6          2.64          4.80         7.35 o                         
  11   3   6        777.15        755.02        20.08 o                         
  12   3   6        435.49        489.57        16.72 o                         
  13   3   6         94.15         96.77         6.41 o                         
 -17   4   6          3.01          1.94         2.82 o                         
 -16   4   6         48.07         38.97         4.76 o                         
 -15   4   6        175.97        167.54         7.51 o                         
 -14   4   6         61.79         55.02        11.80 o                         
 -13   4   6        217.71        209.05         9.51 o                         
 -12   4   6        404.06        398.45        13.53 o                         
 -11   4   6        104.88        113.41         8.75 o                         
 -10   4   6       1612.61       1556.37        31.46 o                         
  -9   4   6        932.37        857.58        16.05 o                         
  -8   4   6        462.94        475.10        10.97 o                         
  -7   4   6        143.53        166.72         8.15 o                         
  -6   4   6       1252.97       1187.93        81.10 o                         
  -5   4   6       8794.93       9056.68       321.03 o                         
  -4   4   6        544.55        626.24        22.41 o                         
  -3   4   6       1689.38       1750.52        38.40 o                         
  -2   4   6        614.63        594.08        15.23 o                         
  -1   4   6        575.41        514.47        13.85 o                         
   0   4   6       1777.03       2008.99        53.65 o                         
   1   4   6        246.68        234.74        10.95 o                         
   2   4   6         13.66         10.75         3.74 o                         
   3   4   6         22.75         36.27         5.88 o                         
   4   4   6         23.05         29.98         3.85 o                         
   5   4   6       1274.65       1260.19        21.50 o                         
   6   4   6        219.79        240.55         9.80 o                         
   7   4   6        381.89        405.05        10.89 o                         
   8   4   6        780.20        864.55        17.57 o                         
   9   4   6        289.90        329.79        11.59 o                         
  10   4   6        229.05        233.02        12.42 o                         
  11   4   6        124.59         99.75         8.59 o                         
  12   4   6         87.31         89.06         6.80 o                         
  13   4   6        264.26        293.96        10.30 o                         
 -17   5   6         17.44         13.16         2.66 o                         
 -16   5   6         73.05         66.20         4.86 o                         
 -15   5   6        578.40        577.35        13.18 o                         
 -14   5   6          3.68          5.16         3.38 o                         
 -13   5   6        120.74         98.44         7.19 o                         
 -12   5   6         59.08         62.61         6.46 o                         
 -11   5   6         86.84         87.32         8.27 o                         
 -10   5   6        839.68        824.03        15.72 o                         
  -9   5   6         57.61         76.63         7.04 o                         
  -8   5   6       1104.42       1122.62        19.98 o                         
  -7   5   6        151.69        137.68         9.05 o                         
  -6   5   6        123.79        157.50         7.20 o                         
  -5   5   6       2555.97       2556.24        48.10 o                         
  -4   5   6        258.90        286.51        15.55 o                         
  -3   5   6        552.02        571.03        14.50 o                         
  -2   5   6       1241.37       1515.82        41.74 o                         
  -1   5   6       1699.29       1671.22        35.08 o                         
   0   5   6        380.85        429.29        11.04 o                         
   1   5   6       1794.34       1826.66        31.76 o                         
   2   5   6        718.07        764.68        16.10 o                         
   3   5   6       4024.88       4135.00        61.87 o                         
   4   5   6         95.64         89.92         6.22 o                         
   5   5   6        445.21        431.75        10.18 o                         
   6   5   6         96.39        110.16         8.32 o                         
   7   5   6        100.44        115.60         6.65 o                         
   8   5   6        674.54        705.10        18.72 o                         
   9   5   6        516.75        543.70        14.57 o                         
  10   5   6        181.40        182.01        16.49 o                         
  11   5   6        673.43        646.18        17.12 o                         
  12   5   6        107.86        125.91        11.00 o                         
 -16   6   6       1585.32       1518.96        56.08 o                         
 -15   6   6        272.65        253.69         7.57 o                         
 -14   6   6         16.93         13.17         5.18 o                         
 -13   6   6        174.40        167.70         7.68 o                         
 -12   6   6        534.46        521.59        14.64 o                         
 -11   6   6        757.27        771.62        18.37 o                         
 -10   6   6        187.98        192.57         7.24 o                         
  -9   6   6        475.02        506.37        11.31 o                         
  -8   6   6         10.32         16.31         3.51 o                         
  -7   6   6       2116.00       2084.07        36.39 o                         
  -6   6   6         15.53         12.72         4.22 o                         
  -5   6   6         22.30         20.22         3.67 o                         
  -4   6   6       8238.19       8372.02       133.39 o                         
  -3   6   6        133.90        134.60         6.99 o                         
  -2   6   6        540.30        510.48        11.09 o                         
  -1   6   6        528.41        506.40        12.08 o                         
   0   6   6         39.26         40.48         5.08 o                         
   1   6   6        531.42        579.79        13.00 o                         
   2   6   6         28.38         29.33         3.84 o                         
   3   6   6       1148.49       1150.35        21.31 o                         
   4   6   6         19.63         31.43         3.98 o                         
   5   6   6       5291.15       5463.53        81.10 o                         
   6   6   6       1991.15       2011.93        32.62 o                         
   7   6   6        661.45        666.14        15.85 o                         
   8   6   6        465.77        511.41        17.52 o                         
   9   6   6        247.59        258.98         7.58 o                         
  10   6   6        471.34        437.57        12.79 o                         
  11   6   6         37.13         23.38         4.29 o                         
  12   6   6         38.76         32.92         5.68 o                         
 -15   7   6        198.63        177.18         8.69 o                         
 -14   7   6       1006.88        982.45        23.05 o                         
 -13   7   6        376.18        367.44        17.42 o                         
 -12   7   6         68.25         61.03         5.55 o                         
 -11   7   6       2101.38       2090.30        55.23 o                         
 -10   7   6         70.35         83.24         7.21 o                         
  -9   7   6        346.17        360.84         9.59 o                         
  -8   7   6        312.51        322.50         9.28 o                         
  -7   7   6        583.54        623.12        14.24 o                         
  -6   7   6         74.43         77.05         6.89 o                         
  -5   7   6        310.50        354.05        10.77 o                         
  -4   7   6         25.53         30.29         4.49 o                         
  -3   7   6         44.27         48.54         5.78 o                         
  -2   7   6        882.41        897.30        20.37 o                         
  -1   7   6        374.74        353.82        10.22 o                         
   0   7   6        794.79        748.37        31.55 o                         
   1   7   6         88.01         82.70         8.43 o                         
   2   7   6        208.90        187.60         7.14 o                         
   3   7   6       1931.76       2040.40        32.65 o                         
   4   7   6          3.78          7.41         3.21 o                         
   5   7   6         52.06         53.20         5.37 o                         
   6   7   6       3581.16       3706.19        56.04 o                         
   7   7   6         47.31         48.19         6.04 o                         
   8   7   6          5.41          3.57         2.72 o                         
   9   7   6          4.80          3.11         2.44 o                         
  10   7   6        484.86        512.16        22.24 o                         
  11   7   6        268.70        282.89        10.09 o                         
 -14   8   6        365.53        350.40        13.02 o                         
 -13   8   6        657.63        669.49        15.10 o                         
 -12   8   6        580.78        548.71        21.66 o                         
 -11   8   6          1.57          4.92         3.32 o                         
 -10   8   6        861.02        927.84        20.83 o                         
  -9   8   6        436.88        450.12        10.57 o                         
  -8   8   6         14.36         18.37         3.75 o                         
  -7   8   6       1695.52       1784.65        31.90 o                         
  -6   8   6        766.07        865.10        18.83 o                         
  -5   8   6       4254.18       4468.82        82.13 o                         
  -4   8   6       2062.59       2065.90        36.09 o                         
  -3   8   6        711.16        741.36        18.07 o                         
  -2   8   6         56.20         41.48         5.03 o                         
  -1   8   6        607.40        611.15        15.54 o                         
   0   8   6       1631.61       1718.25        30.72 o                         
   1   8   6        322.32        342.97        15.53 o                         
   2   8   6        573.99        585.74        12.92 o                         
   3   8   6         69.78         88.29         5.91 o                         
   4   8   6        605.92        646.16        13.05 o                         
   5   8   6        453.90        464.87        10.61 o                         
   6   8   6       1428.74       1404.58        23.68 o                         
   7   8   6       2552.32       2498.30        41.95 o                         
   8   8   6         41.84         34.62         3.80 o                         
   9   8   6        875.24        863.22        16.67 o                         
  10   8   6        194.52        206.21         8.84 o                         
 -13   9   6         72.07         72.68         5.68 o                         
 -12   9   6        288.09        293.82         8.83 o                         
 -11   9   6       1634.81       1618.89        31.40 o                         
 -10   9   6         19.98         23.64         5.63 o                         
  -9   9   6         10.77         19.98         6.51 o                         
  -8   9   6        503.57        531.75        20.08 o                         
  -7   9   6        160.95        186.21        14.08 o                         
  -6   9   6        206.92        234.26        16.60 o                         
  -5   9   6        569.18        601.53        17.66 o                         
  -4   9   6        858.07        919.70        29.52 o                         
  -3   9   6         51.00         60.59        10.92 o                         
  -2   9   6        654.69        622.54        18.36 o                         
  -1   9   6        249.06        279.60        10.32 o                         
   0   9   6       1563.67       1639.47        32.91 o                         
   1   9   6        163.24        169.33        10.20 o                         
   2   9   6        749.77        741.75        17.99 o                         
   3   9   6       1498.83       1528.29        36.88 o                         
   4   9   6        246.16        238.60         9.13 o                         
   5   9   6        142.89        151.05         5.78 o                         
   6   9   6        969.32        973.28        18.13 o                         
   7   9   6          0.84          2.88         2.79 o                         
   8   9   6          0.03          3.01         4.09 o                         
   9   9   6        113.86        122.06         9.35 o                         
 -12  10   6          3.74          7.08         3.29 o                         
 -11  10   6        757.15        751.47        18.09 o                         
 -10  10   6          0.53          2.55         3.41 o                         
  -9  10   6        181.00        172.84         8.66 o                         
  -8  10   6         67.60         60.00        10.35 o                         
  -7  10   6        219.05        208.34        12.56 o                         
  -6  10   6        699.13        687.58        22.72 o                         
  -5  10   6        243.61        243.02        19.79 o                         
  -4  10   6        232.29        258.68        12.81 o                         
  -3  10   6          6.20          4.06         4.66 o                         
  -2  10   6         42.17         32.53         4.85 o                         
  -1  10   6        152.10        169.28        10.00 o                         
   0  10   6        660.80        629.62        16.07 o                         
   1  10   6          8.20          2.42         3.29 o                         
   2  10   6        266.88        261.50        10.95 o                         
   3  10   6         33.78         26.51         3.96 o                         
   4  10   6        369.73        344.88         8.08 o                         
   5  10   6        382.64        371.24        10.70 o                         
   6  10   6        393.09        409.02         9.83 o                         
   7  10   6        239.84        221.92        16.49 o                         
  -9  11   6          1.71          1.81         3.85 o                         
  -8  11   6          0.85         -0.41         3.83 o                         
  -7  11   6        113.78        123.67         7.91 o                         
  -6  11   6        103.26         95.57         7.75 o                         
  -5  11   6        109.34        109.07        14.02 o                         
  -4  11   6         38.61         42.89         6.73 o                         
  -3  11   6         17.57         21.07         5.01 o                         
  -2  11   6          0.35         -2.08         3.43 o                         
  -1  11   6       1175.56       1126.99        26.77 o                         
   0  11   6        165.43        167.20         7.53 o                         
   1  11   6         56.61         65.64         5.95 o                         
   2  11   6        293.10        281.54         8.21 o                         
   3  11   6         37.51         44.07         4.10 o                         
   4  11   6         37.19         33.66         3.85 o                         
   5  11   6          1.16          5.89         4.95 o                         
  -7  12   6        445.81        435.72        11.32 o                         
  -6  12   6        236.96        249.06         9.72 o                         
  -5  12   6        151.62        146.96         8.30 o                         
  -4  12   6        373.75        368.45        10.81 o                         
  -3  12   6        126.55        135.51        10.45 o                         
  -2  12   6         24.44         27.16         5.24 o                         
  -1  12   6         75.86         88.06         6.18 o                         
   0  12   6        101.47         92.99         6.18 o                         
   1  12   6          5.26          9.72         3.57 o                         
   2  12   6         50.74         57.95         5.26 o                         
   3  12   6        103.87        105.01         8.25 o                         
 -18   1   7         16.44         17.39        11.00 o                         
 -17   1   7         49.04         60.05         6.51 o                         
 -16   1   7        217.53        200.03         8.24 o                         
 -15   1   7        645.86        686.10        16.13 o                         
 -14   1   7          2.18         -0.32         4.25 o                         
 -13   1   7        214.99        224.62         8.54 o                         
 -12   1   7        510.09        517.01        12.38 o                         
 -11   1   7       1264.01       1359.28        25.03 o                         
 -10   1   7        808.72        752.55        15.68 o                         
  -9   1   7        164.17        134.02         7.11 o                         
  -8   1   7       4129.40       4084.06        74.56 o                         
  -7   1   7         56.37         45.43         5.11 o                         
  -6   1   7        202.22        199.88         9.36 o                         
  -5   1   7        552.79        605.52        15.12 o                         
  -4   1   7         13.87         25.60         4.31 o                         
  -3   1   7        368.20        433.64         8.73 o                         
  -2   1   7        955.10       1051.73        18.23 o                         
  -1   1   7        316.96        316.95         6.98 o                         
   0   1   7        142.82        180.52         5.49 o                         
   1   1   7       3349.46       3521.09        63.43 o                         
   2   1   7       3463.38       3465.26        62.74 o                         
   3   1   7        245.77        196.19         7.41 o                         
   4   1   7        807.83        837.14        21.18 o                         
   5   1   7        203.27        153.21         8.42 o                         
   6   1   7        660.01        680.59        27.48 o                         
   7   1   7        719.03        630.55        22.41 o                         
   8   1   7       1594.91       1505.79        35.02 o                         
   9   1   7          4.71         10.24         7.86 o                         
  10   1   7          3.62          4.40         8.25 o                         
  11   1   7        441.20        461.98        21.72 o                         
  12   1   7          4.25          9.49         3.68 o                         
  13   1   7        261.17        261.20         9.72 o                         
 -18   2   7        143.26        139.99         6.61 o                         
 -17   2   7          0.28         -1.83         4.12 o                         
 -16   2   7        952.55        935.93        22.52 o                         
 -15   2   7         50.86         60.41         8.57 o                         
 -14   2   7        335.99        344.04         9.69 o                         
 -13   2   7       1204.36       1254.52        23.41 o                         
 -12   2   7          1.14         -2.12         3.92 o                         
 -11   2   7        654.48        663.86        18.90 o                         
 -10   2   7        368.25        334.57        10.77 o                         
  -9   2   7       1678.35       1586.99        31.61 o                         
  -8   2   7        280.37        225.50        13.57 o                         
  -7   2   7        946.77        835.73        35.38 o                         
  -6   2   7       5786.12       5650.05       116.18 o                         
  -5   2   7          1.76         12.89         5.22 o                         
  -4   2   7        231.47        220.32         5.65 o                         
  -3   2   7         28.14         19.08         2.27 o                         
  -2   2   7         21.88         19.92         2.30 o                         
  -1   2   7          6.61         17.37         3.73 o                         
   0   2   7         18.65         30.74         3.58 o                         
   1   2   7        114.25        153.82         5.71 o                         
   2   2   7         75.07         61.20         6.43 o                         
   3   2   7          3.60         -1.17         3.60 o                         
   4   2   7        469.12        446.48        14.18 o                         
   5   2   7       1869.70       1835.27        36.07 o                         
   6   2   7        840.11        815.66        25.41 o                         
   7   2   7       1092.59       1143.08        31.78 o                         
   8   2   7       1870.36       1939.32        44.22 o                         
   9   2   7         47.19         79.29         7.83 o                         
  10   2   7          0.03          9.19         4.35 o                         
  11   2   7        291.45        271.61        15.94 o                         
  12   2   7         39.83         22.80         5.77 o                         
  13   2   7          3.02          1.10         3.50 o                         
 -18   3   7          1.41          2.20         3.85 o                         
 -17   3   7         53.44         54.81         5.06 o                         
 -16   3   7         58.04         54.23         5.38 o                         
 -15   3   7         19.33         18.12         3.27 o                         
 -14   3   7        244.31        286.18         9.66 o                         
 -13   3   7        964.93        974.62        26.15 o                         
 -12   3   7        600.98        631.56        15.90 o                         
 -11   3   7        129.85        149.82         8.17 o                         
 -10   3   7       1165.67       1216.19        25.63 o                         
  -9   3   7        382.39        352.23        11.26 o                         
  -8   3   7         21.03         12.81         5.52 o                         
  -7   3   7       1797.47       1776.04        49.19 o                         
  -6   3   7       2397.68       2368.66        62.59 o                         
  -5   3   7       4499.81       4992.61       126.35 o                         
  -4   3   7        592.54        662.99        14.05 o                         
  -3   3   7      10680.33      11373.26       231.27 o                         
  -2   3   7        474.00        474.52        12.90 o                         
  -1   3   7       1284.82       1275.50        35.56 o                         
   0   3   7        599.94        710.28        21.94 o                         
   1   3   7       2199.41       2038.38        44.41 o                         
   2   3   7       2186.74       2009.52        34.26 o                         
   3   3   7          0.33          2.88         3.56 o                         
   4   3   7        115.18         94.09         6.71 o                         
   5   3   7       2702.46       2663.00        50.65 o                         
   6   3   7        270.07        265.42        10.50 o                         
   7   3   7        447.86        438.22        13.29 o                         
   8   3   7         23.07         16.28         4.15 o                         
   9   3   7        273.13        273.65        10.77 o                         
  10   3   7        125.90        119.84         7.80 o                         
  11   3   7         82.51         55.51         7.12 o                         
  12   3   7        223.90        244.02         9.91 o                         
 -17   4   7       1109.79       1129.43        24.97 o                         
 -16   4   7        132.50        133.63        10.63 o                         
 -15   4   7          4.90          3.03         3.00 o                         
 -14   4   7        884.05        994.67        21.43 o                         
 -13   4   7        288.94        274.63        10.89 o                         
 -12   4   7        157.49        151.66         9.16 o                         
 -11   4   7        199.74        180.83        10.40 o                         
 -10   4   7         25.72         34.15         9.44 o                         
  -9   4   7        746.57        780.27        18.40 o                         
  -8   4   7        774.12        779.64        18.12 o                         
  -7   4   7       1687.15       1668.13        32.92 o                         
  -6   4   7          3.44          4.51         3.74 o                         
  -5   4   7      17068.69      16774.44       340.15 o                         
  -4   4   7       3941.89       4254.56        90.29 o                         
  -3   4   7       1528.67       1585.82        35.64 o                         
  -2   4   7       4351.78       4505.95       112.44 o                         
  -1   4   7        512.09        538.13        16.77 o                         
   0   4   7       1303.65       1181.39        33.04 o                         
   1   4   7         42.67         40.87         4.93 o                         
   2   4   7       3974.15       3883.82        63.63 o                         
   3   4   7        498.00        481.97        14.24 o                         
   4   4   7       2253.19       2189.87        34.63 o                         
   5   4   7       1020.34        991.77        19.59 o                         
   6   4   7          0.46         -0.45         3.49 o                         
   7   4   7       3670.07       3786.48        62.35 o                         
   8   4   7        342.86        346.28         9.66 o                         
   9   4   7        646.71        662.82        19.26 o                         
  10   4   7         89.15         85.09         7.68 o                         
  11   4   7         39.91         36.04         6.61 o                         
  12   4   7        345.43        359.16        12.24 o                         
 -17   5   7        105.59         85.67         5.63 o                         
 -16   5   7          5.12          3.96         4.43 o                         
 -15   5   7          0.93          3.71         2.78 o                         
 -14   5   7        143.61        156.49         8.07 o                         
 -13   5   7        260.01        253.03        10.25 o                         
 -12   5   7        883.88        805.02        25.73 o                         
 -11   5   7       2554.55       2671.93        75.91 o                         
 -10   5   7        549.92        524.76        16.18 o                         
  -9   5   7        179.94        165.14         8.65 o                         
  -8   5   7        296.34        266.97        17.33 o                         
  -7   5   7        143.39        137.55         7.49 o                         
  -6   5   7        571.94        556.56        13.34 o                         
  -5   5   7         41.34         72.54         6.46 o                         
  -4   5   7          3.08          1.49         3.65 o                         
  -3   5   7        375.40        338.40         8.97 o                         
  -2   5   7        135.17        118.84         6.38 o                         
  -1   5   7          0.78          2.50         3.48 o                         
   0   5   7       3399.27       3412.24        51.40 o                         
   1   5   7        817.73        766.19        15.71 o                         
   2   5   7       1652.02       1709.22        30.24 o                         
   3   5   7       4192.86       4227.03        63.41 o                         
   4   5   7        428.98        422.08        11.23 o                         
   5   5   7        170.15        159.77         6.83 o                         
   6   5   7        298.94        311.38         9.48 o                         
   7   5   7          0.03          4.34         3.27 o                         
   8   5   7         48.95         61.42         6.04 o                         
   9   5   7          4.65          7.58         2.99 o                         
  10   5   7        776.04        805.63        20.10 o                         
  11   5   7        192.04        197.76        32.16 o                         
 -16   6   7          0.41          4.55         2.90 o                         
 -15   6   7        642.79        621.15        18.81 o                         
 -14   6   7          6.95          7.68         3.09 o                         
 -13   6   7         48.53         60.49         6.38 o                         
 -12   6   7        458.33        429.32        22.56 o                         
 -11   6   7         92.17         84.79         7.26 o                         
 -10   6   7         16.57         14.04         4.92 o                         
  -9   6   7          0.29          4.96         4.11 o                         
  -8   6   7       1154.60       1097.20        21.62 o                         
  -7   6   7         56.68         66.15         5.90 o                         
  -6   6   7        773.17        737.62        20.30 o                         
  -5   6   7        311.14        294.16        10.41 o                         
  -4   6   7       1903.47       1933.61        33.91 o                         
  -3   6   7          1.75         -1.27         3.81 o                         
  -2   6   7         31.75         44.33         5.16 o                         
  -1   6   7       1551.48       1551.58        27.92 o                         
   0   6   7         70.55         70.67         5.61 o                         
   1   6   7         67.96         62.95         6.24 o                         
   2   6   7        836.44        831.40        23.76 o                         
   3   6   7        111.94        119.02         6.37 o                         
   4   6   7        168.68        161.30         6.65 o                         
   5   6   7        718.54        759.88        14.62 o                         
   6   6   7        371.18        392.91        10.40 o                         
   7   6   7          2.16          6.59         3.32 o                         
   8   6   7          1.29          5.25         2.89 o                         
   9   6   7          0.09          2.14         2.83 o                         
  10   6   7        518.66        531.37        14.06 o                         
  11   6   7         92.94         88.39        12.37 o                         
 -15   7   7         80.82         82.69         6.80 o                         
 -14   7   7        255.98        249.06         7.74 o                         
 -13   7   7         10.43          9.40         6.75 o                         
 -12   7   7         16.11         16.29         3.62 o                         
 -11   7   7          0.68          2.03         4.76 o                         
 -10   7   7          4.37          2.88         5.71 o                         
  -9   7   7        160.10        164.71         8.93 o                         
  -8   7   7       1150.76       1155.62        24.87 o                         
  -7   7   7        262.61        245.91         9.12 o                         
  -6   7   7       2179.21       2147.82        59.66 o                         
  -5   7   7        471.32        488.94        13.49 o                         
  -4   7   7        381.11        377.74        14.30 o                         
  -3   7   7       1952.60       1961.83        53.23 o                         
  -2   7   7        636.83        636.57        14.35 o                         
  -1   7   7          3.66          3.41         3.73 o                         
   0   7   7       1630.92       1673.85        29.98 o                         
   1   7   7       2143.51       2349.12        40.42 o                         
   2   7   7        287.98        294.37         8.81 o                         
   3   7   7         45.00         45.23         5.15 o                         
   4   7   7         76.14         72.54         6.59 o                         
   5   7   7        251.39        261.48         7.61 o                         
   6   7   7        330.71        324.01        10.43 o                         
   7   7   7        424.04        405.30         9.78 o                         
   8   7   7          0.04          4.69         2.48 o                         
   9   7   7         31.68         31.30         6.98 o                         
  10   7   7          6.66          6.38         3.66 o                         
 -14   8   7          8.20          9.93         3.29 o                         
 -13   8   7          0.21          3.19         2.68 o                         
 -12   8   7          3.07          0.33         3.49 o                         
 -11   8   7        100.24         96.93         6.40 o                         
 -10   8   7        312.61        312.16        10.80 o                         
  -9   8   7        212.79        213.96         9.31 o                         
  -8   8   7        105.94        133.69         8.10 o                         
  -7   8   7         47.59         67.57         7.36 o                         
  -6   8   7        102.04         91.98         8.65 o                         
  -5   8   7        948.81        921.13        20.89 o                         
  -4   8   7        248.15        263.23        12.13 o                         
  -3   8   7        237.49        233.15         9.76 o                         
  -2   8   7        355.19        379.81        11.78 o                         
  -1   8   7         33.52         28.25         5.52 o                         
   0   8   7        127.23        130.78         7.34 o                         
   1   8   7        151.21        164.79         7.53 o                         
   2   8   7       1052.36       1140.41        21.87 o                         
   3   8   7         13.21         15.86         3.09 o                         
   4   8   7          4.60          2.63         2.93 o                         
   5   8   7       1026.82       1033.71        18.24 o                         
   6   8   7        113.48         99.71         5.72 o                         
   7   8   7         20.47         19.65         2.60 o                         
   8   8   7         29.06         30.98         3.26 o                         
   9   8   7          0.14          5.58         3.47 o                         
 -13   9   7        145.64        131.84         7.75 o                         
 -12   9   7        147.59        152.96         7.34 o                         
 -11   9   7        106.75        126.64         8.64 o                         
 -10   9   7        284.58        276.41         9.10 o                         
  -9   9   7        135.19        126.38         7.38 o                         
  -8   9   7        209.23        217.45        13.41 o                         
  -7   9   7        922.64        985.89        24.96 o                         
  -6   9   7        166.75        187.05         9.76 o                         
  -5   9   7         73.26         68.32         9.38 o                         
  -4   9   7        374.79        372.82        13.26 o                         
  -3   9   7        134.44        180.86         8.76 o                         
  -2   9   7        815.01        818.64        19.02 o                         
  -1   9   7          1.78         17.04         3.68 o                         
   0   9   7          4.35         12.52         3.55 o                         
   1   9   7        692.95        704.49        14.88 o                         
   2   9   7        112.27        118.82         6.26 o                         
   3   9   7        460.10        436.20        10.16 o                         
   4   9   7          6.42          5.89         2.55 o                         
   5   9   7        763.32        790.83        14.15 o                         
   6   9   7          2.56          6.93         4.09 o                         
   7   9   7         13.31         15.11         3.00 o                         
   8   9   7        247.66        251.36         9.62 o                         
 -12  10   7         44.37         38.30         5.15 o                         
 -11  10   7          0.80          0.55         4.95 o                         
 -10  10   7         87.46         90.04        15.94 o                         
  -9  10   7        108.05        112.67         7.66 o                         
  -8  10   7          3.60         -0.12         4.38 o                         
  -7  10   7        550.79        542.79        21.44 o                         
  -6  10   7         89.58         95.68         8.69 o                         
  -5  10   7         27.89         19.28         4.85 o                         
  -4  10   7        654.73        735.44        23.71 o                         
  -3  10   7         79.22         59.38         7.17 o                         
  -2  10   7          0.45          3.45         3.15 o                         
  -1  10   7        968.26       1073.23        22.60 o                         
   0  10   7        508.84        485.04        12.47 o                         
   1  10   7        592.55        557.70        13.46 o                         
   2  10   7        461.68        460.44        11.51 o                         
   3  10   7        208.06        213.73         7.40 o                         
   4  10   7         89.80         91.24         7.39 o                         
   5  10   7        182.55        176.29         6.94 o                         
   6  10   7        117.85        141.93         8.52 o                         
 -10  11   7        139.89        115.02        11.27 o                         
  -9  11   7        290.60        289.75        11.27 o                         
  -8  11   7        693.57        761.67        22.35 o                         
  -7  11   7         58.58         65.28         7.79 o                         
  -6  11   7        112.09         96.83         7.66 o                         
  -5  11   7        708.06        671.61        22.54 o                         
  -4  11   7        148.27        157.25         7.43 o                         
  -3  11   7        491.46        482.93        17.04 o                         
  -2  11   7         14.32         11.79        11.55 o                         
  -1  11   7          4.41          0.03         4.27 o                         
   0  11   7        639.72        659.61        14.57 o                         
   1  11   7        588.35        541.91        12.57 o                         
   2  11   7        114.34        106.39         7.22 o                         
   3  11   7        529.12        479.39        19.84 o                         
   4  11   7         89.85         75.68         4.60 o                         
  -6  12   7         41.38         37.96         5.39 o                         
  -5  12   7        311.51        314.99        11.07 o                         
  -4  12   7        330.89        339.18        17.04 o                         
  -3  12   7        529.49        535.45        25.29 o                         
  -2  12   7        209.83        217.43        19.79 o                         
  -1  12   7          0.30          6.71         2.90 o                         
   0  12   7         27.62         20.58         4.62 o                         
   1  12   7         14.87         26.00         5.01 o                         
 -18   0   8        167.36        141.30         9.90 o                         
 -17   0   8          0.12          1.97         6.32 o                         
 -16   0   8        131.12        133.82         9.13 o                         
 -15   0   8         55.22         41.24        12.65 o                         
 -14   0   8       2391.30       2534.50        67.84 o                         
 -13   0   8       1214.42       1332.60        39.07 o                         
 -12   0   8       2502.34       2644.55        57.98 o                         
 -11   0   8          0.16         10.54         5.34 o                         
 -10   0   8        282.28        266.99        11.71 o                         
  -9   0   8       7135.89       7016.15       144.96 o                         
  -8   0   8       2535.77       2688.74        71.33 o                         
  -7   0   8       2154.92       2103.84        70.93 o                         
  -6   0   8         90.14         84.12         9.90 o                         
  -5   0   8       5378.07       4925.25       177.04 o                         
  -4   0   8        123.89        143.40        11.27 o                         
  -3   0   8        276.11        272.33        19.77 o                         
  -2   0   8       6155.96       5580.10       189.41 o                         
  -1   0   8       1957.66       1815.67        39.46 o                         
   0   0   8       1466.24       1748.35        46.46 o                         
   1   0   8        530.12        480.49        16.10 o                         
   2   0   8       8049.80       8252.54       207.18 o                         
   3   0   8        963.73        971.99        40.04 o                         
   4   0   8        167.06        175.49        10.37 o                         
   5   0   8       1421.98       1481.61        42.35 o                         
   6   0   8        168.10        171.76        11.74 o                         
   7   0   8       2519.59       2597.57        98.97 o                         
   8   0   8       2276.73       2341.97        89.62 o                         
   9   0   8        693.85        554.70        29.14 o                         
  10   0   8         48.72         41.24        10.45 o                         
  11   0   8        166.74        145.70        12.10 o                         
  12   0   8        513.42        534.36        23.09 o                         
 -18   1   8         58.56         61.69         7.42 o                         
 -17   1   8        311.53        336.16        12.05 o                         
 -16   1   8       1022.45        995.42        20.41 o                         
 -15   1   8       1850.35       1911.28        37.76 o                         
 -14   1   8         32.29         33.08         4.33 o                         
 -13   1   8       1559.84       1614.66        28.96 o                         
 -12   1   8       1347.79       1371.32        25.32 o                         
 -11   1   8          8.88          4.64         5.69 o                         
 -10   1   8        109.30        129.07         6.77 o                         
  -9   1   8       1800.06       1757.03        28.67 o                         
  -8   1   8        269.78        278.39        11.17 o                         
  -7   1   8         24.03         31.42         9.31 o                         
  -6   1   8        245.88        222.15        10.95 o                         
  -5   1   8       1872.49       1830.86        60.75 o                         
  -4   1   8       3529.14       3662.25        66.11 o                         
  -3   1   8       2469.11       2720.69        49.62 o                         
  -2   1   8        144.49        109.30         4.99 o                         
  -1   1   8       2692.97       2502.74        41.16 o                         
   0   1   8         20.67         27.97         3.36 o                         
   1   1   8       1554.49       1523.55        29.41 o                         
   2   1   8        703.39        646.68        22.33 o                         
   3   1   8        244.90        286.09         9.36 o                         
   4   1   8       2788.52       2872.82        74.43 o                         
   5   1   8         94.52         91.94         7.49 o                         
   6   1   8         17.66         13.30         4.28 o                         
   7   1   8          5.66         -1.27         4.42 o                         
   8   1   8        542.59        609.72        17.56 o                         
   9   1   8        428.44        478.83        31.89 o                         
  10   1   8         97.69         96.63         8.30 o                         
  11   1   8        585.45        551.96        17.88 o                         
  12   1   8       1151.55       1072.86        29.16 o                         
 -18   2   8          1.71          0.81         3.56 o                         
 -17   2   8        255.84        243.32         8.14 o                         
 -16   2   8         34.65         25.67         6.13 o                         
 -15   2   8        200.40        221.22         8.33 o                         
 -14   2   8        455.34        459.36        12.83 o                         
 -13   2   8          0.26         -3.89         3.89 o                         
 -12   2   8         43.72         51.97         5.49 o                         
 -11   2   8        351.00        347.48        10.43 o                         
 -10   2   8        815.43        789.05        16.73 o                         
  -9   2   8        936.04        917.92        20.46 o                         
  -8   2   8       2454.23       2509.02        47.49 o                         
  -7   2   8         14.92         11.55         4.93 o                         
  -6   2   8         79.17        112.44         9.52 o                         
  -5   2   8        522.58        535.21        12.47 o                         
  -4   2   8       2782.42       3087.05        56.28 o                         
  -3   2   8      13831.19      14331.61       251.44 o                         
  -2   2   8        158.10        142.17         6.49 o                         
  -1   2   8        102.25        114.83         5.86 o                         
   0   2   8        130.11        130.97         6.42 o                         
   1   2   8       5011.16       5285.32       109.51 o                         
   2   2   8         77.79        113.90         6.43 o                         
   3   2   8       1371.45       1336.82        27.74 o                         
   4   2   8       1432.66       1390.48        25.35 o                         
   5   2   8          0.21          2.40         4.25 o                         
   6   2   8        224.99        246.05        15.32 o                         
   7   2   8          7.15         17.63         6.57 o                         
   8   2   8       2567.29       2693.43        58.72 o                         
   9   2   8        887.78        833.34        21.37 o                         
  10   2   8          0.01         -3.64         4.07 o                         
  11   2   8        370.95        380.41        19.24 o                         
  12   2   8         18.05         16.04         6.05 o                         
 -17   3   8          8.75         -1.16         3.43 o                         
 -16   3   8         10.12         15.47         3.46 o                         
 -15   3   8        472.59        479.84        12.15 o                         
 -14   3   8         61.82         59.30         5.48 o                         
 -13   3   8         73.96         73.22         6.34 o                         
 -12   3   8         29.07         24.95         4.08 o                         
 -11   3   8        452.67        475.41        13.31 o                         
 -10   3   8         29.02         24.55         5.05 o                         
  -9   3   8         63.35         60.37         6.32 o                         
  -8   3   8         17.45         34.05         7.14 o                         
  -7   3   8       1131.61       1196.78        22.12 o                         
  -6   3   8       1386.26       1480.83        33.94 o                         
  -5   3   8       2393.00       2398.85        59.67 o                         
  -4   3   8       1232.20       1198.24        24.97 o                         
  -3   3   8         99.95         73.65         6.10 o                         
  -2   3   8       2178.68       2435.08       142.37 o                         
  -1   3   8        722.60        744.56        19.49 o                         
   0   3   8       1279.24       1225.00        24.64 o                         
   1   3   8       2089.40       2110.14        36.04 o                         
   2   3   8         26.90         27.79         3.92 o                         
   3   3   8       2462.46       2343.61        46.95 o                         
   4   3   8       1308.55       1304.16        27.33 o                         
   5   3   8         36.92         50.31         9.60 o                         
   6   3   8       1361.23       1413.27        33.74 o                         
   7   3   8        747.52        782.61        16.40 o                         
   8   3   8          8.73         17.71         4.56 o                         
   9   3   8        185.92        201.45         9.30 o                         
  10   3   8          6.14          3.65         3.92 o                         
  11   3   8         21.15         11.75         3.56 o                         
  12   3   8         53.17         33.86         5.94 o                         
 -17   4   8        165.49        155.48         6.38 o                         
 -16   4   8         39.76         47.89         6.67 o                         
 -15   4   8         56.79         50.73         5.40 o                         
 -14   4   8         35.12         25.08         5.01 o                         
 -13   4   8          8.04          6.82         3.68 o                         
 -12   4   8          0.20         -0.37         5.56 o                         
 -11   4   8         33.00         25.48         4.39 o                         
 -10   4   8        674.84        698.67        17.08 o                         
  -9   4   8          4.05          1.39         3.83 o                         
  -8   4   8         48.14         48.13         5.14 o                         
  -7   4   8       1287.82       1332.66        30.62 o                         
  -6   4   8          0.26          3.12         3.71 o                         
  -5   4   8        191.07        167.90        10.52 o                         
  -4   4   8       3992.53       4050.65        93.87 o                         
  -3   4   8         80.06         87.20        10.02 o                         
  -2   4   8        157.69        123.64         7.64 o                         
  -1   4   8        866.56        847.55        17.46 o                         
   0   4   8        517.46        488.37        12.04 o                         
   1   4   8       2159.64       2086.25        32.91 o                         
   2   4   8        117.15        114.61        10.87 o                         
   3   4   8        118.32        126.48         7.22 o                         
   4   4   8        224.67        222.28         9.61 o                         
   5   4   8       1567.93       1592.93        32.22 o                         
   6   4   8          5.28         10.03         4.46 o                         
   7   4   8        489.27        528.11        16.17 o                         
   8   4   8        161.09        158.13         8.07 o                         
   9   4   8        120.74        133.84        10.30 o                         
  10   4   8        512.29        502.15        13.96 o                         
  11   4   8          4.59          6.05         4.28 o                         
 -17   5   8          3.68          7.42         3.11 o                         
 -16   5   8         26.60         27.40         4.60 o                         
 -15   5   8          5.49          5.52         2.84 o                         
 -14   5   8         70.44         58.48         5.87 o                         
 -13   5   8          1.44          1.93         4.21 o                         
 -12   5   8       2396.15       2297.27        72.87 o                         
 -11   5   8         31.76         24.52         4.68 o                         
 -10   5   8        314.46        307.07        10.67 o                         
  -9   5   8       5649.37       5614.79       101.85 o                         
  -8   5   8          4.24         13.06         5.38 o                         
  -7   5   8        132.17        126.36         7.72 o                         
  -6   5   8        854.37        845.46        19.03 o                         
  -5   5   8         34.88         41.65         9.44 o                         
  -4   5   8        481.19        510.39        11.36 o                         
  -3   5   8       1912.75       1848.66        36.56 o                         
  -2   5   8        196.99        201.23         8.19 o                         
  -1   5   8        448.93        406.39         9.89 o                         
   0   5   8         60.61         54.14         4.77 o                         
   1   5   8         52.65         56.96         6.02 o                         
   2   5   8       3972.18       4139.33        75.94 o                         
   3   5   8       1879.70       1859.67        30.10 o                         
   4   5   8        119.82        120.92         7.79 o                         
   5   5   8       2962.22       3064.44        51.53 o                         
   6   5   8         27.33         47.69         8.02 o                         
   7   5   8         11.80          9.00         4.36 o                         
   8   5   8          9.37          7.66         3.08 o                         
   9   5   8        263.72        249.17         9.17 o                         
  10   5   8         50.46         47.28         8.25 o                         
  11   5   8        260.81        259.51        13.20 o                         
 -16   6   8         13.74         13.85         3.04 o                         
 -15   6   8        603.30        583.75        15.01 o                         
 -14   6   8         51.11         45.64         5.56 o                         
 -13   6   8         13.58         17.67         5.07 o                         
 -12   6   8        309.16        353.38        14.75 o                         
 -11   6   8         34.72         51.88         7.60 o                         
 -10   6   8       1759.23       1687.28        51.43 o                         
  -9   6   8        925.06        911.22        23.65 o                         
  -8   6   8          3.06          5.11         4.00 o                         
  -7   6   8       5030.37       5155.59        93.67 o                         
  -6   6   8       2972.42       2973.85        68.85 o                         
  -5   6   8        790.71        797.99        20.31 o                         
  -4   6   8         17.41         13.03         3.85 o                         
  -3   6   8       1706.16       1641.32        26.73 o                         
  -2   6   8        457.45        483.04        12.04 o                         
  -1   6   8        126.41        125.89         7.52 o                         
   0   6   8          1.09          3.25         3.40 o                         
   1   6   8         20.46         22.27         4.92 o                         
   2   6   8        536.92        542.47        12.67 o                         
   3   6   8          2.10         -1.52         3.59 o                         
   4   6   8        202.96        226.90         7.52 o                         
   5   6   8       1234.70       1287.47        31.84 o                         
   6   6   8         10.01         15.98         5.06 o                         
   7   6   8        558.99        577.65        12.51 o                         
   8   6   8          2.71          2.21         2.82 o                         
   9   6   8        620.98        607.50        15.94 o                         
  10   6   8          5.01         12.10         7.70 o                         
 -15   7   8         42.82         34.85         4.85 o                         
 -14   7   8         76.92         85.91         5.52 o                         
 -13   7   8        306.50        301.90         8.99 o                         
 -12   7   8        388.22        373.41        12.25 o                         
 -11   7   8        340.70        368.05        22.54 o                         
 -10   7   8       1770.78       1795.59        37.62 o                         
  -9   7   8          0.09          7.30         4.81 o                         
  -8   7   8        977.38       1020.48        20.29 o                         
  -7   7   8        270.87        291.39         9.75 o                         
  -6   7   8       1172.86       1306.85        27.28 o                         
  -5   7   8       1531.21       1532.99        30.99 o                         
  -4   7   8        101.31        100.01         8.79 o                         
  -3   7   8        227.97        218.02         8.57 o                         
  -2   7   8          9.47          8.31         3.85 o                         
  -1   7   8          3.61          2.92         3.35 o                         
   0   7   8         16.08         26.95         4.50 o                         
   1   7   8        663.68        669.13        16.71 o                         
   2   7   8       2888.91       3117.31        52.52 o                         
   3   7   8        239.68        257.95         8.22 o                         
   4   7   8        402.28        413.05        10.61 o                         
   5   7   8       1001.69       1041.32        31.29 o                         
   6   7   8       1035.22       1028.64        21.48 o                         
   7   7   8         85.09         88.49         5.18 o                         
   8   7   8        185.16        201.80         6.20 o                         
   9   7   8         56.76         62.99         6.93 o                         
 -14   8   8        680.65        709.20        28.59 o                         
 -13   8   8        108.98         99.86         8.21 o                         
 -12   8   8          1.04          3.35         4.65 o                         
 -11   8   8        170.87        174.35         8.45 o                         
 -10   8   8        822.41        860.78        19.43 o                         
  -9   8   8         14.49         14.24         4.17 o                         
  -8   8   8         32.11         24.31         5.11 o                         
  -7   8   8       2403.20       2739.99        73.17 o                         
  -6   8   8          0.57         -2.34         4.21 o                         
  -5   8   8        538.14        546.10        14.50 o                         
  -4   8   8       1060.03       1138.78        22.04 o                         
  -3   8   8        307.48        277.89        10.37 o                         
  -2   8   8        375.46        372.84        11.57 o                         
  -1   8   8        613.12        595.37        12.49 o                         
   0   8   8        362.54        373.15        10.31 o                         
   1   8   8          2.62         -0.12         3.25 o                         
   2   8   8         56.90         69.22         5.72 o                         
   3   8   8          0.54          5.36         5.28 o                         
   4   8   8        472.99        461.65        10.95 o                         
   5   8   8        294.38        315.67         8.57 o                         
   6   8   8         39.11         41.65         4.60 o                         
   7   8   8       1537.83       1495.38        29.97 o                         
   8   8   8        193.37        165.70         7.91 o                         
 -13   9   8        313.47        288.68        10.80 o                         
 -12   9   8        292.47        321.71        15.39 o                         
 -11   9   8        919.71        905.57        27.00 o                         
 -10   9   8        235.51        231.31         8.69 o                         
  -9   9   8         28.58         24.85         7.02 o                         
  -8   9   8        541.31        541.93        16.05 o                         
  -7   9   8        336.80        325.93        12.48 o                         
  -6   9   8          2.47          3.20         5.73 o                         
  -5   9   8         42.87         75.51         9.62 o                         
  -4   9   8        162.07        199.46        14.36 o                         
  -3   9   8         65.98         79.22         7.03 o                         
  -2   9   8        121.80        116.42         6.86 o                         
  -1   9   8        114.50        145.29         7.41 o                         
   0   9   8        120.72        138.18         7.29 o                         
   1   9   8        333.97        299.64        10.27 o                         
   2   9   8          0.68          4.53         3.89 o                         
   3   9   8        170.92        186.84         6.63 o                         
   4   9   8         46.75         36.50         4.00 o                         
   5   9   8        536.07        528.16        12.27 o                         
   6   9   8        559.37        558.10        14.00 o                         
   7   9   8          0.18          0.06         3.29 o                         
 -11  10   8         15.90         13.90         6.60 o                         
 -10  10   8        164.00        179.72         8.74 o                         
  -9  10   8         52.07         33.05         7.42 o                         
  -8  10   8        119.57        137.38         9.11 o                         
  -7  10   8         25.07         25.80        11.27 o                         
  -6  10   8        337.42        324.58        13.80 o                         
  -5  10   8         98.20        101.29         8.45 o                         
  -4  10   8        466.05        490.87        16.27 o                         
  -3  10   8        129.70        133.04         6.89 o                         
  -2  10   8          8.84         11.93         6.28 o                         
  -1  10   8        661.46        649.75        15.03 o                         
   0  10   8         35.24         36.13         4.73 o                         
   1  10   8         63.81         49.94         5.03 o                         
   2  10   8        377.69        336.61         9.10 o                         
   3  10   8        274.71        271.77         8.27 o                         
   4  10   8         46.98         52.95         7.30 o                         
   5  10   8         30.36         35.04         4.28 o                         
  -9  11   8         89.08         87.97         8.80 o                         
  -8  11   8         62.29         59.79        10.20 o                         
  -7  11   8         60.37         52.83         5.13 o                         
  -6  11   8         35.19         33.43         4.68 o                         
  -5  11   8        219.49        240.08         8.53 o                         
  -4  11   8        406.07        410.70        14.37 o                         
  -3  11   8        371.22        360.38        13.41 o                         
  -2  11   8         39.03         33.93         5.79 o                         
  -1  11   8         58.31         70.45         5.87 o                         
   0  11   8         81.34         83.19         5.82 o                         
   1  11   8         26.03         10.57         3.45 o                         
   2  11   8         48.77         50.36         4.13 o                         
   3  11   8         41.32         51.64         6.75 o                         
  -5  12   8         11.86         12.65         4.40 o                         
  -4  12   8        306.52        301.24        15.94 o                         
  -3  12   8          1.55         -3.15         3.15 o                         
  -2  12   8        163.12        155.45         7.36 o                         
  -1  12   8        239.41        185.45        17.32 o                         
 -18   1   9         25.24          8.74         4.87 o                         
 -17   1   9        210.49        202.38         7.80 o                         
 -16   1   9        303.15        302.39         8.86 o                         
 -15   1   9         85.58         89.02         6.59 o                         
 -14   1   9        111.14        129.44         7.29 o                         
 -13   1   9        224.71        247.28         8.79 o                         
 -12   1   9        738.31        775.39        16.33 o                         
 -11   1   9         61.16         58.49         8.31 o                         
 -10   1   9        704.16        755.60        16.44 o                         
  -9   1   9        205.25        205.63         8.63 o                         
  -8   1   9         10.77         15.15         5.03 o                         
  -7   1   9        361.34        354.87        11.80 o                         
  -6   1   9        284.33        219.46         7.62 o                         
  -5   1   9        845.59        806.54        28.72 o                         
  -4   1   9         30.38         23.30         6.40 o                         
  -3   1   9        402.06        345.17        11.10 o                         
  -2   1   9       2597.62       2697.35        45.03 o                         
  -1   1   9        108.75        114.72         5.29 o                         
   0   1   9        102.00        115.29         6.09 o                         
   1   1   9        180.54        179.67         8.86 o                         
   2   1   9         69.60         77.66         6.28 o                         
   3   1   9         98.81        110.27         6.06 o                         
   4   1   9          8.86         10.02         4.17 o                         
   5   1   9        201.23        197.64         9.48 o                         
   6   1   9          0.37          6.50         5.40 o                         
   7   1   9         96.49        126.73         8.81 o                         
   8   1   9        807.31        811.80        27.70 o                         
   9   1   9        437.90        428.80        15.74 o                         
  10   1   9        242.25        255.00        12.10 o                         
  11   1   9         87.44         98.45         7.18 o                         
 -18   2   9          8.38          9.90         4.95 o                         
 -17   2   9         19.13         14.30         3.21 o                         
 -16   2   9        614.05        604.17        15.66 o                         
 -15   2   9        846.55        840.20        16.60 o                         
 -14   2   9          2.23          8.34         4.02 o                         
 -13   2   9        823.55        828.56        17.15 o                         
 -12   2   9        603.10        635.22        14.95 o                         
 -11   2   9        262.96        253.13         8.41 o                         
 -10   2   9        108.44        109.18         7.31 o                         
  -9   2   9          1.63         10.20         3.71 o                         
  -8   2   9       5501.60       5270.38        85.42 o                         
  -7   2   9        339.06        306.88        16.52 o                         
  -6   2   9       2000.82       2070.24        33.11 o                         
  -5   2   9       3134.44       3037.05        50.50 o                         
  -4   2   9       1177.58       1251.95        43.17 o                         
  -3   2   9       4127.96       4270.72        77.72 o                         
  -2   2   9       3044.79       3254.06        63.01 o                         
  -1   2   9        206.82        211.78         7.28 o                         
   0   2   9        600.51        551.96        12.25 o                         
   1   2   9        119.28        184.86        10.38 o                         
   2   2   9        102.76        116.91         6.69 o                         
   3   2   9          0.73          5.94         5.38 o                         
   4   2   9       1185.31       1167.91        24.83 o                         
   5   2   9        109.59        124.72         8.09 o                         
   6   2   9        646.20        665.24        16.69 o                         
   7   2   9          0.73         -0.80         6.68 o                         
   8   2   9         83.32         99.52         7.88 o                         
   9   2   9       1458.40       1396.19        38.88 o                         
  10   2   9         76.46         75.67         8.52 o                         
  11   2   9        137.36        163.09        10.72 o                         
 -17   3   9          8.32          4.06         3.93 o                         
 -16   3   9        583.63        591.34        15.33 o                         
 -15   3   9       1528.65       1577.95        31.59 o                         
 -14   3   9          4.30         10.22         3.40 o                         
 -13   3   9        199.70        201.53         7.87 o                         
 -12   3   9       1425.97       1513.76        25.36 o                         
 -11   3   9        143.43        155.10         8.64 o                         
 -10   3   9          1.52          5.86         3.65 o                         
  -9   3   9       1109.85       1065.09        23.09 o                         
  -8   3   9         35.89         28.43         4.26 o                         
  -7   3   9         51.64         63.88         8.78 o                         
  -6   3   9        430.61        421.97        20.31 o                         
  -5   3   9        225.61        222.82        11.11 o                         
  -4   3   9       2567.32       2573.37        43.32 o                         
  -3   3   9        143.78        136.89         7.56 o                         
  -2   3   9         16.90          8.55         3.50 o                         
  -1   3   9       1347.65       1279.21        34.84 o                         
   0   3   9          0.03          1.21         5.20 o                         
   1   3   9       1772.24       1763.45        28.27 o                         
   2   3   9        304.30        321.06        11.21 o                         
   3   3   9         34.42         39.59         9.35 o                         
   4   3   9       2756.79       2707.42        51.40 o                         
   5   3   9        794.44        811.24        19.00 o                         
   6   3   9        566.10        585.75        13.53 o                         
   7   3   9        199.93        190.06         9.39 o                         
   8   3   9         87.26         79.68         7.34 o                         
   9   3   9        345.03        329.85        11.18 o                         
  10   3   9        273.25        280.97        12.02 o                         
  11   3   9        392.52        384.26        19.79 o                         
 -17   4   9        644.57        586.36        17.11 o                         
 -16   4   9        556.83        541.67        21.17 o                         
 -15   4   9          8.61         12.17         3.23 o                         
 -14   4   9        303.60        282.02         9.38 o                         
 -13   4   9        665.04        728.10        20.49 o                         
 -12   4   9         25.52         29.70         4.03 o                         
 -11   4   9         95.35        105.52         7.04 o                         
 -10   4   9        141.81        161.98         8.48 o                         
  -9   4   9       2194.35       2249.24        43.57 o                         
  -8   4   9        906.24        942.85        21.03 o                         
  -7   4   9       1400.64       1377.85        28.24 o                         
  -6   4   9       1291.12       1306.98        22.21 o                         
  -5   4   9        293.94        270.44         9.50 o                         
  -4   4   9       2334.98       2324.80        39.67 o                         
  -3   4   9          4.69         12.31         3.96 o                         
  -2   4   9         43.52         53.17         9.40 o                         
  -1   4   9       1590.79       1597.46        28.56 o                         
   0   4   9        570.03        574.25        11.90 o                         
   1   4   9          4.18          5.03         3.16 o                         
   2   4   9       2108.80       2146.66        47.93 o                         
   3   4   9       3381.58       3480.33        74.81 o                         
   4   4   9        235.70        239.33        10.89 o                         
   5   4   9       1852.69       1933.51        53.23 o                         
   6   4   9        203.10        195.48        11.67 o                         
   7   4   9        109.35        112.94         7.29 o                         
   8   4   9        421.16        409.58        12.79 o                         
   9   4   9          0.18         -2.43         3.60 o                         
  10   4   9        213.56        223.77        14.84 o                         
 -16   5   9        132.92        126.91         8.25 o                         
 -15   5   9          9.79          8.29         3.32 o                         
 -14   5   9        392.91        368.64        11.92 o                         
 -13   5   9        218.14        217.07         9.90 o                         
 -12   5   9          9.87         10.80         3.64 o                         
 -11   5   9        518.93        542.52        14.52 o                         
 -10   5   9          9.88         14.64         4.28 o                         
  -9   5   9        389.61        413.14        12.43 o                         
  -8   5   9        574.85        604.23        15.45 o                         
  -7   5   9          2.28         -3.06         4.32 o                         
  -6   5   9        380.96        372.09        11.23 o                         
  -5   5   9          7.54         20.20         4.12 o                         
  -4   5   9        175.29        185.07         9.33 o                         
  -3   5   9        279.28        274.99         8.63 o                         
  -2   5   9        118.23        107.22         6.81 o                         
  -1   5   9        357.29        348.83         9.39 o                         
   0   5   9        360.74        328.60         8.46 o                         
   1   5   9       1434.00       1472.87        27.64 o                         
   2   5   9          3.11         10.66         3.62 o                         
   3   5   9         25.40         33.43         5.29 o                         
   4   5   9       1191.81       1176.64        29.76 o                         
   5   5   9        192.83        195.94         9.58 o                         
   6   5   9        159.39        154.95        10.73 o                         
   7   5   9        537.74        513.31        11.62 o                         
   8   5   9        618.03        628.14        12.86 o                         
   9   5   9        342.86        344.47        10.72 o                         
  10   5   9         54.48         50.58         7.70 o                         
 -16   6   9        139.29        130.00         7.42 o                         
 -15   6   9        116.27        115.63         6.12 o                         
 -14   6   9        763.10        743.17        19.56 o                         
 -13   6   9        611.19        633.06        14.63 o                         
 -12   6   9         26.72         19.70         4.15 o                         
 -11   6   9        141.39        154.58        11.03 o                         
 -10   6   9        373.91        415.36        14.43 o                         
  -9   6   9         19.66         10.35         4.28 o                         
  -8   6   9       1000.70        971.94        25.71 o                         
  -7   6   9       1681.70       1680.66        33.53 o                         
  -6   6   9         23.95         29.54         5.19 o                         
  -5   6   9          0.70          3.17         4.12 o                         
  -4   6   9        171.77        191.97         8.09 o                         
  -3   6   9       1016.09       1051.05        19.15 o                         
  -2   6   9        213.71        201.91         7.55 o                         
  -1   6   9          1.40          4.91         3.38 o                         
   0   6   9         11.46         18.86         3.57 o                         
   1   6   9       1067.92       1121.08        21.47 o                         
   2   6   9       1309.31       1345.99        24.87 o                         
   3   6   9         36.20         36.08         5.00 o                         
   4   6   9       1786.10       1925.75        52.20 o                         
   5   6   9          1.87          5.04         6.19 o                         
   6   6   9         95.55         99.46         7.14 o                         
   7   6   9         36.07         43.57         4.68 o                         
   8   6   9         15.01         23.26         6.36 o                         
 -15   7   9        270.10        271.06        13.75 o                         
 -14   7   9        402.61        438.59        10.50 o                         
 -13   7   9         20.72         18.31         5.87 o                         
 -12   7   9          1.22          3.88         3.09 o                         
 -11   7   9       1263.24       1314.29        32.57 o                         
 -10   7   9        334.64        366.05        21.11 o                         
  -9   7   9        164.35        157.43        11.98 o                         
  -8   7   9         15.03         16.73         7.62 o                         
  -7   7   9       1491.36       1601.12        32.37 o                         
  -6   7   9         72.40         76.96         8.46 o                         
  -5   7   9        332.54        323.88        13.21 o                         
  -4   7   9        593.86        573.72        15.29 o                         
  -3   7   9        101.58        109.98         6.91 o                         
  -2   7   9        156.19        162.11         7.79 o                         
  -1   7   9        156.75        185.32         7.28 o                         
   0   7   9        495.37        480.45        10.97 o                         
   1   7   9         28.54         25.42         3.68 o                         
   2   7   9          2.54          2.56         3.17 o                         
   3   7   9       2691.54       2853.92        48.18 o                         
   4   7   9        351.39        339.56        14.58 o                         
   5   7   9         85.88         81.94         5.97 o                         
   6   7   9       1665.68       1594.98        35.55 o                         
   7   7   9        125.74        129.91         5.61 o                         
   8   7   9        390.51        397.24        13.54 o                         
 -14   8   9          1.44          4.40         3.29 o                         
 -13   8   9         76.01         65.61         4.80 o                         
 -12   8   9        137.05        120.36         6.02 o                         
 -11   8   9          4.80          4.40         3.72 o                         
 -10   8   9         56.54         66.27         7.96 o                         
  -9   8   9        104.72        116.84         8.70 o                         
  -8   8   9         50.50         55.93         7.94 o                         
  -7   8   9          6.44          5.84         6.19 o                         
  -6   8   9        313.32        282.24        10.70 o                         
  -5   8   9        110.27        123.55        10.71 o                         
  -4   8   9         59.73         85.07         7.68 o                         
  -3   8   9         38.05         51.01         5.69 o                         
  -2   8   9        580.46        551.92        12.85 o                         
  -1   8   9         86.43         71.66         6.03 o                         
   0   8   9         70.89         60.44         5.87 o                         
   1   8   9        107.09        127.21         7.94 o                         
   2   8   9        104.87        100.88         9.08 o                         
   3   8   9          0.35          2.44         3.00 o                         
   4   8   9        382.43        368.90        10.30 o                         
   5   8   9         17.34          6.32         3.36 o                         
   6   8   9         44.67         56.40         5.55 o                         
   7   8   9        163.09        141.48         5.78 o                         
 -13   9   9         35.12         14.30         4.95 o                         
 -12   9   9          5.06          9.40         9.90 o                         
 -11   9   9       1060.36       1003.29        23.89 o                         
 -10   9   9        197.29        203.99         8.76 o                         
  -9   9   9          1.61          7.93         4.81 o                         
  -8   9   9        125.90        121.69         8.72 o                         
  -7   9   9        563.30        543.21        16.38 o                         
  -6   9   9         26.06         29.05         7.49 o                         
  -5   9   9          4.52          2.00         3.49 o                         
  -4   9   9         11.88         16.64         6.06 o                         
  -3   9   9         96.36        110.69         8.39 o                         
  -2   9   9        599.27        581.59        12.86 o                         
  -1   9   9        334.90        335.03        10.16 o                         
   0   9   9         37.24         39.13         5.63 o                         
   1   9   9        130.17        119.23         6.13 o                         
   2   9   9          0.30         -1.59         2.74 o                         
   3   9   9        624.01        637.23        14.34 o                         
   4   9   9         46.34         39.80         4.44 o                         
   5   9   9         69.55         75.29         5.79 o                         
   6   9   9          8.12          3.07         2.42 o                         
 -11  10   9          7.16          6.60         6.60 o                         
 -10  10   9        401.22        374.33        13.74 o                         
  -9  10   9          3.21          0.84         4.95 o                         
  -8  10   9         12.10          7.15         3.89 o                         
  -7  10   9        260.58        228.02         9.00 o                         
  -6  10   9        453.22        461.43        13.42 o                         
  -5  10   9          8.28          7.38         3.38 o                         
  -4  10   9        154.84        157.50         6.97 o                         
  -3  10   9        546.18        536.38        12.84 o                         
  -2  10   9         31.72         32.87         6.43 o                         
  -1  10   9        120.33        111.41         7.83 o                         
   0  10   9        124.81        125.13         6.03 o                         
   1  10   9        304.28        328.69         8.76 o                         
   2  10   9          0.34          2.32         3.41 o                         
   3  10   9         52.26         45.70         5.06 o                         
   4  10   9        859.83        812.28        22.54 o                         
  -8  11   9        424.63        459.59        20.34 o                         
  -7  11   9        319.34        306.74        15.39 o                         
  -6  11   9        224.69        215.58         8.04 o                         
  -5  11   9         59.55         62.28         6.13 o                         
  -4  11   9          2.51          6.19         3.32 o                         
  -3  11   9        490.79        483.20        15.71 o                         
  -2  11   9         10.69          7.34         4.46 o                         
  -1  11   9        153.06        139.75         6.04 o                         
   0  11   9        856.03        832.99        24.63 o                         
   1  11   9         46.92         37.49         6.87 o                         
   2  11   9        326.71        352.92        18.14 o                         
 -17   0  10        663.22        622.22        18.66 o                         
 -16   0  10       1126.64       1130.85        31.88 o                         
 -15   0  10        416.59        425.97        16.13 o                         
 -14   0  10          9.35         17.47         5.94 o                         
 -13   0  10        165.46        158.48        17.04 o                         
 -12   0  10         26.92         24.67         6.81 o                         
 -11   0  10       1109.66       1054.97        46.73 o                         
 -10   0  10       1063.50       1085.29        34.75 o                         
  -9   0  10       3260.73       3187.12        84.75 o                         
  -8   0  10       1889.50       1910.63        54.13 o                         
  -7   0  10         41.46         41.15         7.40 o                         
  -6   0  10       1965.61       1879.99        52.47 o                         
  -5   0  10        507.43        552.40        21.17 o                         
  -4   0  10       2692.92       2821.55        61.26 o                         
  -3   0  10        859.53        822.10        18.65 o                         
  -2   0  10        585.45        536.04        14.36 o                         
  -1   0  10        440.29        491.08        15.49 o                         
   0   0  10       1869.56       1832.56        50.52 o                         
   1   0  10         17.99         14.27         7.15 o                         
   2   0  10          2.49          0.92         4.05 o                         
   3   0  10       2921.03       2938.50        66.22 o                         
   4   0  10       1434.05       1432.30        50.71 o                         
   5   0  10       1011.02       1048.86        32.06 o                         
   6   0  10        381.18        375.08        16.31 o                         
   7   0  10        412.31        316.09        20.34 o                         
   8   0  10        140.09        129.75        14.30 o                         
   9   0  10        247.90        252.91        15.94 o                         
  10   0  10         17.78         29.14         9.90 o                         
 -17   1  10          7.33         11.01         4.92 o                         
 -16   1  10         21.80         18.65         3.72 o                         
 -15   1  10        936.18        984.08        20.75 o                         
 -14   1  10         34.47         38.27         6.15 o                         
 -13   1  10         14.55         13.70         7.09 o                         
 -12   1  10       2856.58       2993.83        77.12 o                         
 -11   1  10         26.22         22.24         4.29 o                         
 -10   1  10         15.00         14.17         4.52 o                         
  -9   1  10       1013.26       1015.11        23.04 o                         
  -8   1  10        637.60        628.53        17.50 o                         
  -7   1  10          3.60          7.68         4.23 o                         
  -6   1  10       1353.87       1435.65        29.47 o                         
  -5   1  10         20.65         24.13         3.71 o                         
  -4   1  10       1676.60       1711.68        30.13 o                         
  -3   1  10         38.03         64.23         7.80 o                         
  -2   1  10         65.86         73.94         5.80 o                         
  -1   1  10        351.97        320.68         9.02 o                         
   0   1  10        350.65        346.73         9.53 o                         
   1   1  10        309.91        324.47         9.45 o                         
   2   1  10       1282.52       1343.32        27.68 o                         
   3   1  10       1113.74       1071.06        20.96 o                         
   4   1  10        268.78        270.37         9.33 o                         
   5   1  10        783.30        813.93        17.07 o                         
   6   1  10        185.29        171.81         9.88 o                         
   7   1  10        338.73        313.84        11.74 o                         
   8   1  10         35.19         30.26         7.15 o                         
   9   1  10        192.81        198.23        22.54 o                         
  10   1  10         14.44         10.26         4.62 o                         
 -17   2  10         22.67          2.75         5.50 o                         
 -16   2  10        223.07        204.52         7.63 o                         
 -15   2  10          2.75         -0.25         3.58 o                         
 -14   2  10       1249.42       1389.67        66.25 o                         
 -13   2  10         83.23         74.18         7.13 o                         
 -12   2  10        356.24        376.99        10.96 o                         
 -11   2  10        998.98       1046.03        20.75 o                         
 -10   2  10        431.83        428.81        10.52 o                         
  -9   2  10        646.63        630.75        16.22 o                         
  -8   2  10        899.99        858.49        16.18 o                         
  -7   2  10        552.05        557.47        11.82 o                         
  -6   2  10         13.22         21.72         3.39 o                         
  -5   2  10        603.43        576.87        13.21 o                         
  -4   2  10         53.61         50.97         5.27 o                         
  -3   2  10        283.66        248.18         9.15 o                         
  -2   2  10        377.53        339.41         9.15 o                         
  -1   2  10         13.66         15.45         4.01 o                         
   0   2  10          6.30          5.65         3.16 o                         
   1   2  10        638.18        673.35        15.11 o                         
   2   2  10       1032.20       1020.23        22.20 o                         
   3   2  10        127.70        142.94         8.02 o                         
   4   2  10        833.17        794.82        17.44 o                         
   5   2  10         15.25         26.61         6.73 o                         
   6   2  10        233.29        214.98         9.55 o                         
   7   2  10       1456.89       1408.05        32.48 o                         
   8   2  10          2.52          0.47         7.66 o                         
   9   2  10        169.12        190.56        10.72 o                         
  10   2  10          9.10          5.69         4.36 o                         
 -17   3  10          6.43          5.31         3.43 o                         
 -16   3  10        626.33        615.88        24.19 o                         
 -15   3  10        143.62        128.42         6.76 o                         
 -14   3  10       1252.22       1286.20        26.52 o                         
 -13   3  10        379.08        419.70        12.08 o                         
 -12   3  10          2.57         12.46        10.37 o                         
 -11   3  10        619.46        651.53        14.65 o                         
 -10   3  10          2.77          6.33         3.65 o                         
  -9   3  10          1.78          3.12         3.53 o                         
  -8   3  10       1678.32       1739.18        34.50 o                         
  -7   3  10        190.31        183.15         8.81 o                         
  -6   3  10          0.24          1.06         3.14 o                         
  -5   3  10       2291.75       2349.25        39.63 o                         
  -4   3  10          4.86          7.14         3.73 o                         
  -3   3  10          3.31          8.34         3.57 o                         
  -2   3  10       2552.23       2580.44        48.79 o                         
  -1   3  10         45.09         39.91         4.51 o                         
   0   3  10       2165.16       2273.04        38.84 o                         
   1   3  10       1531.96       1600.08        35.56 o                         
   2   3  10        162.84        154.46         7.71 o                         
   3   3  10       6361.94       6466.98       134.59 o                         
   4   3  10         29.75         37.16         6.52 o                         
   5   3  10        434.69        454.18        11.75 o                         
   6   3  10        303.08        315.71        16.76 o                         
   7   3  10        205.85        198.91         9.54 o                         
   8   3  10         37.53         44.93         6.18 o                         
   9   3  10         31.46         24.63         9.07 o                         
  10   3  10        368.07        344.13        15.94 o                         
 -17   4  10         31.92         38.78         5.50 o                         
 -16   4  10         82.33         78.88         6.41 o                         
 -15   4  10          3.00          7.62         5.16 o                         
 -14   4  10        536.00        535.91        13.33 o                         
 -13   4  10         49.68         58.02         5.63 o                         
 -12   4  10        463.17        472.29        11.75 o                         
 -11   4  10        333.63        349.81        11.66 o                         
 -10   4  10         31.70         39.67         5.47 o                         
  -9   4  10        345.79        370.29        10.65 o                         
  -8   4  10        298.95        331.92        10.14 o                         
  -7   4  10         28.42         35.27         4.16 o                         
  -6   4  10       1001.45        966.51        28.60 o                         
  -5   4  10        411.09        402.66        10.71 o                         
  -4   4  10       2892.37       2992.47        56.28 o                         
  -3   4  10          0.73          3.52         3.67 o                         
  -2   4  10        264.11        256.19         9.61 o                         
  -1   4  10       2869.79       2931.47        64.22 o                         
   0   4  10         74.29         76.44         6.31 o                         
   1   4  10        571.13        581.86        12.27 o                         
   2   4  10       1416.58       1523.91        46.26 o                         
   3   4  10       3394.09       3463.27        76.77 o                         
   4   4  10        159.85        161.79        11.44 o                         
   5   4  10          7.12          5.76         4.47 o                         
   6   4  10        639.98        631.54        13.62 o                         
   7   4  10        320.84        325.28        10.13 o                         
   8   4  10          2.97          4.58         4.47 o                         
   9   4  10         19.03         16.77         4.92 o                         
 -16   5  10          7.82         10.70         5.77 o                         
 -15   5  10          7.99          2.26         3.60 o                         
 -14   5  10         37.61         30.41         4.60 o                         
 -13   5  10        341.81        310.45         8.95 o                         
 -12   5  10         10.44          6.59         3.69 o                         
 -11   5  10        170.81        176.57        11.77 o                         
 -10   5  10        643.76        679.65        20.52 o                         
  -9   5  10       2270.79       2289.33        53.80 o                         
  -8   5  10        292.62        295.59        10.47 o                         
  -7   5  10       2725.00       2837.41        53.54 o                         
  -6   5  10       1850.50       1928.31        31.95 o                         
  -5   5  10        566.02        636.63        13.19 o                         
  -4   5  10          7.02          5.95         4.63 o                         
  -3   5  10       1004.59       1085.23        23.47 o                         
  -2   5  10       2476.01       2523.31        43.36 o                         
  -1   5  10        949.53        975.99        17.59 o                         
   0   5  10        413.97        445.30        11.86 o                         
   1   5  10        583.81        633.56        20.08 o                         
   2   5  10         50.64         55.56         7.38 o                         
   3   5  10         94.45         86.68         7.57 o                         
   4   5  10         51.43         64.39         7.08 o                         
   5   5  10        262.54        285.19        18.41 o                         
   6   5  10         68.69         69.10         5.87 o                         
   7   5  10          4.59          4.31         3.12 o                         
   8   5  10         62.51         63.68         7.00 o                         
   9   5  10         93.72         94.57         8.80 o                         
 -16   6  10          3.15          6.31         3.29 o                         
 -15   6  10          2.78          3.10         3.29 o                         
 -14   6  10         28.35         29.84         4.84 o                         
 -13   6  10        179.74        180.39         7.14 o                         
 -12   6  10          2.22         -0.49         3.28 o                         
 -11   6  10        126.85        119.33         6.72 o                         
 -10   6  10        737.27        819.92        24.44 o                         
  -9   6  10        235.52        211.19        10.57 o                         
  -8   6  10       2083.62       2105.22        40.89 o                         
  -7   6  10       4220.00       4423.50        81.23 o                         
  -6   6  10       1541.55       1755.79        39.36 o                         
  -5   6  10       2083.64       2120.08        36.97 o                         
  -4   6  10         67.77         73.46         7.18 o                         
  -3   6  10        618.06        659.03        13.61 o                         
  -2   6  10        974.04       1015.78        18.35 o                         
  -1   6  10       3771.96       3701.70        56.55 o                         
   0   6  10          0.82          3.26         4.06 o                         
   1   6  10       1322.35       1385.41        29.35 o                         
   2   6  10        534.05        549.60        16.59 o                         
   3   6  10        855.15        873.96        22.51 o                         
   4   6  10        828.77        837.70        27.18 o                         
   5   6  10       1264.40       1323.44        30.88 o                         
   6   6  10        658.53        685.24        15.04 o                         
   7   6  10        455.13        438.03        14.93 o                         
   8   6  10        229.73        214.98        12.10 o                         
 -15   7  10          3.29          5.82         6.05 o                         
 -14   7  10       1012.58       1008.82        24.44 o                         
 -13   7  10        242.85        242.56         7.80 o                         
 -12   7  10        174.24        166.36         7.07 o                         
 -11   7  10         78.90         87.34         6.31 o                         
 -10   7  10         20.41         33.95         8.40 o                         
  -9   7  10         74.75         83.19         8.30 o                         
  -8   7  10       1185.21       1166.31        28.36 o                         
  -7   7  10         56.27         58.73         7.71 o                         
  -6   7  10          1.95         13.96         3.91 o                         
  -5   7  10        267.87        302.80        10.15 o                         
  -4   7  10        273.59        260.57         9.19 o                         
  -3   7  10        356.34        398.84        10.08 o                         
  -2   7  10        189.84        213.60         8.03 o                         
  -1   7  10        239.37        260.52         8.09 o                         
   0   7  10        803.69        830.82        17.07 o                         
   1   7  10        222.71        221.39         7.77 o                         
   2   7  10         30.46         32.12         6.24 o                         
   3   7  10        155.51        153.12        13.28 o                         
   4   7  10         38.49         25.73         4.69 o                         
   5   7  10        130.89        121.91         6.62 o                         
   6   7  10          3.06          0.10         2.59 o                         
   7   7  10        350.05        331.68        11.82 o                         
 -14   8  10         37.74         37.94         7.70 o                         
 -13   8  10         18.59         19.98         3.35 o                         
 -12   8  10         34.71         43.38         5.03 o                         
 -11   8  10          2.68         -1.14         3.36 o                         
 -10   8  10         78.79         87.80        11.77 o                         
  -9   8  10        521.22        538.48        15.55 o                         
  -8   8  10        310.03        289.72         9.65 o                         
  -7   8  10        914.55        966.04        21.83 o                         
  -6   8  10       2058.90       2262.13        50.55 o                         
  -5   8  10         71.87         80.25         6.69 o                         
  -4   8  10        239.14        290.00        11.01 o                         
  -3   8  10         13.51         14.99         3.46 o                         
  -2   8  10        777.74        817.66        16.88 o                         
  -1   8  10        267.65        313.44        11.61 o                         
   0   8  10        199.79        211.90         9.51 o                         
   1   8  10        238.53        237.23         7.64 o                         
   2   8  10          0.38          5.52         3.03 o                         
   3   8  10       1015.70       1089.68        27.13 o                         
   4   8  10         29.69         28.39         4.97 o                         
   5   8  10         43.38         55.72         8.38 o                         
   6   8  10         85.42         85.00         4.92 o                         
 -12   9  10         94.05        102.72         6.41 o                         
 -11   9  10        246.33        232.02        13.20 o                         
 -10   9  10        654.06        691.48        29.41 o                         
  -9   9  10        484.28        466.50        15.93 o                         
  -8   9  10         16.18          9.95         4.07 o                         
  -7   9  10         85.96        101.65         7.59 o                         
  -6   9  10        608.58        625.53        14.89 o                         
  -5   9  10         18.71         16.53         6.99 o                         
  -4   9  10          1.83          7.55         3.13 o                         
  -3   9  10        928.01       1003.77        18.93 o                         
  -2   9  10         20.04         27.52         3.70 o                         
  -1   9  10         37.96         23.33         4.60 o                         
   0   9  10        280.14        274.56         8.62 o                         
   1   9  10        182.72        165.26         8.13 o                         
   2   9  10         19.91         22.62         4.60 o                         
   3   9  10        116.96        118.01         8.52 o                         
   5   9  10         93.26         93.30         6.57 o                         
 -10  10  10         13.88         -0.94         3.29 o                         
  -9  10  10          1.80         -4.95         4.95 o                         
  -8  10  10          9.78          6.32         4.12 o                         
  -7  10  10        282.75        293.22        12.68 o                         
  -6  10  10         49.53         48.86         7.37 o                         
  -5  10  10         77.72         80.40         5.99 o                         
  -4  10  10          3.78          1.26         3.49 o                         
  -3  10  10        166.90        138.61         6.89 o                         
  -2  10  10        189.49        191.62         7.45 o                         
  -1  10  10          9.26          9.19         2.97 o                         
   0  10  10        302.25        272.43         7.87 o                         
   1  10  10         74.81         88.87         9.35 o                         
   2  10  10        114.07        132.19         7.12 o                         
   3  10  10          2.81         -0.86         7.97 o                         
  -7  11  10         21.96         13.25         4.67 o                         
  -6  11  10        116.04        116.60         9.90 o                         
  -5  11  10          0.82         -4.95         4.95 o                         
  -4  11  10          5.89          3.85         4.95 o                         
  -3  11  10         37.82         41.51        18.69 o                         
  -2  11  10        658.40        640.08        19.22 o                         
 -17   1  11          3.74          2.75         3.66 o                         
 -16   1  11          9.29          8.34         3.39 o                         
 -15   1  11        323.89        336.58        11.37 o                         
 -14   1  11          4.82          8.74         5.79 o                         
 -13   1  11        263.20        281.10        16.48 o                         
 -12   1  11        135.61        131.62        30.24 o                         
 -11   1  11        298.33        273.75        12.50 o                         
 -10   1  11        403.14        406.02        13.91 o                         
  -9   1  11        489.17        478.71        14.41 o                         
  -8   1  11         17.46          4.17         6.44 o                         
  -7   1  11       1073.75       1113.20        21.52 o                         
  -6   1  11         79.29         86.79         6.52 o                         
  -5   1  11         21.50         34.66         7.92 o                         
  -4   1  11       2376.26       2494.28        42.48 o                         
  -3   1  11          3.27          3.84         3.24 o                         
  -2   1  11        241.93        212.45         7.51 o                         
  -1   1  11       1029.27        987.19        19.07 o                         
   0   1  11        938.68        911.99        18.56 o                         
   1   1  11        210.42        203.11         7.95 o                         
   2   1  11          7.84          7.09         3.70 o                         
   3   1  11         94.74        102.64        11.98 o                         
   4   1  11         88.33        106.65         8.09 o                         
   5   1  11        256.91        227.48         9.27 o                         
   6   1  11          0.52          0.21         4.80 o                         
   7   1  11         12.34         20.08        17.87 o                         
   8   1  11        544.59        490.51        17.38 o                         
   9   1  11         40.51         23.64         9.35 o                         
 -17   2  11        294.61        267.63        25.26 o                         
 -16   2  11        959.04        951.12        27.10 o                         
 -15   2  11        209.71        204.70         8.97 o                         
 -14   2  11         34.23         27.70         5.16 o                         
 -13   2  11        104.13        115.23         9.80 o                         
 -12   2  11        457.79        468.34        12.11 o                         
 -11   2  11        255.60        272.43         9.51 o                         
 -10   2  11         62.46         69.78         6.65 o                         
  -9   2  11         95.24         98.24         6.06 o                         
  -8   2  11       1623.04       1608.60        35.33 o                         
  -7   2  11        267.17        270.32        13.67 o                         
  -6   2  11        755.99        747.38        15.84 o                         
  -5   2  11       4027.43       4001.91        65.89 o                         
  -4   2  11         82.71         82.95         6.44 o                         
  -3   2  11        706.59        680.71        14.57 o                         
  -2   2  11       2059.04       2120.19        36.63 o                         
  -1   2  11       1066.15       1139.03        23.70 o                         
   0   2  11       1594.89       1722.97        34.28 o                         
   1   2  11       1140.96       1105.65        21.22 o                         
   2   2  11       2566.02       2611.30        44.25 o                         
   3   2  11        509.29        511.34        12.54 o                         
   4   2  11          0.96          2.93         6.65 o                         
   5   2  11        318.33        314.54        17.39 o                         
   6   2  11          7.47          9.89         4.85 o                         
   7   2  11         16.87         44.23         8.19 o                         
   8   2  11         40.56         41.09         8.74 o                         
   9   2  11          1.55          0.00         6.60 o                         
 -17   3  11          2.18          5.50         4.40 o                         
 -16   3  11          0.11          1.05         3.75 o                         
 -15   3  11       1505.14       1522.19        50.27 o                         
 -14   3  11        563.95        569.78        19.23 o                         
 -13   3  11          0.81          2.19         4.11 o                         
 -12   3  11       1960.84       2017.16        40.67 o                         
 -11   3  11        366.57        403.38        11.09 o                         
 -10   3  11         31.10         32.40         5.34 o                         
  -9   3  11        633.46        627.08        14.66 o                         
  -8   3  11        300.26        322.53         9.21 o                         
  -7   3  11        204.04        203.48        13.41 o                         
  -6   3  11        179.01        164.49         9.89 o                         
  -5   3  11        107.27         91.33        10.17 o                         
  -4   3  11        490.81        425.66        15.00 o                         
  -3   3  11        119.26        124.76        15.67 o                         
  -2   3  11        238.47        235.94         8.82 o                         
  -1   3  11        569.62        564.05        12.86 o                         
   0   3  11       5319.02       5652.58        91.42 o                         
   1   3  11        877.72        915.70        18.17 o                         
   2   3  11        967.21        968.63        19.25 o                         
   3   3  11        410.76        440.98        12.78 o                         
   4   3  11        274.37        285.09        11.48 o                         
   5   3  11        323.33        329.11        13.00 o                         
   6   3  11        161.54        173.32         9.08 o                         
   7   3  11         12.22         24.46        12.37 o                         
   8   3  11         72.06         56.08        13.75 o                         
   9   3  11        973.88        907.63        35.74 o                         
 -17   4  11         97.11         94.02         8.25 o                         
 -16   4  11        156.72        150.41         7.91 o                         
 -15   4  11         10.84         14.10         4.22 o                         
 -14   4  11         11.95          9.27         3.46 o                         
 -13   4  11        158.44        147.21         6.68 o                         
 -12   4  11        871.31        880.20        17.65 o                         
 -11   4  11        591.34        569.36        13.32 o                         
 -10   4  11        918.76        950.02        19.08 o                         
  -9   4  11        175.45        182.45         9.74 o                         
  -8   4  11        528.74        549.68        13.52 o                         
  -7   4  11         10.80         11.74         3.42 o                         
  -6   4  11       5183.72       5359.00        97.59 o                         
  -5   4  11       1027.66       1048.92        23.05 o                         
  -4   4  11        336.54        345.03        11.07 o                         
  -3   4  11         22.41         43.62         6.23 o                         
  -2   4  11         61.24         56.68         5.87 o                         
  -1   4  11        132.96        131.15         8.28 o                         
   0   4  11         13.75         13.95         3.52 o                         
   1   4  11        701.22        702.14        15.25 o                         
   2   4  11        734.33        753.30        20.48 o                         
   3   4  11         69.51         58.55         7.84 o                         
   4   4  11          8.34          8.97         3.82 o                         
   5   4  11         14.32         14.67         6.78 o                         
   6   4  11       2658.85       2569.27        55.54 o                         
   7   4  11         79.56         90.60         7.96 o                         
   8   4  11         28.69         33.54         8.80 o                         
 -16   5  11          0.13          1.16         3.25 o                         
 -15   5  11        102.37        108.43         9.35 o                         
 -14   5  11         73.03         78.99         6.52 o                         
 -13   5  11        314.99        297.98         8.50 o                         
 -12   5  11         33.01         32.49         3.87 o                         
 -11   5  11         28.34         42.90         5.22 o                         
 -10   5  11        673.62        757.73        16.44 o                         
  -9   5  11        856.43        943.52        18.88 o                         
  -8   5  11        289.31        306.19         9.70 o                         
  -7   5  11         10.31         10.40         3.74 o                         
  -6   5  11        260.12        271.66        10.85 o                         
  -5   5  11        112.78        104.03         7.87 o                         
  -4   5  11        587.74        638.79        16.16 o                         
  -3   5  11        291.54        321.79        10.82 o                         
  -2   5  11        159.92        179.15         7.55 o                         
  -1   5  11        103.07         74.08         5.82 o                         
   0   5  11       1700.00       1738.43        35.34 o                         
   1   5  11         97.55        102.22         7.72 o                         
   2   5  11        648.68        662.13        23.38 o                         
   3   5  11        113.90        114.55         7.73 o                         
   4   5  11        100.96         97.36         7.91 o                         
   5   5  11        109.23         94.11         6.02 o                         
   6   5  11          2.78          4.27         3.28 o                         
   7   5  11         45.63         48.78         7.78 o                         
   8   5  11         12.80         29.14         9.35 o                         
 -15   6  11         28.64         31.89         9.35 o                         
 -14   6  11        283.84        277.70         8.27 o                         
 -13   6  11        155.81        161.35         6.65 o                         
 -12   6  11          3.44          4.10         2.99 o                         
 -11   6  11        200.73        195.79         7.27 o                         
 -10   6  11        695.25        795.21        23.52 o                         
  -9   6  11        261.75        284.39        10.93 o                         
  -8   6  11         21.28         26.67         3.90 o                         
  -7   6  11       4270.69       4521.75        82.81 o                         
  -6   6  11        211.68        239.77        10.76 o                         
  -5   6  11         51.47         55.47         6.35 o                         
  -4   6  11       2622.01       2690.63        45.97 o                         
  -3   6  11        179.11        173.39         8.86 o                         
  -2   6  11        217.57        197.50         7.58 o                         
  -1   6  11        118.51        132.82         7.44 o                         
   0   6  11        279.69        276.58         9.66 o                         
   1   6  11         55.22         59.86        12.68 o                         
   2   6  11        129.27        145.73        10.24 o                         
   3   6  11        110.01        119.04         7.45 o                         
   4   6  11        932.43        949.81        23.06 o                         
   5   6  11        270.75        260.64         7.89 o                         
   6   6  11        130.14        157.16         9.18 o                         
   7   6  11        333.17        344.13        17.04 o                         
 -14   7  11         33.78         16.21         4.07 o                         
 -13   7  11        813.11        762.32        23.54 o                         
 -12   7  11        618.42        585.58        13.60 o                         
 -11   7  11         44.75         46.26         5.97 o                         
 -10   7  11        306.55        286.59         8.63 o                         
  -9   7  11         67.58         81.20         6.65 o                         
  -8   7  11        132.42        163.13         9.13 o                         
  -7   7  11        225.27        217.25        10.47 o                         
  -6   7  11       1082.16       1125.79        24.45 o                         
  -5   7  11          1.26          6.54         4.52 o                         
  -4   7  11        163.35        161.65        14.28 o                         
  -3   7  11        125.28        127.38         6.85 o                         
  -2   7  11       1158.17       1187.04        20.41 o                         
  -1   7  11          0.91          8.35         5.08 o                         
   0   7  11        226.55        229.88         8.92 o                         
   1   7  11         57.52         61.36         9.93 o                         
   2   7  11          5.12          2.51         4.36 o                         
   3   7  11         16.22         15.91         4.01 o                         
   4   7  11         16.02         25.29         5.05 o                         
   5   7  11         24.17         29.13         3.89 o                         
   6   7  11        246.06        206.32         7.29 o                         
 -13   8  11         49.55         45.11         9.90 o                         
 -12   8  11         94.15         95.16         8.80 o                         
 -11   8  11         81.05         78.26         6.97 o                         
 -10   8  11         17.73         11.52         4.46 o                         
  -9   8  11         55.52         65.03         7.15 o                         
  -8   8  11        349.00        323.04        11.32 o                         
  -7   8  11         62.86         79.61         7.29 o                         
  -6   8  11         79.86         63.94         7.19 o                         
  -5   8  11        414.81        425.88        12.00 o                         
  -4   8  11         29.39         30.02         4.87 o                         
  -3   8  11        238.02        222.51         7.98 o                         
  -2   8  11        157.35        131.95         6.98 o                         
  -1   8  11        417.13        389.12        10.24 o                         
   0   8  11          3.28          3.60         3.36 o                         
   1   8  11          1.92          2.83         3.74 o                         
   2   8  11          2.18         10.92         5.40 o                         
   3   8  11         18.65         39.88         6.80 o                         
   4   8  11        247.50        228.19        11.66 o                         
   5   8  11         16.50          4.37         3.36 o                         
 -11   9  11          0.59         -3.57         3.57 o                         
 -10   9  11        163.10        172.93         8.55 o                         
  -9   9  11          4.60          9.61         3.68 o                         
  -8   9  11         87.85         98.45         7.75 o                         
  -7   9  11         19.06         20.19         5.63 o                         
  -6   9  11        618.91        642.52        16.72 o                         
  -5   9  11          1.85          6.95         6.30 o                         
  -4   9  11        389.46        367.79         9.53 o                         
  -3   9  11          5.11         -1.86         3.13 o                         
  -2   9  11          2.81          1.12         3.35 o                         
  -1   9  11        852.23        826.88        17.92 o                         
   0   9  11        207.21        177.04        14.84 o                         
   1   9  11        110.41         88.82         6.97 o                         
   2   9  11          1.03          3.30         4.40 o                         
   3   9  11        191.32        165.88         7.51 o                         
  -9  10  11         82.70         83.82        16.77 o                         
  -8  10  11         40.76         35.41         7.70 o                         
  -7  10  11        716.60        708.66        20.80 o                         
  -6  10  11         35.52         31.93         6.61 o                         
  -5  10  11         69.06         78.20         6.75 o                         
  -4  10  11        418.16        436.79        12.24 o                         
  -3  10  11         38.47         35.28         5.90 o                         
  -2  10  11        172.72        161.09        12.10 o                         
  -1  10  11         65.93         56.23        12.37 o                         
   0  10  11        196.97        193.29         8.84 o                         
   1  10  11        138.06        129.20         8.52 o                         
 -17   0  12        133.82        133.60        10.45 o                         
 -16   0  12         42.09         42.34         8.25 o                         
 -15   0  12        141.12        139.10        12.10 o                         
 -14   0  12        228.92        250.71        17.59 o                         
 -13   0  12        683.86        749.88        35.19 o                         
 -12   0  12       1368.09       1405.15        58.28 o                         
 -11   0  12       8686.62       9211.39       232.64 o                         
 -10   0  12        354.51        332.16        18.26 o                         
  -9   0  12        529.81        530.19        20.95 o                         
  -8   0  12       4443.48       4647.50       154.74 o                         
  -7   0  12         55.38         56.17        12.92 o                         
  -6   0  12        494.07        526.11        24.75 o                         
  -5   0  12      10049.61      10570.05       255.68 o                         
  -4   0  12        140.31        106.14         8.29 o                         
  -3   0  12        113.42        102.89        10.39 o                         
  -2   0  12        464.92        441.79        14.54 o                         
  -1   0  12        455.32        473.85        18.16 o                         
   0   0  12         53.56         60.87         8.32 o                         
   1   0  12       5090.87       4825.29       225.94 o                         
   2   0  12        229.87        245.38        13.47 o                         
   3   0  12         33.64         41.77         7.78 o                         
   4   0  12        275.61        250.71        18.14 o                         
   5   0  12          0.00         -9.90         9.90 o                         
 -17   1  12          7.82          6.25         8.25 o                         
 -16   1  12          8.11          7.70         7.15 o                         
 -15   1  12        291.62        298.09        12.44 o                         
 -14   1  12         68.53         71.44         8.35 o                         
 -13   1  12          3.79         -3.85         6.60 o                         
 -12   1  12        238.32        242.41        11.98 o                         
 -11   1  12         26.40         27.89         4.68 o                         
 -10   1  12        522.79        550.94        15.17 o                         
  -9   1  12        898.04        903.13        18.62 o                         
  -8   1  12          5.40          4.81         3.62 o                         
  -7   1  12       1567.87       1553.72        28.31 o                         
  -6   1  12        226.38        260.47         9.00 o                         
  -5   1  12        577.31        576.97        12.16 o                         
  -4   1  12         61.51         36.08         4.45 o                         
  -3   1  12         12.31         12.87         4.09 o                         
  -2   1  12          2.82          5.32         3.06 o                         
  -1   1  12        372.62        335.40         9.57 o                         
   0   1  12        131.80        146.32         6.91 o                         
   1   1  12          5.82          5.15         4.77 o                         
   2   1  12       1875.27       2010.86        39.24 o                         
   3   1  12          7.78          0.43         5.35 o                         
   4   1  12        338.70        324.01        14.76 o                         
   5   1  12        276.71        264.59        14.24 o                         
   6   1  12        297.95        290.62        32.69 o                         
   7   1  12        569.45        522.26        25.29 o                         
 -17   2  12          7.84          3.30         4.40 o                         
 -16   2  12        185.20        178.69         8.74 o                         
 -15   2  12         58.06         63.37         7.97 o                         
 -14   2  12        246.01        247.80        12.05 o                         
 -13   2  12        340.59        396.91        23.64 o                         
 -12   2  12        854.67        900.59        23.70 o                         
 -11   2  12        114.03        114.98        14.27 o                         
 -10   2  12          2.82          9.24         4.31 o                         
  -9   2  12        586.83        631.63        14.65 o                         
  -8   2  12        327.08        320.95        11.00 o                         
  -7   2  12        178.70        165.67         7.72 o                         
  -6   2  12        449.44        477.56        12.05 o                         
  -5   2  12        223.69        248.08        10.27 o                         
  -4   2  12       1277.13       1305.62        23.85 o                         
  -3   2  12        142.31        150.74         6.77 o                         
  -2   2  12        155.65        156.19         6.79 o                         
  -1   2  12          0.39          0.48         3.20 o                         
   0   2  12       1913.89       2062.17        35.84 o                         
   1   2  12        451.36        482.32        11.76 o                         
   2   2  12         29.06         15.45         4.14 o                         
   3   2  12          6.23          5.22         4.45 o                         
   4   2  12          1.36         -4.10         4.67 o                         
   5   2  12        551.29        530.85        15.83 o                         
   6   2  12         42.18         58.67         9.31 o                         
   7   2  12          2.59          9.90         8.25 o                         
 -17   3  12          2.15          0.00         3.85 o                         
 -16   3  12        234.08        222.00        22.54 o                         
 -15   3  12         64.87         59.95         7.97 o                         
 -14   3  12         70.91         66.18         8.34 o                         
 -13   3  12         29.93         31.76         6.82 o                         
 -12   3  12       1125.17       1182.06        35.18 o                         
 -11   3  12        178.06        185.35        10.25 o                         
 -10   3  12          5.15         10.63         5.53 o                         
  -9   3  12          6.05          8.41         4.28 o                         
  -8   3  12         41.43         43.21         5.27 o                         
  -7   3  12        206.08        216.02         8.55 o                         
  -6   3  12        839.13        837.23        17.43 o                         
  -5   3  12        706.73        734.83        17.70 o                         
  -4   3  12         58.99         56.10         6.55 o                         
  -3   3  12       1038.36       1083.60        20.88 o                         
  -2   3  12        453.87        486.70        11.70 o                         
  -1   3  12          2.07          4.46         3.31 o                         
   0   3  12        701.76        698.20        14.98 o                         
   1   3  12        197.10        219.66         8.16 o                         
   2   3  12        517.89        524.46        13.17 o                         
   3   3  12         66.90         86.55         7.67 o                         
   4   3  12         77.90         52.05         6.56 o                         
   5   3  12        944.65        905.29        22.22 o                         
   6   3  12          2.04          3.30         7.70 o                         
   7   3  12         31.92         68.73        12.65 o                         
 -16   4  12        328.79        343.03        15.94 o                         
 -15   4  12        242.04        239.49        15.73 o                         
 -14   4  12          6.24         13.97         4.14 o                         
 -13   4  12        168.81        169.74         7.91 o                         
 -12   4  12        222.57        241.76         9.42 o                         
 -11   4  12         19.49         19.88         4.44 o                         
 -10   4  12       1771.23       1820.34        54.51 o                         
  -9   4  12       1259.76       1332.95        32.06 o                         
  -8   4  12       2077.86       2091.67        36.78 o                         
  -7   4  12         94.01        108.44         7.29 o                         
  -6   4  12         19.25         28.94         6.51 o                         
  -5   4  12          7.41          6.16         3.92 o                         
  -4   4  12        291.35        315.87        10.97 o                         
  -3   4  12        223.31        205.37         8.08 o                         
  -2   4  12        422.76        455.94        13.28 o                         
  -1   4  12         27.76         22.82         4.59 o                         
   0   4  12        172.02        173.00         7.41 o                         
   1   4  12        820.01        908.32        26.10 o                         
   2   4  12         15.65         40.88         8.53 o                         
   3   4  12        119.76        102.59        10.96 o                         
   4   4  12        107.94         97.76         8.27 o                         
   5   4  12         12.26         11.47         4.28 o                         
   6   4  12        153.71        142.65         9.31 o                         
   7   4  12         29.87          2.75        10.45 o                         
 -16   5  12         36.41         21.44         4.95 o                         
 -15   5  12        886.07        773.25        23.33 o                         
 -14   5  12         54.75         52.57         6.30 o                         
 -13   5  12         33.97         37.77         5.32 o                         
 -12   5  12         27.91         31.88         4.93 o                         
 -11   5  12        109.71        108.55        10.15 o                         
 -10   5  12        402.98        402.81        12.30 o                         
  -9   5  12        949.31       1054.69        26.45 o                         
  -8   5  12        179.11        187.31        10.41 o                         
  -7   5  12          1.53          0.01         5.06 o                         
  -6   5  12        412.74        412.12        16.24 o                         
  -5   5  12         86.49         95.21         9.18 o                         
  -4   5  12        343.14        357.01        11.39 o                         
  -3   5  12         33.51         38.66         4.69 o                         
  -2   5  12        442.30        480.77        15.53 o                         
  -1   5  12       1079.76       1099.93        21.08 o                         
   0   5  12        211.71        225.87         9.79 o                         
   1   5  12        740.81        795.54        28.22 o                         
   2   5  12       1830.56       1767.64        48.98 o                         
   3   5  12        490.23        499.75        12.76 o                         
   4   5  12        170.92        183.15         7.44 o                         
   5   5  12        328.40        294.18        11.32 o                         
   6   5  12        634.65        598.22        22.40 o                         
 -15   6  12         40.72         52.23         8.25 o                         
 -14   6  12          0.23         -0.82         5.83 o                         
 -13   6  12          2.20          0.78         4.20 o                         
 -12   6  12        285.36        318.09         9.54 o                         
 -11   6  12        144.12        139.44         7.50 o                         
 -10   6  12         28.34         23.70         3.95 o                         
  -9   6  12         67.99         78.95         7.96 o                         
  -8   6  12        170.36        168.72        11.78 o                         
  -7   6  12       1478.31       1610.14        51.86 o                         
  -6   6  12          5.49         19.30         5.97 o                         
  -5   6  12          7.47          8.02         3.89 o                         
  -4   6  12        879.38        845.49        18.02 o                         
  -3   6  12        136.88        143.92         9.28 o                         
  -2   6  12        522.46        533.33        14.02 o                         
  -1   6  12         35.74         40.23         5.19 o                         
   0   6  12         21.11         20.26         4.28 o                         
   1   6  12        320.81        324.30        11.58 o                         
   2   6  12        528.27        529.64        14.89 o                         
   3   6  12        436.75        450.05        11.44 o                         
   4   6  12         19.57         20.28         3.47 o                         
   5   6  12        380.19        369.82        14.22 o                         
 -13   7  12        639.65        636.86        25.20 o                         
 -12   7  12          4.30          0.94         4.63 o                         
 -11   7  12        829.93        865.79        19.15 o                         
 -10   7  12        169.77        182.46         8.75 o                         
  -9   7  12         94.18         83.80         7.70 o                         
  -8   7  12        144.69        140.61         8.49 o                         
  -7   7  12         61.49         55.09         7.40 o                         
  -6   7  12         84.92         87.71         9.57 o                         
  -5   7  12        151.22        156.15        20.89 o                         
  -4   7  12          0.40          2.75         7.26 o                         
  -3   7  12          9.41          8.10         5.18 o                         
  -2   7  12        713.23        758.09        17.56 o                         
  -1   7  12        455.76        451.85        12.46 o                         
   0   7  12        936.62        931.67        23.36 o                         
   1   7  12        418.56        436.35        13.09 o                         
   2   7  12         47.68         63.65         6.71 o                         
   3   7  12        646.76        638.41        14.07 o                         
   4   7  12         94.76        104.09         8.22 o                         
   5   7  12          0.28          2.75         5.50 o                         
 -12   8  12        166.42        141.30        11.00 o                         
 -11   8  12         59.94         46.88         7.00 o                         
 -10   8  12        358.28        331.91        12.81 o                         
  -9   8  12          1.84         -0.10         3.72 o                         
  -8   8  12        104.99        111.74         7.34 o                         
  -7   8  12        385.67        388.87        12.17 o                         
  -6   8  12       2430.54       2509.45        54.17 o                         
  -5   8  12          4.30          3.96         4.36 o                         
  -4   8  12          0.93          5.59         3.85 o                         
  -3   8  12       1165.74       1120.64        26.65 o                         
  -2   8  12        193.60        216.01        11.03 o                         
  -1   8  12        208.39        201.93         9.42 o                         
   0   8  12        478.15        457.76        13.43 o                         
   1   8  12        460.34        507.19        14.11 o                         
   2   8  12         66.07         67.49        13.75 o                         
   3   8  12         64.28         74.27         9.62 o                         
   4   8  12        278.71        266.11        13.75 o                         
 -11   9  12        442.84        419.45        18.69 o                         
 -10   9  12       1192.87       1169.88        45.08 o                         
  -9   9  12        129.57        128.62         8.69 o                         
  -8   9  12          2.86          2.35         5.50 o                         
  -7   9  12        554.98        515.77        13.97 o                         
  -6   9  12         42.70         63.55        11.00 o                         
  -5   9  12         95.09         96.17         8.14 o                         
  -4   9  12        171.61        166.34         9.47 o                         
  -3   9  12        306.62        318.28        17.04 o                         
  -2   9  12        289.67        320.90        21.99 o                         
  -1   9  12          5.41          2.66         3.56 o                         
   0   9  12       2101.31       2053.22        97.04 o                         
   1   9  12        441.73        471.31        14.76 o                         
   2   9  12        197.44        217.72        12.65 o                         
  -8  10  12        346.19        306.19        15.39 o                         
  -7  10  12         86.96        119.31        11.55 o                         
  -6  10  12        416.07        374.91        18.69 o                         
  -4  10  12        139.75        122.61        13.20 o                         
  -3  10  12         63.33         45.63         9.90 o                         
  -2  10  12          3.36          7.15         5.50 o                         
 -17   1  13        125.68        113.26         9.35 o                         
 -16   1  13        609.06        604.19        25.84 o                         
 -15   1  13        841.90        847.85        31.31 o                         
 -14   1  13         69.08         62.26         8.84 o                         
 -13   1  13          1.66         -0.27         4.67 o                         
 -12   1  13         85.54         82.84         7.59 o                         
 -11   1  13         78.83         77.50         8.58 o                         
 -10   1  13         10.68         11.27         3.82 o                         
  -9   1  13        494.85        526.62        12.90 o                         
  -8   1  13        220.59        217.13         8.38 o                         
  -7   1  13        177.18        190.26         7.09 o                         
  -6   1  13         99.57         86.26         5.77 o                         
  -5   1  13        396.04        381.39         9.57 o                         
  -4   1  13         39.40         59.52         7.11 o                         
  -3   1  13         50.38         36.85         4.79 o                         
  -2   1  13        774.78        847.28        29.87 o                         
  -1   1  13        448.86        487.84        12.50 o                         
   0   1  13        256.88        234.75         8.60 o                         
   1   1  13         10.89          9.61         3.73 o                         
   2   1  13        580.38        607.88        15.09 o                         
   3   1  13         44.11         49.86         6.35 o                         
   4   1  13         34.18         26.72         6.87 o                         
   5   1  13        234.80        219.92        17.59 o                         
 -17   2  13        202.45        212.23        11.55 o                         
 -16   2  13        100.86        108.00         8.52 o                         
 -15   2  13         66.65         64.37         7.42 o                         
 -14   2  13       1260.29       1289.61        36.54 o                         
 -13   2  13        132.33        120.30        10.09 o                         
 -12   2  13         60.56         66.71         7.90 o                         
 -11   2  13        584.80        617.90        15.60 o                         
 -10   2  13        195.47        196.72         8.48 o                         
  -9   2  13       1894.13       1965.18        34.81 o                         
  -8   2  13        382.30        370.06        10.64 o                         
  -7   2  13         53.34         50.42         5.51 o                         
  -6   2  13        456.76        474.35        12.59 o                         
  -5   2  13       1311.91       1350.59        25.17 o                         
  -4   2  13         44.12         47.14         5.20 o                         
  -3   2  13        300.65        324.73        11.38 o                         
  -2   2  13        630.50        609.82        13.64 o                         
  -1   2  13         13.77         14.37         3.45 o                         
   0   2  13       2222.18       2333.95        46.05 o                         
   1   2  13        421.17        434.23        11.07 o                         
   2   2  13        226.82        224.14         9.95 o                         
   3   2  13       1495.00       1519.89        45.08 o                         
   4   2  13        534.58        541.09        19.04 o                         
   5   2  13          9.64         -1.65         7.70 o                         
 -16   3  13         70.03         59.93         7.70 o                         
 -15   3  13        100.34        105.90         8.98 o                         
 -14   3  13        256.03        266.51        11.27 o                         
 -13   3  13        341.84        327.13        11.69 o                         
 -12   3  13          4.05          0.94         3.86 o                         
 -11   3  13        428.53        441.76        14.38 o                         
 -10   3  13        153.14        154.96         9.49 o                         
  -9   3  13        121.92        109.47         7.46 o                         
  -8   3  13        124.33        128.30         9.64 o                         
  -7   3  13         64.38         71.51         6.06 o                         
  -6   3  13        165.70        148.91         7.58 o                         
  -5   3  13        250.96        246.62         8.41 o                         
  -4   3  13       1235.46       1342.78        25.23 o                         
  -3   3  13        279.66        280.12         8.77 o                         
  -2   3  13        599.88        648.30        14.18 o                         
  -1   3  13        765.41        820.68        16.77 o                         
   0   3  13        143.04        157.46         9.16 o                         
   1   3  13        494.24        489.67        16.31 o                         
   2   3  13        883.05        840.55        45.33 o                         
   3   3  13         10.18         12.88         7.42 o                         
   4   3  13         41.23         46.73        13.75 o                         
   5   3  13         45.81         33.24         6.97 o                         
 -16   4  13        147.13        139.10         9.35 o                         
 -15   4  13          1.04         -4.12         4.12 o                         
 -14   4  13        387.17        354.80        13.02 o                         
 -13   4  13         15.30         31.05         5.25 o                         
 -12   4  13        159.95        160.54         8.45 o                         
 -11   4  13        398.23        397.67        13.22 o                         
 -10   4  13       2179.62       2377.66        55.99 o                         
  -9   4  13         51.13         50.96         8.07 o                         
  -8   4  13       1835.03       1951.13        34.46 o                         
  -7   4  13        189.44        189.69         9.51 o                         
  -6   4  13          2.44         -0.98         3.87 o                         
  -5   4  13        823.92        900.43        21.67 o                         
  -4   4  13         42.56         47.02         5.11 o                         
  -3   4  13          8.28          3.90         3.10 o                         
  -2   4  13        710.75        752.26        15.71 o                         
  -1   4  13         16.99         12.09         3.29 o                         
   0   4  13         35.78         53.96         5.84 o                         
   1   4  13        507.22        479.66        14.91 o                         
   2   4  13        717.79        710.33        19.36 o                         
   3   4  13         91.19        103.62         7.34 o                         
   4   4  13       1265.92       1287.30        35.96 o                         
   5   4  13        344.46        331.93        13.02 o                         
 -15   5  13         17.92          8.25         4.40 o                         
 -14   5  13        625.98        611.05        18.85 o                         
 -13   5  13        191.69        203.47         8.34 o                         
 -12   5  13          3.18          4.95         3.49 o                         
 -11   5  13         48.62         59.00         6.97 o                         
 -10   5  13         18.15         13.40         4.23 o                         
  -9   5  13        382.64        372.15        13.51 o                         
  -8   5  13        462.53        463.98        19.18 o                         
  -7   5  13        427.84        444.51        15.12 o                         
  -6   5  13         62.37         78.37         8.33 o                         
  -5   5  13        243.72        272.51         8.80 o                         
  -4   5  13         14.30         28.21         4.75 o                         
  -3   5  13        186.94        192.50         7.50 o                         
  -2   5  13       1074.75       1096.32        20.93 o                         
  -1   5  13        190.00        222.49        18.62 o                         
   0   5  13        464.21        474.02        13.43 o                         
   1   5  13        245.02        251.00        10.12 o                         
   2   5  13         58.54         57.29         6.65 o                         
   3   5  13        388.69        358.39        11.00 o                         
   4   5  13        204.39        209.42         8.36 o                         
   5   5  13         16.49         34.09        11.55 o                         
 -14   6  13          2.06          2.20         6.05 o                         
 -13   6  13          5.36          6.98         8.80 o                         
 -12   6  13         20.71         14.74         3.86 o                         
 -11   6  13         99.29         95.49        10.07 o                         
 -10   6  13        243.72        258.57        10.92 o                         
  -9   6  13        896.60        902.74        27.98 o                         
  -8   6  13        230.96        235.28        14.32 o                         
  -7   6  13         68.63         67.02         8.15 o                         
  -6   6  13        637.58        671.02        20.37 o                         
  -5   6  13        122.65        128.15         8.26 o                         
  -4   6  13         33.11         32.09         5.99 o                         
  -3   6  13         30.62         39.64         5.40 o                         
  -2   6  13        905.61        926.60        20.26 o                         
  -1   6  13         97.09        108.24         6.69 o                         
   0   6  13         55.04         52.28         6.30 o                         
   1   6  13        222.21        211.68         8.40 o                         
   2   6  13        206.34        198.82         8.12 o                         
   3   6  13        255.92        238.32         8.44 o                         
   4   6  13         24.67         30.20         5.50 o                         
 -13   7  13        384.76        380.41        18.14 o                         
 -12   7  13          0.26          4.40         5.50 o                         
 -11   7  13        169.99        158.21         9.38 o                         
 -10   7  13        751.02        720.24        21.96 o                         
  -9   7  13         21.65         22.43         4.67 o                         
  -8   7  13        873.26        893.47        36.29 o                         
  -7   7  13          5.18         37.94        11.00 o                         
  -6   7  13        810.24        773.96        20.10 o                         
  -5   7  13        125.73        125.84         7.54 o                         
  -4   7  13        177.29        183.41         8.99 o                         
  -3   7  13       1351.15       1293.95        26.24 o                         
  -2   7  13         11.21          6.34         4.60 o                         
  -1   7  13          0.41          7.51         3.80 o                         
   0   7  13          8.77         12.84         3.51 o                         
   1   7  13         23.14         32.35         6.24 o                         
   2   7  13         74.03         69.41         6.49 o                         
   3   7  13        161.92        161.79         7.57 o                         
 -11   8  13        168.66        166.04        11.55 o                         
 -10   8  13         90.92         77.52         9.35 o                         
  -9   8  13        353.99        307.56        12.05 o                         
  -8   8  13        217.14        221.86        10.50 o                         
  -7   8  13         12.97         19.44         8.52 o                         
  -6   8  13         51.88         39.84         7.26 o                         
  -5   8  13         28.79         37.72         6.17 o                         
  -4   8  13         15.48         16.15         3.91 o                         
  -3   8  13        106.08        121.31         8.78 o                         
  -2   8  13        161.85        151.81         8.84 o                         
  -1   8  13          0.06         -4.22         6.32 o                         
   0   8  13         97.22         96.22         8.80 o                         
   1   8  13          0.12          9.22         3.29 o                         
   2   8  13        128.42        127.01         9.90 o                         
  -9   9  13        238.73        242.47        13.75 o                         
  -8   9  13        247.04        235.32        13.75 o                         
  -7   9  13          3.91         -0.37         4.07 o                         
  -6   9  13         35.63         38.58         7.18 o                         
  -5   9  13         34.98         21.10         4.36 o                         
  -4   9  13          3.25          0.00         4.95 o                         
  -3   9  13        749.10        763.08        30.79 o                         
  -2   9  13         48.28         56.52         7.70 o                         
  -1   9  13         48.74         59.61         9.07 o                         
   0   9  13          8.73          6.60         6.05 o                         
 -16   0  14        194.46        192.98        11.55 o                         
 -15   0  14        294.05        282.00        15.94 o                         
 -14   0  14        238.08        215.53        14.84 o                         
 -13   0  14        590.04        540.86        19.24 o                         
 -12   0  14        699.82        713.60        23.52 o                         
 -11   0  14        277.24        294.18        12.16 o                         
 -10   0  14        372.59        388.59        13.62 o                         
  -9   0  14         67.91         68.71         7.72 o                         
  -8   0  14       1975.91       2024.12        45.91 o                         
  -7   0  14        830.39        836.70        22.30 o                         
  -6   0  14        299.20        313.75        12.03 o                         
  -5   0  14       1221.82       1340.33        41.18 o                         
  -4   0  14         45.10         59.28         7.47 o                         
  -3   0  14       2413.23       2572.39        69.38 o                         
  -2   0  14       1402.18       1327.71        84.09 o                         
  -1   0  14        243.66        222.61        12.59 o                         
   0   0  14       8441.22       8662.21       360.37 o                         
   1   0  14         16.53         12.35         5.40 o                         
   2   0  14        472.52        490.48        18.42 o                         
   3   0  14          4.10          7.46         6.60 o                         
 -16   1  14        459.34        447.34        14.00 o                         
 -15   1  14        501.80        504.16        26.67 o                         
 -14   1  14        556.14        535.26        23.63 o                         
 -13   1  14        510.79        481.41        14.48 o                         
 -12   1  14       1156.75       1110.07        21.60 o                         
 -11   1  14         34.07         31.99         3.87 o                         
 -10   1  14         15.56         14.97         3.21 o                         
  -9   1  14       1080.55       1112.50        19.63 o                         
  -8   1  14        292.37        326.05         8.88 o                         
  -7   1  14        801.52        857.82        16.07 o                         
  -6   1  14         39.25         44.07         4.88 o                         
  -5   1  14        256.71        239.01         7.62 o                         
  -4   1  14       2064.87       2069.33        32.98 o                         
  -3   1  14          0.39          2.01         3.37 o                         
  -2   1  14       2538.15       2714.02        71.16 o                         
  -1   1  14       1376.70       1375.67        25.35 o                         
   0   1  14        511.71        562.64        14.28 o                         
   1   1  14       1266.90       1311.42        26.86 o                         
   2   1  14        945.06        916.92        19.86 o                         
   3   1  14        196.09        179.03        10.80 o                         
   4   1  14          1.14         -8.80         8.80 o                         
 -16   2  14        236.81        227.67         9.13 o                         
 -15   2  14          0.85          2.46         3.29 o                         
 -14   2  14          0.59          3.96         4.43 o                         
 -13   2  14         90.51         94.90         7.21 o                         
 -12   2  14        417.05        421.64        13.53 o                         
 -11   2  14        671.52        685.73        19.65 o                         
 -10   2  14         63.83         80.72         6.56 o                         
  -9   2  14        612.62        625.29        14.03 o                         
  -8   2  14        555.68        553.93        11.87 o                         
  -7   2  14        540.00        561.14        13.49 o                         
  -6   2  14        317.62        357.26         9.21 o                         
  -5   2  14        106.24         89.99         8.36 o                         
  -4   2  14        216.33        233.22         8.06 o                         
  -3   2  14         19.16         20.55         3.45 o                         
  -2   2  14         35.27         38.99         4.89 o                         
  -1   2  14        222.10        257.78        10.94 o                         
   0   2  14         85.22         81.97         6.04 o                         
   1   2  14          6.49         -0.66         3.82 o                         
   2   2  14        172.55        170.55        10.56 o                         
   3   2  14        328.75        308.42        13.20 o                         
   4   2  14         30.87         28.81        13.20 o                         
 -16   3  14        108.70        110.51         8.80 o                         
 -15   3  14         72.74         70.25         6.80 o                         
 -14   3  14          1.93          6.50         3.39 o                         
 -13   3  14         52.46         67.70         8.15 o                         
 -12   3  14         23.74         23.76         4.67 o                         
 -11   3  14        871.90        900.71        22.85 o                         
 -10   3  14        319.64        347.12        15.35 o                         
  -9   3  14        179.54        186.40         8.50 o                         
  -8   3  14         76.70         78.40         6.06 o                         
  -7   3  14        263.69        272.85         9.19 o                         
  -6   3  14         34.35         46.66         5.51 o                         
  -5   3  14        170.36        201.64         7.67 o                         
  -4   3  14         58.74         73.66         5.64 o                         
  -3   3  14        593.75        608.60        22.54 o                         
  -2   3  14          5.45          7.27         3.56 o                         
  -1   3  14          6.09          6.66         3.23 o                         
   0   3  14        869.40        883.85        19.30 o                         
   1   3  14          5.70          6.04         3.73 o                         
   2   3  14          7.83          1.43         4.95 o                         
   3   3  14        168.90        164.65         9.86 o                         
   4   3  14         14.37         10.17         5.44 o                         
 -15   4  14          0.44          1.65         4.40 o                         
 -14   4  14        395.78        390.92        13.22 o                         
 -13   4  14         12.40          6.90         3.42 o                         
 -12   4  14          5.90          4.15         3.59 o                         
 -11   4  14        355.68        317.05        11.32 o                         
 -10   4  14          0.46         -3.78         3.78 o                         
  -9   4  14        527.67        546.65        34.39 o                         
  -8   4  14        534.72        576.13        17.65 o                         
  -7   4  14        373.52        347.28         9.74 o                         
  -6   4  14        420.76        410.18        11.38 o                         
  -5   4  14         93.69         87.29         6.15 o                         
  -4   4  14         44.43         44.47         5.05 o                         
  -3   4  14       1106.46       1138.08        23.91 o                         
  -2   4  14          9.57         16.37         3.77 o                         
  -1   4  14         20.94         21.09         4.38 o                         
   0   4  14         38.12         44.82         6.12 o                         
   1   4  14          0.44          1.12         3.59 o                         
   2   4  14         40.68         36.67         5.32 o                         
   3   4  14        169.49        171.54        13.20 o                         
   4   4  14         71.59         62.13        11.55 o                         
 -14   5  14        140.57        146.25        11.55 o                         
 -13   5  14        571.06        540.08        14.83 o                         
 -12   5  14         58.84         60.16         6.18 o                         
 -11   5  14          0.65         -0.81         3.60 o                         
 -10   5  14       1020.81        972.31        24.19 o                         
  -9   5  14         20.48         28.59         9.90 o                         
  -8   5  14        156.33        144.20         9.03 o                         
  -7   5  14         19.56         16.75         4.13 o                         
  -6   5  14        449.04        419.08        15.38 o                         
  -5   5  14         91.01         89.72         7.51 o                         
  -4   5  14        288.16        261.23         9.62 o                         
  -3   5  14         70.36         78.43         5.79 o                         
  -2   5  14          5.49          7.21         3.21 o                         
  -1   5  14        189.74        176.03         7.63 o                         
   0   5  14          3.58          8.51         3.60 o                         
   1   5  14        491.36        493.15        13.72 o                         
   2   5  14         13.21          8.81         3.54 o                         
   3   5  14          0.06         -4.85         4.85 o                         
   4   5  14        145.41        115.46        12.65 o                         
 -13   6  14         46.47         40.14        10.45 o                         
 -12   6  14         11.77          6.60         6.05 o                         
 -11   6  14         67.37         78.39         7.51 o                         
 -10   6  14         27.28         18.27         4.22 o                         
  -9   6  14        435.95        429.48        15.74 o                         
  -8   6  14        459.91        441.48        19.52 o                         
  -7   6  14         10.13          7.18         3.40 o                         
  -6   6  14        502.38        459.16        12.44 o                         
  -5   6  14        130.80        117.89         7.06 o                         
  -4   6  14        213.43        186.74         7.48 o                         
  -3   6  14        157.35        130.01         7.67 o                         
  -2   6  14        398.67        393.62        10.68 o                         
  -1   6  14        117.70        114.97         7.25 o                         
   0   6  14         28.18         24.84         4.63 o                         
   1   6  14        106.70        111.14         6.75 o                         
   2   6  14        323.84        279.66        35.99 o                         
   3   6  14        514.99        512.37        21.99 o                         
 -12   7  14          7.90          7.15         4.95 o                         
 -11   7  14        104.11        111.46         7.79 o                         
 -10   7  14         33.70         27.51         8.17 o                         
  -9   7  14        212.93        200.53         8.49 o                         
  -8   7  14        128.91        106.59         6.96 o                         
  -7   7  14        161.60        168.81         8.18 o                         
  -6   7  14        269.50        281.58        11.81 o                         
  -5   7  14         47.85         44.75         6.13 o                         
  -4   7  14         12.11         13.88         6.25 o                         
  -3   7  14        759.78        730.23        18.50 o                         
  -2   7  14        542.79        497.35        17.30 o                         
  -1   7  14        143.93        135.97         8.53 o                         
   0   7  14         30.47         32.64        10.45 o                         
   1   7  14         26.14         35.86         5.79 o                         
   2   7  14         51.35         47.28         8.25 o                         
 -10   8  14       1071.81       1090.71        41.79 o                         
  -9   8  14        332.68        280.88        11.03 o                         
  -8   8  14         15.64         11.04         4.67 o                         
  -7   8  14       2477.68       2341.29        62.95 o                         
  -6   8  14        614.07        611.58        52.23 o                         
  -5   8  14          7.82          9.49         6.25 o                         
  -4   8  14         14.53         17.72         4.95 o                         
  -3   8  14          6.66          3.82         3.75 o                         
  -2   8  14          1.17          2.17         3.83 o                         
  -1   8  14        127.91        136.32        13.47 o                         
   0   8  14          0.03          2.16         3.04 o                         
  -5   9  14        131.96        100.07        10.45 o                         
 -15   1  15        662.75        614.53        19.00 o                         
 -14   1  15         65.77         57.41         6.80 o                         
 -13   1  15        468.08        428.84        14.25 o                         
 -12   1  15        215.29        216.92         7.60 o                         
 -11   1  15        515.46        515.62        11.25 o                         
 -10   1  15        177.17        172.37         6.49 o                         
  -9   1  15         51.49         60.68         6.47 o                         
  -8   1  15        208.58        219.64         7.18 o                         
  -7   1  15         19.05         18.97         3.09 o                         
  -6   1  15       1004.25       1061.33        18.73 o                         
  -5   1  15         71.64         74.29         5.66 o                         
  -4   1  15        231.80        223.34         8.35 o                         
  -3   1  15        519.00        523.46        14.92 o                         
  -2   1  15        308.79        346.74        12.47 o                         
  -1   1  15          0.11          2.19         3.22 o                         
   0   1  15        675.62        675.79        15.66 o                         
   1   1  15         38.04         26.11         4.39 o                         
   2   1  15         79.77         78.71         8.00 o                         
 -15   2  15        954.65        953.83        26.05 o                         
 -14   2  15        110.85        111.99         7.51 o                         
 -13   2  15        138.45        134.14         7.94 o                         
 -12   2  15       2621.54       2557.89        47.83 o                         
 -11   2  15        270.64        296.91         9.47 o                         
 -10   2  15        338.19        344.06         8.74 o                         
  -9   2  15         12.92         15.08         3.22 o                         
  -8   2  15       1846.82       1925.14        31.40 o                         
  -7   2  15        334.13        351.39        14.36 o                         
  -6   2  15          0.09          0.18         2.79 o                         
  -5   2  15        830.41        835.03        18.74 o                         
  -4   2  15          4.86          7.52         3.17 o                         
  -3   2  15         15.63         11.75         3.74 o                         
  -2   2  15          0.28          2.23         3.05 o                         
  -1   2  15        129.50        115.46         6.17 o                         
   0   2  15        241.21        219.32         8.41 o                         
   1   2  15         70.00         67.80         7.70 o                         
   2   2  15          4.07          3.85         4.67 o                         
   3   2  15          2.33          3.30         8.25 o                         
 -15   3  15        476.76        455.03        14.00 o                         
 -14   3  15          0.67          2.17         4.07 o                         
 -13   3  15         47.09         49.89         4.91 o                         
 -12   3  15        357.18        342.68         9.68 o                         
 -11   3  15        673.07        667.05        18.33 o                         
 -10   3  15        466.80        446.64        12.02 o                         
  -9   3  15          3.78          4.54         3.32 o                         
  -8   3  15         11.00         14.78         3.13 o                         
  -7   3  15        794.81        796.86        21.35 o                         
  -6   3  15         25.80         14.38         3.45 o                         
  -5   3  15          7.50          5.76         3.98 o                         
  -4   3  15        345.75        349.27        10.77 o                         
  -3   3  15        257.19        255.10         7.87 o                         
  -2   3  15        114.72        108.62         5.91 o                         
  -1   3  15       1096.81       1077.33        20.04 o                         
   0   3  15        480.90        470.92        15.95 o                         
   1   3  15         74.03         71.00         7.75 o                         
   2   3  15         20.69          5.50         8.80 o                         
   3   3  15        276.91        211.68        15.39 o                         
 -14   4  15        313.09        300.53        10.89 o                         
 -13   4  15        176.21        166.57         6.55 o                         
 -12   4  15        206.26        210.96         7.73 o                         
 -11   4  15          5.60          2.99         3.16 o                         
 -10   4  15        657.46        636.25        16.70 o                         
  -9   4  15        407.08        409.38        11.84 o                         
  -8   4  15          1.09         -0.38         3.52 o                         
  -7   4  15       1150.34       1120.96        21.19 o                         
  -6   4  15         78.84         92.30         6.02 o                         
  -5   4  15         22.46         19.76         3.42 o                         
  -4   4  15        344.79        340.16         9.12 o                         
  -3   4  15        453.40        431.06        10.25 o                         
  -2   4  15         52.20         55.20         5.31 o                         
  -1   4  15         39.45         44.37         6.68 o                         
   0   4  15        111.84        121.23         9.91 o                         
   1   4  15        215.27        192.54        13.58 o                         
   2   4  15        840.22        840.55        35.19 o                         
   3   4  15        146.61        163.29        13.20 o                         
 -13   5  15        316.38        337.07        12.03 o                         
 -12   5  15          2.41          6.23         5.50 o                         
 -11   5  15         80.69         86.96         8.83 o                         
 -10   5  15          2.56          1.59         3.69 o                         
  -9   5  15        481.14        413.34        12.59 o                         
  -8   5  15         54.79         44.09         5.29 o                         
  -7   5  15          0.87          5.33         3.79 o                         
  -6   5  15        412.51        413.42        11.27 o                         
  -5   5  15         48.36         58.05         5.39 o                         
  -4   5  15        248.67        225.33         7.35 o                         
  -3   5  15        186.97        176.73         7.27 o                         
  -2   5  15        689.11        687.42        15.37 o                         
  -1   5  15         41.90         48.79         7.40 o                         
   0   5  15        222.72        220.29        21.99 o                         
   1   5  15        215.26        209.45        16.77 o                         
   2   5  15          7.49          1.65         5.50 o                         
 -12   6  15        117.26         92.50        14.84 o                         
 -11   6  15         61.82         57.41         6.80 o                         
 -10   6  15         10.04          2.79         4.55 o                         
  -9   6  15        579.00        568.24        15.23 o                         
  -8   6  15        423.56        405.27        14.14 o                         
  -7   6  15         10.61         13.43         3.65 o                         
  -6   6  15        227.13        240.14         8.84 o                         
  -5   6  15         14.19         13.58         3.95 o                         
  -4   6  15         34.95         42.62         8.09 o                         
  -3   6  15         44.44         46.70         5.95 o                         
  -2   6  15         70.61         93.21         7.82 o                         
  -1   6  15         70.58         74.03         7.97 o                         
   0   6  15          1.35         -4.31         4.31 o                         
   1   6  15        211.01        234.22        13.20 o                         
 -11   7  15         52.34         70.38         8.80 o                         
 -10   7  15         74.46         76.09        10.45 o                         
  -9   7  15         37.96         39.66         9.35 o                         
  -8   7  15         41.12         25.19         5.79 o                         
  -7   7  15        545.16        564.07        48.11 o                         
  -6   7  15        294.20        295.94        11.07 o                         
  -5   7  15        580.61        563.39        14.97 o                         
  -4   7  15        625.00        599.56        17.16 o                         
  -3   7  15         21.40         21.77         4.22 o                         
  -2   7  15        325.51        346.44        12.20 o                         
  -1   7  15         18.10          8.98         3.43 o                         
  -7   8  15          1.24         -3.68         3.68 o                         
  -6   8  15         75.11         79.26         7.70 o                         
  -5   8  15          0.84         -2.20         4.40 o                         
  -4   8  15         13.35         11.55         4.40 o                         
 -15   0  16        780.74        751.53        29.69 o                         
 -14   0  16        361.69        286.95        18.69 o                         
 -13   0  16        213.68        203.43        13.75 o                         
 -12   0  16        429.60        425.72        16.72 o                         
 -11   0  16        791.69        747.30        19.14 o                         
 -10   0  16         26.42         22.17         7.30 o                         
  -9   0  16         49.05         39.82         5.58 o                         
  -8   0  16        603.23        568.26        16.16 o                         
  -7   0  16        658.91        664.90        17.96 o                         
  -6   0  16        133.36        129.01         7.98 o                         
  -5   0  16        366.41        342.28        11.94 o                         
  -4   0  16         24.88         22.42         5.40 o                         
  -3   0  16          9.41          9.94         4.46 o                         
  -2   0  16       1293.60       1368.24        38.88 o                         
  -1   0  16        748.47        676.36        23.23 o                         
   0   0  16       1059.95       1051.93        30.32 o                         
   1   0  16        171.81        145.38        10.69 o                         
 -15   1  16         39.50         42.39         5.24 o                         
 -14   1  16         28.59         24.90         6.32 o                         
 -13   1  16          0.70          3.57         3.50 o                         
 -12   1  16         82.72         81.95         7.25 o                         
 -11   1  16          2.27          0.67         2.82 o                         
 -10   1  16         33.53         51.10         7.02 o                         
  -9   1  16          0.82         -1.89         2.67 o                         
  -8   1  16         42.49         42.32         4.96 o                         
  -7   1  16          3.85          3.82         2.66 o                         
  -6   1  16          2.77          2.79         2.81 o                         
  -5   1  16         86.71        103.56         5.72 o                         
  -4   1  16        119.98        115.98         5.90 o                         
  -3   1  16         27.74         20.74         5.12 o                         
  -2   1  16        835.44        871.50        19.22 o                         
  -1   1  16        682.90        643.83        14.95 o                         
   0   1  16        338.75        362.24        10.87 o                         
   1   1  16          3.51         -0.55         7.70 o                         
 -14   2  16          1.44          1.46         3.30 o                         
 -13   2  16        753.71        767.79        56.60 o                         
 -12   2  16        364.49        367.03        11.82 o                         
 -11   2  16        375.51        387.24        10.30 o                         
 -10   2  16        484.16        470.48        10.25 o                         
  -9   2  16         56.95         51.96         5.01 o                         
  -8   2  16         14.34         13.66         2.99 o                         
  -7   2  16        204.89        196.75         6.98 o                         
  -6   2  16          0.59          0.23         2.95 o                         
  -5   2  16        315.73        311.31         8.47 o                         
  -4   2  16         98.04         88.91         5.34 o                         
  -3   2  16        215.56        218.22         7.07 o                         
  -2   2  16         50.76         51.94         5.47 o                         
  -1   2  16       1854.17       1841.92        35.32 o                         
   0   2  16         76.61         73.10         8.05 o                         
   2   2  16         18.69         11.55         7.70 o                         
 -14   3  16         34.56         18.02         3.68 o                         
 -13   3  16          2.72          3.60         4.67 o                         
 -12   3  16        101.01        102.31         8.49 o                         
 -11   3  16        331.74        316.06         9.19 o                         
 -10   3  16        369.63        370.98        10.15 o                         
  -9   3  16         23.86         17.69         3.32 o                         
  -8   3  16        108.43         98.87         5.68 o                         
  -7   3  16        102.62        103.60         5.61 o                         
  -6   3  16        133.24        115.63         6.34 o                         
  -5   3  16        639.10        620.75        13.22 o                         
  -4   3  16         60.64         60.30         5.34 o                         
  -3   3  16         80.90         84.17         5.20 o                         
  -2   3  16         25.45         17.27         3.86 o                         
  -1   3  16        478.85        461.61        11.73 o                         
   0   3  16          1.13          4.90         4.46 o                         
   1   3  16        241.81        221.02        14.30 o                         
 -13   4  16         93.07         79.17         8.80 o                         
 -12   4  16        487.30        549.96        63.78 o                         
 -11   4  16        132.99        123.80         6.61 o                         
 -10   4  16        190.06        180.97         8.13 o                         
  -9   4  16          7.62          5.81         4.21 o                         
  -8   4  16        230.90        223.16         9.20 o                         
  -7   4  16         84.43         85.83         6.60 o                         
  -6   4  16         24.77         10.69         2.88 o                         
  -5   4  16          2.58          1.45         3.14 o                         
  -4   4  16        290.04        270.73         7.68 o                         
  -3   4  16         98.04         84.92         5.28 o                         
  -2   4  16         24.75         27.13         4.36 o                         
  -1   4  16          1.08          2.82         3.46 o                         
   0   4  16        148.82        152.61        11.82 o                         
   1   4  16         32.04         40.14         8.80 o                         
 -12   5  16         89.44         83.17         6.97 o                         
 -11   5  16        284.60        284.53        10.69 o                         
 -10   5  16        219.74        221.96         9.76 o                         
  -9   5  16          0.42          0.96         2.99 o                         
  -8   5  16        459.87        432.81        11.21 o                         
  -7   5  16       1386.47       1302.89        49.77 o                         
  -6   5  16          0.52          1.96         3.04 o                         
  -5   5  16        104.81         85.78         6.11 o                         
  -4   5  16        199.44        195.24         7.62 o                         
  -3   5  16          3.01         -2.01         4.68 o                         
  -2   5  16        338.94        357.09        12.10 o                         
  -1   5  16        128.33        148.45        11.55 o                         
   0   5  16         31.50         34.64         8.25 o                         
 -11   6  16        397.24        394.16        18.14 o                         
 -10   6  16        784.04        772.18        21.96 o                         
  -9   6  16        123.18        105.80         6.80 o                         
  -8   6  16         72.86         82.72        14.02 o                         
  -7   6  16         45.40         48.38         5.79 o                         
  -6   6  16        182.98        165.11         7.56 o                         
  -5   6  16        142.38        136.23         7.51 o                         
  -4   6  16         57.94         77.09         8.53 o                         
  -3   6  16         13.55         19.11         6.32 o                         
  -2   6  16         90.73         91.70        12.92 o                         
  -8   7  16         50.23         22.54         5.50 o                         
  -7   7  16          3.09          8.67         6.05 o                         
  -6   7  16        397.78        413.17        13.20 o                         
  -5   7  16        497.68        519.51        21.99 o                         
  -4   7  16         63.79         79.17         7.70 o                         
 -13   1  17          5.13          5.53         4.12 o                         
 -12   1  17          0.20         -0.99         3.30 o                         
 -11   1  17          6.52          4.39         3.04 o                         
 -10   1  17         15.35         13.24         2.81 o                         
  -9   1  17         13.44         10.11         2.78 o                         
  -8   1  17        196.47        186.41         5.88 o                         
  -7   1  17        786.31        793.22        15.85 o                         
  -6   1  17          4.42          4.05         2.87 o                         
  -5   1  17         38.58         35.88         4.88 o                         
  -4   1  17       1663.53       1737.30        50.87 o                         
  -3   1  17         85.32         71.24         5.36 o                         
  -2   1  17        191.78        191.14         8.13 o                         
  -1   1  17       1126.32       1059.66        24.44 o                         
   0   1  17        137.69        109.96        12.10 o                         
 -13   2  17         93.08         90.01        18.14 o                         
 -12   2  17          0.42          3.32         3.76 o                         
 -11   2  17        115.79        106.06         5.59 o                         
 -10   2  17        687.57        670.18        13.16 o                         
  -9   2  17         13.10          8.34         2.74 o                         
  -8   2  17        107.79        118.72         5.69 o                         
  -7   2  17        218.02        221.46         8.59 o                         
  -6   2  17        403.06        440.70        12.66 o                         
  -5   2  17          2.05          0.21         2.71 o                         
  -4   2  17        179.78        191.27         7.30 o                         
  -3   2  17        667.56        628.51        16.76 o                         
  -2   2  17         49.14         51.09         6.56 o                         
  -1   2  17        276.60        250.88        12.67 o                         
   0   2  17        172.19        185.29        12.65 o                         
 -12   3  17          8.23          5.21         4.67 o                         
 -11   3  17        403.51        380.41        18.69 o                         
 -10   3  17          1.75          4.67         3.10 o                         
  -9   3  17        192.05        178.03         7.38 o                         
  -8   3  17         62.64         58.11         5.20 o                         
  -7   3  17        242.29        223.01         8.07 o                         
  -6   3  17        159.18        138.51         5.70 o                         
  -5   3  17          0.45          4.27         2.69 o                         
  -4   3  17        859.05        793.07        17.04 o                         
  -3   3  17        380.00        372.13         9.76 o                         
  -2   3  17         13.79         13.63         3.96 o                         
  -1   3  17         95.68         98.42         9.90 o                         
   0   3  17         29.83         10.45         5.50 o                         
 -11   4  17        698.37        671.89        19.63 o                         
 -10   4  17         23.49         28.52         5.55 o                         
  -9   4  17         52.02         61.35         7.05 o                         
  -8   4  17         46.93         47.15         7.61 o                         
  -7   4  17        109.64        114.55         8.78 o                         
  -6   4  17          2.25          0.44         2.86 o                         
  -5   4  17        125.73        108.78         7.88 o                         
  -4   4  17        238.69        236.50         8.40 o                         
  -3   4  17         23.61          9.32         3.92 o                         
  -2   4  17        520.70        561.85        24.19 o                         
 -10   5  17        113.15        105.93         6.80 o                         
  -9   5  17          0.09          2.13         3.29 o                         
  -8   5  17        286.33        294.27        10.69 o                         
  -7   5  17         24.96          8.80         9.35 o                         
  -6   5  17        286.31        282.94         9.00 o                         
  -5   5  17        171.96        164.28         6.85 o                         
  -4   5  17        156.71        157.93         6.87 o                         
  -3   5  17         87.09         73.30         8.52 o                         
 -11   0  18        804.67        766.38        30.24 o                         
 -10   0  18        589.22        545.26        17.09 o                         
  -9   0  18         63.96         81.06         7.78 o                         
  -8   0  18        277.86        294.94        12.59 o                         
  -7   0  18          0.61         -0.05         6.05 o                         
  -6   0  18          4.24          2.46         4.36 o                         
  -5   0  18        104.40        108.83         7.91 o                         
  -4   0  18         25.87         13.20         7.15 o                         
  -3   0  18        125.22         87.97         9.35 o                         
  -2   0  18         78.95         86.87        11.00 o                         
 -11   1  18        108.18         89.62         8.80 o                         
 -10   1  18        184.52        174.82        16.97 o                         
  -9   1  18          4.74          3.93         3.21 o                         
  -8   1  18         27.45         33.95         5.87 o                         
  -7   1  18        394.06        375.30         8.81 o                         
  -6   1  18        432.61        423.64        13.07 o                         
  -5   1  18        492.47        450.86        10.99 o                         
  -4   1  18        656.53        657.88        21.61 o                         
  -3   1  18        459.20        435.54        15.94 o                         
  -2   1  18        192.43        159.67         8.92 o                         
 -11   2  18        231.07        210.58        11.55 o                         
 -10   2  18         17.61         24.74         7.70 o                         
  -9   2  18          4.71          4.87         3.32 o                         
  -8   2  18          1.26         13.56        11.27 o                         
  -7   2  18        139.68        143.31         6.86 o                         
  -6   2  18         60.43         84.58         6.84 o                         
  -5   2  18        191.60        194.08        14.30 o                         
  -4   2  18         29.65         50.26        10.17 o                         
  -3   2  18        520.65        530.07        16.52 o                         
  -2   2  18        172.92        153.95        11.55 o                         
 -10   3  18        338.78        304.03        10.86 o                         
  -9   3  18        893.65        837.02        23.52 o                         
  -8   3  18        250.49        222.65         7.99 o                         
  -7   3  18         66.44         66.90         8.98 o                         
  -6   3  18        217.65        195.40         7.46 o                         
  -5   3  18         15.71          9.63        13.75 o                         
  -4   3  18        251.78        246.63        10.11 o                         
  -3   3  18         15.07          3.85         5.50 o                         
  -8   4  18          4.35         -3.29         3.29 o                         
  -7   4  18         79.35         76.72         6.41 o                         
  -6   4  18        244.68        237.96        15.66 o                         
  -5   4  18          4.60          2.73         4.62 o                         
                                                                                
