# Supplementary material for: Crystal structure and Hirshfeld surface analysis of ethyl (3E)-5-(4-chloro­phen­yl)-3-{[(4-chloro­phen­yl)formamido]­imino}-7-methyl-2H,3H,5H-[1,3]thia­zolo[3,2-a]pyrimidine-6-carboxyl­ate
Source: Acta Crystallogr E Crystallogr Commun. 2022 Jul 26;78(Pt 8):846–50. doi: 10.1107/S205698902200603X (PMC9361367; doi:10.1107/S205698902200603X)
Supplement: Supplementary file 3 [file e-78-00846-Isup3.cml]

<?xml version="1.0" encoding="UTF-8"?>
<cml convention="cmlDict:cmllite" xmlns="http://www.xml-cml.org/schema" xmlns:cmlDict="http://www.xml-cml.org/dictionary/cml/" xmlns:nameDict="http://www.xml-cml.org/dictionary/cml/name/">
  <molecule id="m1">
    <name dictRef="nameDict:unknown">ethyl (3E)-5-(4-chlorophenyl)-7-methyl-3-{[(4-chlorophenyl)formamido]imino}-2H,3H,5H-[1,3]thiazolo[3,2-a]pyrimidine-6-carboxylate</name>
    <atomArray>
      <atom id="a1" elementType="C">
        <label value="1" dictRef="cmlDict:locant"/>
      </atom>
      <atom id="a2" elementType="C">
        <label value="2" dictRef="cmlDict:locant"/>
      </atom>
      <atom id="a47" elementType="H"/>
      <atom id="a48" elementType="H"/>
      <atom id="a49" elementType="H"/>
      <atom id="a50" elementType="H"/>
      <atom id="a51" elementType="H"/>
      <atom id="a3" elementType="Cl" hydrogenCount="0">
        <label value="Cl" dictRef="cmlDict:locant"/>
      </atom>
      <atom id="a4" elementType="C" hydrogenCount="0">
        <label value="1" dictRef="cmlDict:locant"/>
      </atom>
      <atom id="a5" elementType="C">
        <label value="2" dictRef="cmlDict:locant"/>
      </atom>
      <atom id="a6" elementType="C">
        <label value="3" dictRef="cmlDict:locant"/>
      </atom>
      <atom id="a7" elementType="C" hydrogenCount="0">
        <label value="4" dictRef="cmlDict:locant"/>
      </atom>
      <atom id="a8" elementType="C">
        <label value="5" dictRef="cmlDict:locant"/>
      </atom>
      <atom id="a9" elementType="C">
        <label value="6" dictRef="cmlDict:locant"/>
      </atom>
      <atom id="a52" elementType="H"/>
      <atom id="a53" elementType="H"/>
      <atom id="a54" elementType="H"/>
      <atom id="a55" elementType="H"/>
      <atom id="a10" elementType="C">
        <label value="1" dictRef="cmlDict:locant"/>
        <label value="C" dictRef="cmlDict:locant"/>
      </atom>
      <atom id="a56" elementType="H"/>
      <atom id="a57" elementType="H"/>
      <atom id="a58" elementType="H"/>
      <atom id="a11" elementType="Cl" hydrogenCount="0">
        <label value="Cl" dictRef="cmlDict:locant"/>
      </atom>
      <atom id="a12" elementType="C" hydrogenCount="0">
        <label value="1" dictRef="cmlDict:locant"/>
      </atom>
      <atom id="a13" elementType="C">
        <label value="2" dictRef="cmlDict:locant"/>
      </atom>
      <atom id="a14" elementType="C">
        <label value="3" dictRef="cmlDict:locant"/>
      </atom>
      <atom id="a15" elementType="C" hydrogenCount="0">
        <label value="4" dictRef="cmlDict:locant"/>
      </atom>
      <atom id="a16" elementType="C">
        <label value="5" dictRef="cmlDict:locant"/>
      </atom>
      <atom id="a17" elementType="C">
        <label value="6" dictRef="cmlDict:locant"/>
      </atom>
      <atom id="a59" elementType="H"/>
      <atom id="a60" elementType="H"/>
      <atom id="a61" elementType="H"/>
      <atom id="a62" elementType="H"/>
      <atom id="a18" elementType="C" hydrogenCount="0">
        <label value="1" dictRef="cmlDict:locant"/>
        <label value="C" dictRef="cmlDict:locant"/>
      </atom>
      <atom id="a32" elementType="O" hydrogenCount="0">
        <label value="O" dictRef="cmlDict:locant"/>
      </atom>
      <atom id="a33" elementType="N">
        <label value="N" dictRef="cmlDict:locant"/>
      </atom>
      <atom id="a63" elementType="H"/>
      <atom id="a19" elementType="N" hydrogenCount="0">
        <label value="N" dictRef="cmlDict:locant"/>
      </atom>
      <atom id="a38" elementType="S" hydrogenCount="0">
        <label value="1" dictRef="cmlDict:locant"/>
        <label value="S" dictRef="cmlDict:locant"/>
      </atom>
      <atom id="a39" elementType="C">
        <label value="2" dictRef="cmlDict:locant"/>
      </atom>
      <atom id="a40" elementType="C" hydrogenCount="0">
        <label value="3" dictRef="cmlDict:locant"/>
      </atom>
      <atom id="a41" elementType="N" hydrogenCount="0">
        <label value="4" dictRef="cmlDict:locant"/>
        <label value="N'" dictRef="cmlDict:locant"/>
      </atom>
      <atom id="a42" elementType="C">
        <label value="5" dictRef="cmlDict:locant"/>
      </atom>
      <atom id="a43" elementType="C" hydrogenCount="0">
        <label value="6" dictRef="cmlDict:locant"/>
      </atom>
      <atom id="a44" elementType="C" hydrogenCount="0">
        <label value="7" dictRef="cmlDict:locant"/>
      </atom>
      <atom id="a45" elementType="N" hydrogenCount="0">
        <label value="8" dictRef="cmlDict:locant"/>
        <label value="N" dictRef="cmlDict:locant"/>
      </atom>
      <atom id="a46" elementType="C" hydrogenCount="0">
        <label value="8a" dictRef="cmlDict:locant"/>
      </atom>
      <atom id="a35" elementType="C" hydrogenCount="0">
        <label value="C" dictRef="cmlDict:locant"/>
      </atom>
      <atom id="a36" elementType="O" hydrogenCount="0">
        <label value="O'" dictRef="cmlDict:locant"/>
      </atom>
      <atom id="a37" elementType="O" hydrogenCount="0">
        <label value="O" dictRef="cmlDict:locant"/>
      </atom>
      <atom id="a64" elementType="H"/>
      <atom id="a65" elementType="H"/>
      <atom id="a66" elementType="H"/>
    </atomArray>
    <bondArray>
      <bond id="a1_a2" atomRefs2="a1 a2" order="S"/>
      <bond id="a1_a47" atomRefs2="a1 a47" order="S"/>
      <bond id="a1_a48" atomRefs2="a1 a48" order="S"/>
      <bond id="a2_a49" atomRefs2="a2 a49" order="S"/>
      <bond id="a2_a50" atomRefs2="a2 a50" order="S"/>
      <bond id="a2_a51" atomRefs2="a2 a51" order="S"/>
      <bond id="a4_a5" atomRefs2="a4 a5" order="D"/>
      <bond id="a5_a6" atomRefs2="a5 a6" order="S"/>
      <bond id="a6_a7" atomRefs2="a6 a7" order="D"/>
      <bond id="a7_a8" atomRefs2="a7 a8" order="S"/>
      <bond id="a8_a9" atomRefs2="a8 a9" order="D"/>
      <bond id="a9_a4" atomRefs2="a9 a4" order="S"/>
      <bond id="a5_a52" atomRefs2="a5 a52" order="S"/>
      <bond id="a6_a53" atomRefs2="a6 a53" order="S"/>
      <bond id="a8_a54" atomRefs2="a8 a54" order="S"/>
      <bond id="a9_a55" atomRefs2="a9 a55" order="S"/>
      <bond id="a3_a7" atomRefs2="a3 a7" order="S"/>
      <bond id="a10_a56" atomRefs2="a10 a56" order="S"/>
      <bond id="a10_a57" atomRefs2="a10 a57" order="S"/>
      <bond id="a10_a58" atomRefs2="a10 a58" order="S"/>
      <bond id="a12_a13" atomRefs2="a12 a13" order="D"/>
      <bond id="a13_a14" atomRefs2="a13 a14" order="S"/>
      <bond id="a14_a15" atomRefs2="a14 a15" order="D"/>
      <bond id="a15_a16" atomRefs2="a15 a16" order="S"/>
      <bond id="a16_a17" atomRefs2="a16 a17" order="D"/>
      <bond id="a17_a12" atomRefs2="a17 a12" order="S"/>
      <bond id="a13_a59" atomRefs2="a13 a59" order="S"/>
      <bond id="a14_a60" atomRefs2="a14 a60" order="S"/>
      <bond id="a16_a61" atomRefs2="a16 a61" order="S"/>
      <bond id="a17_a62" atomRefs2="a17 a62" order="S"/>
      <bond id="a11_a15" atomRefs2="a11 a15" order="S"/>
      <bond id="a18_a32" atomRefs2="a18 a32" order="D"/>
      <bond id="a18_a33" atomRefs2="a18 a33" order="S"/>
      <bond id="a33_a63" atomRefs2="a33 a63" order="S"/>
      <bond id="a12_a18" atomRefs2="a12 a18" order="S"/>
      <bond id="a33_a19" atomRefs2="a33 a19" order="S"/>
      <bond id="a41_a46" atomRefs2="a41 a46" order="S"/>
      <bond id="a46_a45" atomRefs2="a46 a45" order="D"/>
      <bond id="a45_a44" atomRefs2="a45 a44" order="S"/>
      <bond id="a44_a43" atomRefs2="a44 a43" order="D"/>
      <bond id="a43_a42" atomRefs2="a43 a42" order="S"/>
      <bond id="a42_a41" atomRefs2="a42 a41" order="S"/>
      <bond id="a40_a39" atomRefs2="a40 a39" order="S"/>
      <bond id="a38_a39" atomRefs2="a38 a39" order="S"/>
      <bond id="a41_a40" atomRefs2="a41 a40" order="S"/>
      <bond id="a38_a46" atomRefs2="a38 a46" order="S"/>
      <bond id="a35_a36" atomRefs2="a35 a36" order="D"/>
      <bond id="a35_a37" atomRefs2="a35 a37" order="S"/>
      <bond id="a43_a35" atomRefs2="a43 a35" order="S"/>
      <bond id="a39_a64" atomRefs2="a39 a64" order="S"/>
      <bond id="a39_a65" atomRefs2="a39 a65" order="S"/>
      <bond id="a42_a66" atomRefs2="a42 a66" order="S"/>
      <bond id="a19_a40" atomRefs2="a19 a40" order="D">
        <bondStereo atomRefs4="a33 a19 a40 a41">T</bondStereo>
      </bond>
      <bond id="a10_a44" atomRefs2="a10 a44" order="S"/>
      <bond id="a4_a42" atomRefs2="a4 a42" order="S"/>
      <bond id="a37_a1" atomRefs2="a37 a1" order="S"/>
    </bondArray>
  </molecule>
</cml>
